# Supplementary material for: An efficient outlier removal method for scattered point cloud data
Source: PLoS One. 2018 Aug 2;13(8):e0201280. doi: 10.1371/journal.pone.0201280 (PMC6072004; doi:10.1371/journal.pone.0201280)
Supplement: S1 Data — (OBJ) [file pone.0201280.s001.obj]

v -1.227491 3.461291 6.845000
v -1.204468 3.448507 6.820000
v -1.186104 3.448874 6.821000
v -1.170305 3.456829 6.837000
v -1.153579 3.462258 6.848001
v -1.134973 3.462129 6.848001
v -1.116206 3.461497 6.847000
v -1.098088 3.462891 6.850000
v -1.084369 3.478443 6.881001
v -1.067231 3.483381 6.891000
v -1.048672 3.483772 6.892000
v -1.030259 3.484672 6.894001
v -1.013744 3.492145 6.909000
v -0.995422 3.493555 6.912000
v -0.975390 3.488904 6.903000
v -0.959150 3.497901 6.921000
v -0.939418 3.494266 6.914001
v -0.921057 3.495687 6.917000
v -0.901507 3.492563 6.911000
v -0.882886 3.492979 6.912000
v -0.865136 3.496935 6.920001
v -0.846244 3.496345 6.919000
v -0.829152 3.503339 6.933001
v -0.812921 3.514375 6.955000
v -0.793718 3.512782 6.952000
v -0.776650 3.520791 6.968000
v -0.757539 3.519708 6.966001
v -0.737486 3.514079 6.955000
v -0.720696 3.524116 6.975000
v -0.703297 3.531629 6.990000
v -0.685524 3.537627 7.002000
v -0.666639 3.538070 7.003000
v -0.646455 3.531442 6.990000
v -0.627151 3.529364 6.986001
v -0.609002 3.533855 6.995000
v -0.590973 3.539358 7.006001
v -0.572395 3.541832 7.011000
v -0.551976 3.532689 6.993001
v -0.533104 3.533147 6.994000
v -0.514374 3.534616 6.997000
v -0.496832 3.544675 7.017000
v -0.480476 3.564334 7.056000
v -0.460771 3.559747 7.047000
v -0.442056 3.562739 7.053000
v -0.422709 3.560682 7.049000
v -0.403499 3.559636 7.047000
v -0.385227 3.567179 7.062000
v -0.366616 3.572199 7.072001
v -0.347460 3.572169 7.072001
v -0.328351 3.572646 7.073000
v -0.308012 3.558981 7.046000
v -0.288846 3.557946 7.044000
v -0.269997 3.560953 7.050000
v -0.251151 3.564467 7.057000
v -0.231611 3.557881 7.044000
v -0.214736 3.594735 7.117000
v -0.194994 3.586131 7.100000
v -0.175592 3.582580 7.093000
v -0.156558 3.586607 7.101000
v -0.137385 3.588111 7.104001
v -0.118080 3.586080 7.100000
v -0.099130 3.596173 7.120000
v -0.079714 3.590104 7.108000
v -0.060575 3.596665 7.121000
v -0.041284 3.596156 7.120000
v -0.022064 3.606255 7.140000
v -0.002726 3.603223 7.134000
v 0.016570 3.598173 7.124001
v 0.036039 3.615853 7.159000
v 0.055550 3.623938 7.175000
v 0.074929 3.621418 7.170001
v 0.094399 3.623445 7.174000
v 0.113764 3.621433 7.170001
v 0.133460 3.629019 7.185000
v 0.152834 3.627011 7.181000
v 0.171706 3.614902 7.157001
v 0.192370 3.639161 7.205000
v 0.212325 3.646754 7.220000
v 0.231494 3.640711 7.208000
v 0.250424 3.632145 7.191000
v 0.269375 3.625095 7.177001
v 0.289135 3.629159 7.185000
v 0.308682 3.630194 7.187000
v 0.328925 3.638807 7.204000
v 0.349405 3.648938 7.224000
v 0.368922 3.648463 7.223001
v 0.390101 3.663648 7.253000
v 0.410257 3.668229 7.262001
v 0.430522 3.673316 7.272000
v 0.449169 3.664766 7.255000
v 0.469147 3.667331 7.260000
v 0.491173 3.685053 7.295001
v 0.513599 3.704292 7.333000
v 0.547073 3.662456 7.250000
v 0.567890 3.670083 7.265000
v 0.588062 3.673165 7.271000
v 0.631008 3.693987 7.312000
v 0.650023 3.689497 7.303000
v 0.671100 3.696630 7.317000
v 0.692443 3.704775 7.333000
v 0.730500 3.696317 7.316000
v 0.751051 3.699923 7.323000
v 0.775431 3.721720 7.366000
v 0.798749 3.737457 7.397000
v 0.816813 3.728439 7.379000
v 0.854277 3.717483 7.357000
v 0.877081 3.729694 7.381001
v 0.904270 3.759595 7.440001
v 0.925445 3.763728 7.448000
v 0.942347 3.750681 7.422000
v 0.961444 3.746734 7.414001
v 0.979176 3.737735 7.396000
v 0.991678 3.709533 7.340000
v 1.013939 3.718228 7.357000
v -2.251409 3.337420 6.604000
v -2.230065 3.332407 6.595000
v -2.208109 3.326395 6.584000
v -2.199197 3.340093 6.612000
v -2.180245 3.338643 6.610000
v -2.170144 3.350837 6.635000
v -2.154402 3.354451 6.643000
v -2.134124 3.351004 6.637000
v -2.114527 3.348576 6.633000
v -2.096540 3.348679 6.634000
v -2.079497 3.350303 6.638000
v -2.061198 3.349916 6.638000
v -2.044755 3.352565 6.644001
v -2.023102 3.346642 6.633000
v -2.014515 3.362421 6.665000
v -1.999770 3.368115 6.677001
v -1.982592 3.369779 6.681000
v -1.963637 3.368424 6.679000
v -1.945283 3.368084 6.679000
v -1.924628 3.363717 6.671000
v -1.907454 3.365408 6.675000
v -1.889981 3.366601 6.678000
v -1.876704 3.375360 6.696000
v -1.861391 3.380597 6.707000
v -1.844651 3.383318 6.713000
v -1.825165 3.381006 6.709000
v -1.808938 3.384747 6.717000
v -1.795873 3.394539 6.737000
v -1.780593 3.400306 6.749001
v -1.758988 3.393986 6.737000
v -1.736420 3.385657 6.721000
v -1.720081 3.389424 6.729000
v -1.703198 3.392189 6.735000
v -1.677533 3.377332 6.706000
v -1.659948 3.378597 6.709000
v -1.643820 3.382889 6.718000
v -1.631036 3.394234 6.741000
v -1.616935 3.403065 6.759000
v -1.600848 3.407873 6.769001
v -1.587283 3.418222 6.790000
v -1.569450 3.419513 6.793000
v -1.550691 3.418796 6.792000
v -1.529912 3.413554 6.782001
v -1.510974 3.412344 6.780000
v -1.495354 3.418687 6.793000
v -1.476623 3.417988 6.792000
v -1.458116 3.417797 6.792000
v -1.438977 3.416101 6.789001
v -1.425717 3.428497 6.814000
v -1.410053 3.435362 6.828001
v -1.392482 3.437703 6.833000
v -1.375491 3.441556 6.841001
v -1.355087 3.436861 6.832000
v -1.337279 3.438710 6.836000
v -1.317138 3.434526 6.828001
v -1.299705 3.437389 6.834000
v -1.281119 3.437236 6.834000
v -1.265491 3.445135 6.850000
v -1.249233 3.451528 6.863000
v -1.229322 3.447865 6.856000
v -1.208214 3.440687 6.842000
v -1.188403 3.437032 6.835001
v -1.169146 3.434890 6.831000
v -1.153619 3.443813 6.849000
v -1.135013 3.443688 6.849000
v -1.116736 3.444571 6.851000
v -1.097809 3.443448 6.849000
v -1.083307 3.456403 6.875000
v -1.066033 3.460814 6.884000
v -1.048105 3.463218 6.889000
v -1.030898 3.468138 6.899000
v -1.013492 3.472557 6.908000
v -0.994167 3.470444 6.904000
v -0.970628 3.453255 6.870000
v -0.953787 3.459694 6.883000
v -0.939188 3.474679 6.913000
v -0.920699 3.475593 6.915000
v -0.901418 3.473494 6.911000
v -0.885993 3.486475 6.937000
v -0.867802 3.488904 6.942000
v -0.848608 3.487314 6.939000
v -0.829671 3.486733 6.938000
v -0.811909 3.491179 6.947001
v -0.793643 3.493618 6.952000
v -0.776911 3.503093 6.971000
v -0.758556 3.505536 6.976000
v -0.739750 3.505970 6.977000
v -0.722697 3.514949 6.995000
v -0.704943 3.520915 7.007000
v -0.685853 3.520351 7.006001
v -0.666770 3.519789 7.005000
v -0.647877 3.520234 7.006001
v -0.627185 3.510631 6.987000
v -0.609209 3.516105 6.998000
v -0.590584 3.518063 7.002000
v -0.570713 3.512486 6.991000
v -0.552718 3.518467 7.003000
v -0.533896 3.519426 7.005000
v -0.516535 3.530436 7.027000
v -0.497851 3.532905 7.032001
v -0.478937 3.533870 7.034000
v -0.460732 3.540362 7.047000
v -0.443147 3.552381 7.071000
v -0.423933 3.551844 7.070000
v -0.404210 3.546786 7.060000
v -0.385414 3.549768 7.066000
v -0.366949 3.556269 7.079000
v -0.347087 3.549207 7.065001
v -0.328184 3.551691 7.070000
v -0.310173 3.564727 7.096000
v -0.290052 3.553652 7.074000
v -0.270434 3.547601 7.062000
v -0.252021 3.557627 7.082000
v -0.232940 3.559115 7.085001
v -0.213964 3.562614 7.092000
v -0.194676 3.561091 7.089000
v -0.176840 3.588705 7.144001
v -0.157428 3.587185 7.141000
v -0.137123 3.562056 7.091001
v -0.117804 3.558530 7.084000
v -0.098454 3.552494 7.072001
v -0.079674 3.569063 7.105000
v -0.060519 3.574081 7.115000
v -0.041432 3.589650 7.146000
v -0.022044 3.583619 7.134000
v -0.002723 3.579097 7.125000
v 0.016585 3.582112 7.131001
v 0.036011 3.593667 7.154000
v 0.055592 3.607234 7.181000
v 0.074933 3.602216 7.171000
v 0.094339 3.601720 7.170001
v 0.114199 3.615793 7.198000
v 0.132725 3.589681 7.146000
v 0.152183 3.592205 7.151000
v 0.172340 3.608794 7.184000
v 0.192435 3.620865 7.208000
v 0.211925 3.620378 7.207000
v 0.230961 3.612861 7.192000
v 0.250229 3.609866 7.186000
v 0.270479 3.620435 7.207000
v 0.288347 3.599861 7.166000
v 0.308442 3.607923 7.182000
v 0.330176 3.633066 7.232000
v 0.349038 3.625558 7.217000
v 0.368943 3.629104 7.224000
v 0.389639 3.639684 7.245000
v 0.410393 3.649764 7.265000
v 0.429953 3.648794 7.263000
v 0.448698 3.641294 7.248000
v 0.470335 3.656905 7.279000
v 0.490862 3.662974 7.291000
v 0.509493 3.654978 7.275001
v 0.527020 3.639949 7.245000
v 0.547780 3.647530 7.260000
v 0.568154 3.652099 7.269001
v 0.588334 3.655162 7.275001
v 0.608548 3.658228 7.281000
v 0.630003 3.668330 7.301000
v 0.653882 3.691498 7.347000
v 0.673242 3.688541 7.341001
v 0.692476 3.685083 7.334000
v 0.714004 3.693687 7.351000
v 0.753546 3.692311 7.348001
v 0.776938 3.708962 7.381001
v 0.799646 3.721596 7.406000
v 0.818950 3.718152 7.399000
v 0.833454 3.693604 7.350000
v 0.876759 3.708337 7.379000
v 0.899687 3.720482 7.403000
v 0.922994 3.733635 7.429000
v 0.942763 3.732217 7.426000
v 0.961739 3.727785 7.417000
v 0.978285 3.714309 7.390000
v 0.994010 3.698321 7.358000
v 1.084093 3.733923 7.428000
v 1.103808 3.732527 7.425000
v 1.127294 3.743701 7.447001
v 1.149360 3.749852 7.459001
v 1.168829 3.747460 7.454000
v 1.190186 3.751105 7.461000
v 1.213044 3.759277 7.477000
v 1.318305 3.770532 7.498000
v 1.337970 3.768671 7.494000
v 1.362147 3.779386 7.515000
v 1.388282 3.795135 7.546000
v 1.408054 3.793287 7.542000
v 1.426860 3.788926 7.533000
v 1.451577 3.800163 7.555000
v 1.470962 3.797320 7.549000
v 1.502171 3.824663 7.603000
v 1.517855 3.812272 7.578001
v 1.539294 3.814472 7.582000
v 1.555409 3.803597 7.560000
v 1.573076 3.796750 7.546000
v 1.626591 3.826344 7.604001
v 1.647309 3.826556 7.604001
v 1.660354 3.809159 7.569000
v 1.687204 3.823473 7.597001
v 1.704769 3.816653 7.583000
v 1.724310 3.814369 7.578001
v 1.747744 3.820646 7.590000
v 1.773112 3.830957 7.610000
v 1.795766 3.835233 7.618001
v 1.834949 3.830712 7.608000
v 1.852313 3.823928 7.594000
v 1.865660 3.809091 7.564000
v 1.890071 3.816921 7.579000
v 1.907762 3.811159 7.567000
v 1.926413 3.807416 7.559000
v 1.924555 3.724383 7.393000
v 1.944789 3.724682 7.393000
v 1.976457 3.746654 7.436000
v 1.996821 3.746966 7.436000
v 2.020177 3.752830 7.447001
v 2.024966 3.724430 7.390000
v 2.048546 3.730810 7.402000
v 2.086454 3.762905 7.465000
v 2.111449 3.771320 7.481000
v 2.125996 3.761088 7.460001
v 2.150218 3.768006 7.473001
v 2.149249 3.731061 7.399000
v 2.168993 3.730426 7.397000
v 2.194357 3.739382 7.414001
v 2.216838 3.743303 7.421000
v 2.259564 3.781032 7.495000
v 2.273804 3.770847 7.474000
v 2.260617 3.715760 7.364000
v 2.275329 3.707095 7.346000
v -2.682268 3.274375 6.486001
v -2.668874 3.279724 6.498000
v -2.648904 3.277009 6.494000
v -2.613103 3.276659 6.496000
v -2.602409 3.285579 6.515000
v -2.586864 3.288456 6.522000
v -2.567358 3.286301 6.519001
v -2.558442 3.297767 6.543000
v -2.533489 3.288578 6.526000
v -2.515198 3.287968 6.526000
v -2.503810 3.296435 6.544000
v -2.490056 3.301888 6.556000
v -2.472855 3.302818 6.559000
v -2.450039 3.296205 6.547000
v -2.417646 3.276515 6.509000
v -2.411283 3.292073 6.541000
v -2.404023 3.306629 6.571000
v -2.391526 3.314147 6.587000
v -2.375349 3.316640 6.593000
v -2.358079 3.317632 6.596000
v -2.339031 3.316120 6.594000
v -2.317189 3.310594 6.584000
v -2.296813 3.307089 6.578001
v -2.279251 3.307616 6.580000
v -2.272342 3.323731 6.613000
v -2.259126 3.330806 6.628000
v -2.236372 3.323817 6.615000
v -2.206323 3.305786 6.580000
v -2.187119 3.303842 6.577000
v -2.179154 3.318984 6.608000
v -2.167104 3.328104 6.627000
v -2.151716 3.332207 6.636000
v -2.137573 3.338326 6.649000
v -2.116357 3.333407 6.640000
v -2.097726 3.332512 6.639000
v -2.082556 3.337144 6.649000
v -2.068581 3.343792 6.663000
v -2.046845 3.337900 6.652000
v -2.035851 3.349576 6.676000
v -2.019293 3.352228 6.682000
v -2.004807 3.358397 6.695000
v -1.984027 3.354038 6.687000
v -1.965650 3.353699 6.687000
v -1.945241 3.349857 6.680000
v -1.931226 3.357053 6.695000
v -1.912277 3.355731 6.693000
v -1.894196 3.355919 6.694000
v -1.874715 3.353607 6.690001
v -1.858315 3.356815 6.697001
v -1.841883 3.360029 6.704000
v -1.825147 3.362747 6.710001
v -1.812693 3.373488 6.732000
v -1.797992 3.380225 6.746000
v -1.779264 3.379451 6.745000
v -1.757937 3.373672 6.734000
v -1.739775 3.373912 6.735000
v -1.725703 3.382171 6.752000
v -1.710279 3.387930 6.764000
v -1.686041 3.376165 6.741000
v -1.662676 3.365908 6.721000
v -1.648478 3.374187 6.738000
v -1.635643 3.385473 6.761000
v -1.620535 3.392257 6.775000
v -1.604646 3.397544 6.786000
v -1.587065 3.399329 6.790000
v -1.571316 3.405124 6.802001
v -1.551852 3.402914 6.798000
v -1.530159 3.395703 6.784000
v -1.512781 3.398007 6.789001
v -1.493618 3.396311 6.786000
v -1.476650 3.399625 6.793000
v -1.457930 3.398938 6.792000
v -1.443034 3.407264 6.809000
v -1.428259 3.416093 6.827000
v -1.411943 3.421424 6.838000
v -1.389255 3.411247 6.818000
v -1.369694 3.408579 6.813000
v -1.351751 3.409919 6.816000
v -1.335360 3.415263 6.827000
v -1.317176 3.416110 6.829000
v -1.300124 3.419960 6.837000
v -1.281159 3.418813 6.835001
v -1.264423 3.423671 6.845000
v -1.248182 3.430032 6.858000
v -1.231156 3.434396 6.867000
v -1.211965 3.432761 6.864000
v -1.193662 3.433631 6.866000
v -1.175179 3.434004 6.867000
v -1.155347 3.430379 6.860000
v -1.138040 3.434258 6.868001
v -1.117595 3.428640 6.857000
v -1.100418 3.433026 6.866000
v -1.083509 3.438413 6.877000
v -1.066388 3.443304 6.887001
v -1.046476 3.439198 6.879000
v -1.030644 3.448593 6.898000
v -1.014124 3.455991 6.913000
v -0.995076 3.454893 6.911000
v -0.976042 3.453798 6.909000
v -0.957158 3.453205 6.908000
v -0.939912 3.458613 6.919000
v -0.921809 3.461024 6.924000
v -0.902767 3.459939 6.922000
v -0.887569 3.473851 6.950000
v -0.869096 3.475270 6.953001
v -0.850119 3.474691 6.952000
v -0.831746 3.476614 6.956000
v -0.813120 3.477540 6.958000
v -0.795511 3.482965 6.969000
v -0.775504 3.477898 6.959000
v -0.756096 3.475332 6.954000
v -0.739472 3.485762 6.975000
v -0.723356 3.499191 7.002000
v -0.703976 3.497131 6.998000
v -0.684423 3.494073 6.992000
v -0.666236 3.498014 7.000000
v -0.648284 3.503455 7.011000
v -0.629915 3.506900 7.018000
v -0.610724 3.505849 7.016000
v -0.591293 3.503301 7.011000
v -0.572543 3.504752 7.014000
v -0.552593 3.498710 7.002000
v -0.535072 3.508160 7.021000
v -0.517595 3.518610 7.042000
v -0.498731 3.520069 7.045001
v -0.478694 3.513034 7.031000
v -0.460433 3.518993 7.043000
v -0.442923 3.531448 7.068000
v -0.423959 3.532913 7.071000
v -0.405208 3.536379 7.078001
v -0.386365 3.539345 7.084000
v -0.366453 3.532321 7.070000
v -0.347453 3.533793 7.073000
v -0.328623 3.537264 7.080000
v -0.310279 3.546732 7.099000
v -0.291014 3.546210 7.098001
v -0.272366 3.553682 7.113000
v -0.252393 3.543671 7.093000
v -0.233317 3.545650 7.097000
v -0.213254 3.531645 7.069000
v -0.195375 3.554610 7.115000
v -0.176554 3.563590 7.133000
v -0.157394 3.567074 7.140000
v -0.137074 3.541584 7.089000
v -0.117729 3.537078 7.080000
v -0.098614 3.539068 7.084000
v -0.079623 3.547555 7.101000
v -0.060795 3.571030 7.148000
v -0.041666 3.590510 7.187000
v -0.022114 3.575521 7.157001
v -0.002721 3.557534 7.121000
v 0.016570 3.559533 7.125000
v 0.036124 3.585514 7.177001
v 0.055542 3.584517 7.175000
v 0.074698 3.571533 7.149000
v 0.094055 3.571540 7.149000
v 0.113286 3.567551 7.141000
v 0.132418 3.562064 7.130000
v 0.152065 3.570069 7.146000
v 0.171943 3.581071 7.168000
v 0.192580 3.604067 7.214000
v 0.210468 3.576104 7.158000
v 0.230397 3.584614 7.175000
v 0.250036 3.587630 7.181000
v 0.269670 3.590148 7.186000
v 0.290256 3.604158 7.214000
v 0.310995 3.618170 7.242001
v 0.330470 3.616696 7.239000
v 0.349059 3.606230 7.218000
v 0.368863 3.608755 7.223001
v 0.389662 3.620276 7.246000
v 0.409569 3.622805 7.251000
v 0.429741 3.627335 7.260000
v 0.450086 3.632865 7.271000
v 0.469974 3.634400 7.274000
v 0.490822 3.642932 7.291000
v 0.509381 3.634478 7.274000
v 0.528722 3.632022 7.269001
v 0.550225 3.644057 7.293000
v 0.570217 3.645602 7.296000
v 0.610503 3.650195 7.305000
v 0.632366 3.662239 7.329000
v 0.653381 3.668788 7.342000
v 0.672267 3.663346 7.331000
v 0.690717 3.655908 7.316000
v 0.715690 3.682452 7.369000
v 0.739654 3.702503 7.409000
v 0.758299 3.695572 7.395000
v 0.778238 3.695138 7.394001
v 0.800223 3.704202 7.412000
v 0.817770 3.692779 7.389000
v 0.835420 3.682357 7.368001
v 0.853538 3.674435 7.352000
v 0.874065 3.677012 7.357000
v 0.899968 3.701582 7.406000
v 0.921293 3.706664 7.416000
v 0.939754 3.700252 7.403000
v 0.957239 3.690343 7.383000
v 0.982956 3.711927 7.426000
v 0.999183 3.697525 7.397000
v 1.020076 3.700620 7.403000
v 1.041425 3.705218 7.412000
v 1.062539 3.708819 7.419000
v 1.087341 3.724922 7.451000
v 1.106967 3.723030 7.447001
v 1.128996 3.729141 7.459001
v 1.149704 3.730755 7.462000
v 1.164317 3.712873 7.426000
v 1.188307 3.724993 7.450000
v 1.217783 3.753618 7.507000
v 1.245261 3.775247 7.550000
v 1.324664 3.768295 7.535000
v 1.336571 3.744436 7.487000
v 1.359637 3.752086 7.502000
v 1.384812 3.765244 7.528000
v 1.409945 3.777906 7.553000
v 1.436922 3.795074 7.587000
v 1.446220 3.765727 7.528000
v 1.498831 3.795586 7.587000
v 1.523479 3.805770 7.607000
v 1.541745 3.799950 7.595000
v 1.565297 3.807143 7.609000
v 1.574339 3.779315 7.553000
v 1.598917 3.789018 7.572001
v 1.634725 3.824749 7.643000
v 1.655111 3.823956 7.641000
v 1.672640 3.816661 7.626000
v 1.693644 3.817378 7.627000
v 1.711286 3.810592 7.613000
v 1.727037 3.799805 7.591001
v 1.745665 3.795531 7.582000
v 1.770307 3.804277 7.599000
v 1.790568 3.803518 7.597001
v 1.813208 3.807769 7.605000
v 1.885367 3.828576 7.645000
v 1.904960 3.785047 7.557000
v 1.922050 3.778314 7.543000
v 1.909451 3.713978 7.414001
v 1.924263 3.703744 7.393000
v 1.944227 3.703534 7.392000
v 1.980403 3.733895 7.452000
v 2.004832 3.741719 7.467000
v 2.016331 3.725494 7.434000
v 2.059560 3.730649 7.443000
v 2.079406 3.729978 7.441000
v 2.102353 3.734829 7.450000
v 2.126496 3.741693 7.463000
v 2.139499 3.729011 7.437000
v 2.165147 3.738397 7.455000
v 2.166567 3.706167 7.390000
v 2.230784 3.746547 7.469000
v 2.248311 3.741922 7.459001
v 2.276781 3.722154 7.418000
v 2.271407 3.648708 7.270000
v 2.365435 3.552330 7.071000
v 2.358699 3.513615 6.993001
v 2.375686 3.510576 6.986001
v 2.398131 3.515587 6.995000
v 2.465503 3.557815 7.077000
v 2.516408 3.494614 6.946000
v 2.527359 3.483602 6.923000
v 2.599307 3.357060 6.661000
v -2.995311 3.230586 6.405000
v -2.790747 3.238353 6.441000
v -2.782765 3.249640 6.465000
v -2.766542 3.251386 6.470000
v -2.588602 3.272830 6.528000
v -2.568696 3.270194 6.524000
v -2.549610 3.268572 6.522000
v -2.537148 3.275479 6.537000
v -2.516526 3.271873 6.531000
v -2.501689 3.275793 6.540000
v -2.490614 3.284729 6.559000
v -2.474169 3.286662 6.564000
v -2.447983 3.275588 6.543000
v -2.427497 3.272035 6.537000
v -2.418114 3.283507 6.561000
v -2.404588 3.289480 6.574000
v -2.392816 3.297963 6.592000
v -2.373393 3.295947 6.589000
v -2.356500 3.297443 6.593000
v -2.340661 3.300446 6.600000
v -2.324443 3.302958 6.606000
v -2.303316 3.298479 6.598001
v -2.287093 3.301007 6.604000
v -2.273253 3.307042 6.617000
v -2.259352 3.313084 6.630000
v -2.239981 3.311138 6.627000
v -2.212256 3.296711 6.599000
v -2.190348 3.290788 6.588000
v -2.180711 3.303354 6.614000
v -2.165054 3.306935 6.622000
v -2.150335 3.312021 6.633000
v -2.135566 3.317114 6.644001
v -2.118195 3.318220 6.647000
v -2.097973 3.314840 6.641000
v -2.084683 3.322448 6.657001
v -2.067899 3.324572 6.662000
v -2.051095 3.326703 6.667000
v -2.033663 3.327843 6.670001
v -2.019848 3.334975 6.685000
v -2.004163 3.339120 6.694000
v -1.983985 3.335790 6.688000
v -1.965612 3.335459 6.688000
v -1.948411 3.337129 6.692000
v -1.933503 3.342795 6.704000
v -1.916535 3.344975 6.709000
v -1.897568 3.343672 6.707000
v -1.874695 3.335397 6.691000
v -1.853859 3.330617 6.682000
v -1.837474 3.333819 6.689000
v -1.827040 3.347991 6.718000
v -1.813492 3.356684 6.736001
v -1.796387 3.358904 6.741000
v -1.775041 3.353157 6.730000
v -1.751934 3.343929 6.712000
v -1.738228 3.352642 6.730000
v -1.727241 3.366839 6.759000
v -1.711298 3.371575 6.769001
v -1.691304 3.368346 6.763000
v -1.670605 3.363629 6.754000
v -1.653141 3.365392 6.758000
v -1.638321 3.372636 6.773000
v -1.621989 3.376898 6.782001
v -1.604903 3.379669 6.788000
v -1.588490 3.383939 6.797000
v -1.570184 3.384231 6.798000
v -1.549367 3.379050 6.788000
v -1.530187 3.377360 6.785000
v -1.512587 3.379158 6.789001
v -1.494530 3.379965 6.791000
v -1.474509 3.376297 6.784000
v -1.459037 3.383084 6.798000
v -1.446036 3.395846 6.824000
v -1.430595 3.403138 6.839000
v -1.411980 3.402969 6.839000
v -1.390312 3.395340 6.824000
v -1.369533 3.389707 6.813000
v -1.352189 3.392535 6.819000
v -1.335206 3.396362 6.827000
v -1.316639 3.396212 6.827000
v -1.299027 3.398553 6.832000
v -1.281952 3.402390 6.840000
v -1.265391 3.407722 6.851000
v -1.248955 3.413555 6.863000
v -1.232815 3.420386 6.877000
v -1.213777 3.419261 6.875000
v -1.196490 3.423113 6.883000
v -1.178649 3.425476 6.888000
v -1.159268 3.423367 6.884000
v -1.137425 3.413801 6.865000
v -1.121718 3.422638 6.883000
v -1.104794 3.427996 6.894001
v -1.087182 3.431369 6.901000
v -1.063186 3.414357 6.867000
v -1.046221 3.419724 6.878000
v -1.029647 3.426585 6.892000
v -1.013439 3.434939 6.909000
v -0.995989 3.439319 6.918000
v -0.978915 3.445193 6.930000
v -0.961224 3.449080 6.938000
v -0.941998 3.447501 6.935000
v -0.922256 3.443936 6.928000
v -0.904901 3.449322 6.939000
v -0.885318 3.446259 6.933001
v -0.870018 3.460100 6.961000
v -0.851143 3.460024 6.961000
v -0.832510 3.460944 6.963000
v -0.815385 3.468329 6.978000
v -0.796583 3.468757 6.979001
v -0.777666 3.468690 6.979001
v -0.757553 3.463158 6.968000
v -0.738243 3.461107 6.964000
v -0.719886 3.463531 6.969000
v -0.702006 3.468443 6.979001
v -0.683485 3.470374 6.983000
v -0.665896 3.477277 6.997000
v -0.648878 3.487660 7.018000
v -0.630491 3.491087 7.025000
v -0.610762 3.487062 7.017000
v -0.591751 3.487015 7.017000
v -0.572007 3.482497 7.008000
v -0.553496 3.485434 7.014000
v -0.535334 3.490858 7.025000
v -0.518657 3.506719 7.057000
v -0.499400 3.505686 7.055000
v -0.480087 3.504158 7.052001
v -0.460659 3.501638 7.047000
v -0.442576 3.509554 7.063000
v -0.424046 3.514490 7.073000
v -0.405635 3.520919 7.086000
v -0.385681 3.513933 7.072001
v -0.366581 3.514402 7.073000
v -0.346887 3.508910 7.062000
v -0.328227 3.513854 7.072001
v -0.310344 3.528240 7.101000
v -0.291279 3.530205 7.105000
v -0.271389 3.521738 7.088000
v -0.251769 3.515757 7.076000
v -0.232642 3.516236 7.077000
v -0.214203 3.528145 7.101000
v -0.195608 3.539558 7.124001
v -0.176467 3.542525 7.130000
v -0.157096 3.541023 7.127000
v -0.137567 3.535050 7.115000
v -0.118119 3.529576 7.104001
v -0.099052 3.535530 7.116000
v -0.080200 3.553907 7.153000
v -0.060995 3.563342 7.172000
v -0.041617 3.566817 7.179000
v -0.022072 3.549425 7.144001
v -0.002726 3.545449 7.136000
v 0.016585 3.543462 7.132000
v 0.036131 3.566816 7.179000
v 0.055228 3.544957 7.135000
v 0.074745 3.554402 7.154000
v 0.094088 3.553415 7.152000
v 0.113230 3.546466 7.138000
v 0.132390 3.542003 7.129000
v 0.151947 3.547976 7.141000
v 0.172098 3.564880 7.175000
v 0.191739 3.568868 7.183001
v 0.212276 3.587266 7.220000
v 0.229674 3.553993 7.153000
v 0.250400 3.573387 7.192000
v 0.270438 3.580859 7.207000
v 0.291079 3.594791 7.235000
v 0.311830 3.608228 7.262001
v 0.329989 3.591856 7.229001
v 0.348936 3.585421 7.216001
v 0.368528 3.585944 7.217000
v 0.389525 3.599388 7.244000
v 0.409933 3.606374 7.258000
v 0.430655 3.615349 7.276000
v 0.450918 3.619855 7.285000
v 0.470972 3.622374 7.290000
v 0.490784 3.622907 7.291000
v 0.512072 3.633877 7.313000
v 0.532754 3.639880 7.325000
v 0.550860 3.628493 7.302001
v 0.572360 3.639469 7.324000
v 0.592119 3.639017 7.323000
v 0.632142 3.641101 7.327000
v 0.651637 3.639164 7.323000
v 0.669369 3.627787 7.300000
v 0.690376 3.634302 7.313000
v 0.718059 3.674614 7.394001
v 0.740790 3.688092 7.421000
v 0.761516 3.691136 7.427001
v 0.777961 3.673805 7.392000
v 0.794541 3.657966 7.360000
v 0.815154 3.661016 7.366000
v 0.835914 3.664565 7.373000
v 0.854508 3.658674 7.361001
v 0.877077 3.669683 7.383000
v 0.900252 3.682684 7.409000
v 0.920465 3.683261 7.410000
v 0.938400 3.674893 7.393000
v 0.956763 3.668515 7.380000
v 0.978101 3.673573 7.390000
v 1.000575 3.682611 7.408000
v 1.021909 3.687178 7.417000
v 1.044137 3.694730 7.432000
v 1.067879 3.707258 7.457000
v 1.087528 3.705370 7.453001
v 1.110129 3.713430 7.469000
v 1.133122 3.722486 7.487000
v 1.149899 3.711161 7.464000
v 1.170001 3.710778 7.463000
v 1.187868 3.703436 7.448000
v 1.219605 3.738860 7.519001
v 1.302495 3.742857 7.526000
v 1.326455 3.752941 7.546000
v 1.339460 3.732193 7.504000
v 1.355321 3.719904 7.479001
v 1.388155 3.753874 7.547000
v 1.416508 3.774918 7.589000
v 1.436571 3.773583 7.586000
v 1.454315 3.766282 7.571001
v 1.470423 3.755005 7.548000
v 1.492138 3.758158 7.554000
v 1.524302 3.787188 7.612000
v 1.547651 3.793834 7.625000
v 1.567989 3.793021 7.623000
v 1.585195 3.784750 7.606000
v 1.599566 3.770012 7.576000
v 1.634095 3.802554 7.641000
v 1.656637 3.806737 7.649000
v 1.675938 3.803459 7.642000
v 1.694094 3.797697 7.630001
v 1.711290 3.789948 7.614000
v 1.738186 3.803608 7.641000
v 1.767766 3.822751 7.679000
v 1.778224 3.800580 7.634000
v 1.794098 3.790360 7.613000
v 1.826073 3.814003 7.660000
v 1.846977 3.814250 7.660000
v 1.876665 3.832431 7.696001
v 1.889294 3.815758 7.662000
v 1.914265 3.782921 7.595000
v 1.929183 3.693089 7.413001
v 1.951826 3.697858 7.422000
v 1.984621 3.721568 7.469000
v 1.996740 3.706419 7.438000
v 2.023341 3.718186 7.461000
v 2.046240 3.722983 7.470000
v 2.062555 3.715825 7.455000
v 2.083825 3.717645 7.458000
v 2.104553 3.718476 7.459001
v 2.140395 3.745737 7.513000
v 2.160140 3.709539 7.439000
v 2.189360 3.724859 7.469000
v 2.204846 3.716747 7.452000
v 2.228311 3.722110 7.462000
v 2.266002 3.717393 7.451000
v 2.364655 3.560895 7.129000
v 2.344233 3.501409 7.009000
v 2.362276 3.499871 7.005000
v 2.386088 3.506837 7.018000
v 2.415125 3.521310 7.046000
v 2.450362 3.516802 7.035000
v 2.468479 3.515310 7.031000
v 2.487548 3.461869 6.921000
v 2.510425 3.467410 6.931000
v 2.526070 3.462955 6.921000
v 2.529537 3.441994 6.878000
v 2.555587 3.329316 6.646000
v 2.564128 3.316895 6.620000
v 2.594445 3.219924 6.419000
v 2.703620 3.224570 6.420000
v 2.723802 3.206952 6.382000
v 2.782629 3.097359 6.150000
v 2.783877 3.080066 6.114000
v -2.899290 3.223664 6.439000
v -2.817881 3.231586 6.463000
v -2.802532 3.234307 6.470000
v -2.778126 3.226544 6.456000
v -2.766215 3.233286 6.471000
v -2.729541 3.231816 6.471000
v -2.686653 3.244176 6.500000
v -2.668725 3.243992 6.501000
v -2.648770 3.241323 6.497000
v -2.636142 3.247646 6.511000
v -2.609101 3.258322 6.535000
v -2.587575 3.253703 6.527000
v -2.575162 3.260560 6.542000
v -2.553301 3.255466 6.533000
v -2.539266 3.260348 6.544000
v -2.517864 3.255774 6.536000
v -2.498434 3.253702 6.533000
v -2.488146 3.263591 6.554000
v -2.473985 3.268509 6.565001
v -2.453793 3.265469 6.560000
v -2.437354 3.267418 6.565001
v -2.416847 3.263902 6.559000
v -2.403334 3.269849 6.572001
v -2.389761 3.275804 6.585001
v -2.375768 3.281268 6.597000
v -2.359577 3.283755 6.603000
v -2.337337 3.277799 6.592000
v -2.325019 3.285773 6.609000
v -2.314015 3.295742 6.630000
v -2.294595 3.293787 6.627000
v -2.273486 3.289358 6.619000
v -2.260268 3.296366 6.634000
v -2.240556 3.293940 6.630000
v -2.218531 3.288047 6.619000
v -2.198571 3.285143 6.614000
v -2.182605 3.288207 6.621000
v -2.167263 3.292270 6.630000
v -2.154150 3.299817 6.646000
v -2.137423 3.301908 6.651000
v -2.122908 3.307480 6.663000
v -2.101071 3.301643 6.652000
v -2.084625 3.304252 6.658000
v -2.067225 3.305378 6.661000
v -2.046432 3.301053 6.653000
v -2.026607 3.298223 6.648000
v -2.018296 3.314253 6.681000
v -2.000233 3.314413 6.682000
v -1.984248 3.318051 6.690001
v -1.964701 3.315744 6.686000
v -1.948093 3.318403 6.692000
v -1.934056 3.325530 6.707000
v -1.917944 3.329191 6.715000
v -1.898400 3.326909 6.711000
v -1.877764 3.322651 6.703001
v -1.857456 3.318895 6.696000
v -1.842137 3.324067 6.707000
v -1.830571 3.336181 6.732000
v -1.811606 3.334920 6.730000
v -1.795589 3.339115 6.739000
v -1.776628 3.337865 6.737000
v -1.756639 3.334639 6.731000
v -1.739529 3.336868 6.736001
v -1.726741 3.347522 6.758000
v -1.707014 3.344807 6.753000
v -1.693070 3.353489 6.771000
v -1.674086 3.352270 6.769001
v -1.656341 3.353532 6.772000
v -1.640036 3.357769 6.781000
v -1.618187 3.350623 6.767000
v -1.605874 3.363287 6.793000
v -1.589218 3.367042 6.801000
v -1.569983 3.365356 6.798000
v -1.550768 3.363675 6.795001
v -1.532701 3.364473 6.797000
v -1.514850 3.365770 6.800000
v -1.494786 3.362123 6.793000
v -1.476720 3.362934 6.795001
v -1.458433 3.363254 6.796000
v -1.445440 3.375950 6.822001
v -1.430427 3.384194 6.839000
v -1.410990 3.382051 6.835001
v -1.392189 3.381397 6.834000
v -1.374402 3.383220 6.838000
v -1.355407 3.382078 6.836000
v -1.336817 3.381929 6.836000
v -1.317844 3.380795 6.834000
v -1.299836 3.382137 6.837000
v -1.283688 3.388430 6.850000
v -1.267287 3.394231 6.862000
v -1.252826 3.405475 6.885000
v -1.235016 3.407819 6.890000
v -1.214710 3.403242 6.881001
v -1.195498 3.401636 6.878000
v -1.176476 3.400528 6.876000
v -1.156120 3.395467 6.866000
v -1.139631 3.401782 6.879000
v -1.122585 3.406617 6.889000
v -1.106769 3.415411 6.907001
v -1.087076 3.412339 6.901000
v -1.064322 3.399381 6.875000
v -1.045209 3.397799 6.872000
v -1.029102 3.406108 6.889000
v -1.012318 3.412442 6.902000
v -0.995897 3.420261 6.918000
v -0.978826 3.426105 6.930000
v -0.961691 3.431951 6.942000
v -0.943543 3.434339 6.947001
v -0.924437 3.433268 6.945000
v -0.904561 3.429234 6.937000
v -0.887794 3.437067 6.953001
v -0.868943 3.436991 6.953001
v -0.850826 3.439884 6.959000
v -0.832797 3.443274 6.966001
v -0.815784 3.451114 6.982000
v -0.798343 3.457474 6.995000
v -0.780387 3.461858 7.004000
v -0.760208 3.456358 6.993001
v -0.739561 3.448390 6.977000
v -0.720757 3.448826 6.978000
v -0.701849 3.448770 6.978000
v -0.682648 3.447233 6.975000
v -0.665177 3.454593 6.990000
v -0.648642 3.467392 7.016000
v -0.630173 3.470309 7.022000
v -0.611585 3.472733 7.027000
v -0.593224 3.476640 7.035000
v -0.574167 3.476596 7.035000
v -0.554795 3.474577 7.031000
v -0.537198 3.483926 7.050000
v -0.518324 3.485370 7.053000
v -0.500920 3.497192 7.077000
v -0.481480 3.495180 7.073000
v -0.461606 3.489710 7.062000
v -0.441478 3.481771 7.046000
v -0.423116 3.487670 7.058001
v -0.404575 3.492582 7.068000
v -0.385926 3.497001 7.077000
v -0.365777 3.487586 7.058001
v -0.346862 3.489537 7.062000
v -0.328667 3.499396 7.082000
v -0.310103 3.506292 7.096000
v -0.290520 3.501824 7.087000
v -0.270910 3.496369 7.076000
v -0.251502 3.492892 7.069000
v -0.233480 3.509676 7.103000
v -0.214038 3.506201 7.096000
v -0.195402 3.516563 7.117000
v -0.175910 3.512104 7.108000
v -0.157107 3.521975 7.128000
v -0.137770 3.520976 7.126000
v -0.118444 3.519979 7.124001
v -0.099435 3.529854 7.144001
v -0.080318 3.539730 7.164001
v -0.060948 3.541208 7.167000
v -0.041417 3.530334 7.145000
v -0.022039 3.524897 7.134000
v -0.002735 3.536754 7.158000
v 0.016691 3.546637 7.178000
v 0.036003 3.534780 7.154000
v 0.055526 3.544665 7.174000
v 0.074719 3.533800 7.152000
v 0.094147 3.536275 7.157001
v 0.113492 3.535294 7.155000
v 0.132900 3.536291 7.157001
v 0.152447 3.540253 7.165000
v 0.172254 3.548664 7.182000
v 0.192606 3.565476 7.216001
v 0.211202 3.549679 7.184000
v 0.230653 3.549694 7.184000
v 0.251497 3.569475 7.224000
v 0.271657 3.577399 7.240000
v 0.311078 3.579910 7.245000
v 0.330285 3.575485 7.236001
v 0.349443 3.571062 7.227000
v 0.369063 3.571581 7.228000
v 0.389389 3.578526 7.242001
v 0.410581 3.592390 7.270000
v 0.430801 3.596867 7.279000
v 0.451566 3.605299 7.296000
v 0.471001 3.602862 7.291000
v 0.491555 3.608826 7.303000
v 0.511964 3.613310 7.312000
v 0.531768 3.613348 7.312000
v 0.551648 3.613882 7.313000
v 0.573801 3.628749 7.343000
v 0.592721 3.622863 7.331000
v 0.612078 3.619943 7.325000
v 0.630540 3.612083 7.309000
v 0.650252 3.611638 7.308001
v 0.669133 3.606746 7.298000
v 0.692304 3.624590 7.334000
v 0.714117 3.634529 7.354001
v 0.740531 3.666711 7.419000
v 0.759609 3.661828 7.409000
v 0.775898 3.644096 7.373000
v 0.794692 3.638722 7.362000
v 0.813648 3.634338 7.353000
v 0.834597 3.638854 7.362000
v 0.856525 3.647326 7.379000
v 0.878665 3.656296 7.397000
v 0.901026 3.665762 7.416000
v 0.920634 3.663861 7.412000
v 0.940349 3.662457 7.409000
v 0.960697 3.663527 7.411000
v 0.980264 3.661634 7.407001
v 1.002106 3.668147 7.420001
v 1.024572 3.676641 7.437000
v 1.046008 3.681182 7.446001
v 1.066206 3.681277 7.446001
v 1.114484 3.707680 7.499001
v 1.139068 3.721628 7.527000
v 1.156259 3.711352 7.506001
v 1.171926 3.696628 7.476000
v 1.196204 3.709103 7.501000
v 1.302015 3.721090 7.524000
v 1.323154 3.723201 7.528000
v 1.345032 3.727294 7.536000
v 1.363513 3.721993 7.525001
v 1.396282 3.755277 7.592000
v 1.413742 3.747017 7.575000
v 1.431870 3.740738 7.562000
v 1.455500 3.748808 7.578001
v 1.482726 3.765789 7.612000
v 1.502438 3.763479 7.607000
v 1.521325 3.759195 7.598001
v 1.544835 3.766294 7.612000
v 1.564517 3.763997 7.607000
v 1.583341 3.759724 7.598001
v 1.605710 3.763869 7.606000
v 1.623208 3.756635 7.591001
v 1.656004 3.784543 7.647000
v 1.675732 3.782269 7.642000
v 1.698103 3.785938 7.649000
v 1.709728 3.765853 7.608000
v 1.733417 3.772502 7.621000
v 1.771913 3.810839 7.698000
v 1.789873 3.804629 7.685000
v 1.803053 3.788521 7.652000
v 1.821779 3.784300 7.643000
v 1.846007 3.791472 7.657001
v 1.867390 3.792709 7.659000
v 1.868819 3.753837 7.580000
v 1.891012 3.757063 7.586000
v 1.907235 3.708551 7.487000
v 1.918168 3.690491 7.450000
v 1.936451 3.686801 7.442000
v 1.956012 3.685593 7.439000
v 1.980875 3.694301 7.456000
v 2.008790 3.708466 7.484000
v 2.008395 3.670607 7.407001
v 2.042642 3.696184 7.458000
v 2.068324 3.705911 7.477000
v 2.086294 3.701768 7.468000
v 2.103940 3.697134 7.458000
v 2.127806 3.703414 7.470000
v 2.156634 3.718130 7.499001
v 2.171983 3.709551 7.481000
v 2.193103 3.710895 7.483000
v 2.228534 3.702197 7.464000
v 2.259893 3.720428 7.500000
v 2.270479 3.704439 7.467000
v 2.262343 3.626327 7.308001
v 2.284960 3.630692 7.316000
v 2.309836 3.638541 7.331000
v 2.356758 3.472668 6.990000
v 2.375760 3.472631 6.989000
v 2.430065 3.523786 7.091001
v 2.440727 3.511347 7.065001
v 2.441157 3.484499 7.010000
v 2.459898 3.484000 7.008000
v 2.524428 3.441845 6.918000
v 2.517953 3.407560 6.848001
v 2.569333 3.305516 6.635000
v 2.624241 3.283570 6.586000
v 2.612254 3.246315 6.510000
v 2.621272 3.235491 6.487000
v 2.639943 3.236646 6.488000
v 2.661913 3.241805 6.497000
v 2.723911 3.129370 6.259000
v 2.771075 3.163640 6.326000
v 2.748538 3.118403 6.234000
v 2.858316 3.017825 6.013000
v 2.875730 3.018747 6.013000
v -3.016208 3.180285 6.375000
v -3.007209 3.189323 6.395000
v -2.916873 3.205911 6.439000
v -2.899348 3.206065 6.441000
v -2.884517 3.209217 6.449000
v -2.850809 3.211079 6.456000
v -2.835053 3.213273 6.462000
v -2.826257 3.223431 6.484000
v -2.801332 3.215209 6.469000
v -2.779095 3.209984 6.460001
v -2.704730 3.226759 6.501000
v -2.682250 3.221113 6.491000
v -2.660666 3.216474 6.483000
v -2.644849 3.218791 6.489000
v -2.627396 3.219135 6.491000
v -2.623213 3.235853 6.526000
v -2.604479 3.234728 6.525000
v -2.592108 3.241545 6.540000
v -2.566289 3.231521 6.521000
v -2.558173 3.243806 6.547000
v -2.542945 3.247181 6.555000
v -2.522294 3.243630 6.549000
v -2.503984 3.243062 6.549000
v -2.487587 3.244980 6.554000
v -2.474566 3.251362 6.568000
v -2.461106 3.257257 6.581000
v -2.443876 3.258210 6.584000
v -2.425905 3.258183 6.585001
v -2.399531 3.246787 6.563000
v -2.387806 3.255189 6.581000
v -2.377793 3.266070 6.604000
v -2.360162 3.266572 6.606000
v -2.338278 3.261151 6.596000
v -2.326660 3.270075 6.615000
v -2.313902 3.277522 6.631001
v -2.295527 3.277069 6.631001
v -2.276819 3.276130 6.630000
v -2.256083 3.272234 6.623000
v -2.239452 3.274277 6.628000
v -2.224143 3.278302 6.637000
v -2.203477 3.274432 6.630000
v -2.188133 3.278472 6.639000
v -2.168500 3.276099 6.635000
v -2.156028 3.284597 6.653000
v -2.139611 3.287176 6.659000
v -2.124124 3.291242 6.668000
v -2.103544 3.287418 6.661000
v -2.083637 3.284589 6.656000
v -2.067180 3.287195 6.662000
v -2.048238 3.285861 6.660000
v -2.033581 3.291440 6.672000
v -2.017055 3.294065 6.678000
v -2.003196 3.301136 6.693000
v -1.985408 3.301800 6.695000
v -1.966441 3.300498 6.693000
v -1.948075 3.300189 6.693000
v -1.932310 3.304323 6.702000
v -1.917074 3.309448 6.713000
v -1.899522 3.310636 6.716001
v -1.881680 3.311336 6.718000
v -1.865775 3.315491 6.727000
v -1.849552 3.319160 6.735000
v -1.830845 3.318398 6.734000
v -1.814033 3.321091 6.740000
v -1.797994 3.325268 6.749001
v -1.780330 3.326493 6.752000
v -1.761088 3.324768 6.749001
v -1.742127 3.323540 6.747000
v -1.725226 3.326259 6.753000
v -1.711584 3.335385 6.772000
v -1.694842 3.338605 6.779000
v -1.675594 3.336905 6.776000
v -1.656123 3.334717 6.772000
v -1.640790 3.340906 6.785000
v -1.620847 3.337743 6.779000
v -1.607561 3.348371 6.801000
v -1.588084 3.346202 6.797000
v -1.571635 3.350438 6.806000
v -1.554684 3.353692 6.813000
v -1.535220 3.351537 6.809000
v -1.515781 3.349386 6.805000
v -1.498568 3.352161 6.811000
v -1.479371 3.350510 6.808000
v -1.459979 3.348372 6.804000
v -1.445485 3.357556 6.823000
v -1.427127 3.357886 6.824000
v -1.410831 3.363141 6.835001
v -1.395293 3.370366 6.850000
v -1.377868 3.373166 6.856000
v -1.359224 3.373019 6.856000
v -1.339019 3.368939 6.848001
v -1.322523 3.374209 6.859000
v -1.304450 3.375548 6.862000
v -1.284678 3.372462 6.856000
v -1.268264 3.378235 6.868001
v -1.253789 3.389420 6.891000
v -1.234712 3.388311 6.889000
v -1.215294 3.386223 6.885000
v -1.193641 3.377744 6.868001
v -1.174137 3.375170 6.863000
v -1.160217 3.388828 6.891000
v -1.140516 3.385768 6.885000
v -1.124108 3.392546 6.899000
v -1.103140 3.385558 6.885000
v -1.085085 3.387424 6.889000
v -1.065617 3.384868 6.884000
v -1.048155 3.388706 6.892000
v -1.029905 3.390089 6.895000
v -1.011934 3.392456 6.900000
v -0.994369 3.396302 6.908000
v -0.976763 3.400150 6.916000
v -0.960361 3.408424 6.933001
v -0.943597 3.415718 6.948000
v -0.925822 3.419572 6.956000
v -0.906701 3.418512 6.954000
v -0.887081 3.415489 6.948000
v -0.868995 3.418366 6.954000
v -0.850389 3.419280 6.956000
v -0.833327 3.426585 6.971000
v -0.815835 3.432418 6.983000
v -0.798621 3.439728 6.998000
v -0.779544 3.439174 6.997000
v -0.760366 3.438131 6.995000
v -0.741305 3.437582 6.994000
v -0.723490 3.442933 7.005000
v -0.703806 3.439438 6.998000
v -0.683574 3.432997 6.985000
v -0.664841 3.433930 6.987000
v -0.648224 3.446168 7.012001
v -0.631651 3.459390 7.039001
v -0.612932 3.461311 7.043000
v -0.594698 3.466182 7.053000
v -0.575022 3.462699 7.046000
v -0.556412 3.465608 7.052001
v -0.536093 3.457706 7.036000
v -0.519389 3.473395 7.068000
v -0.500813 3.477290 7.076000
v -0.481242 3.474308 7.070000
v -0.461116 3.466904 7.055000
v -0.441635 3.463925 7.049000
v -0.422367 3.462421 7.046000
v -0.404604 3.473695 7.069000
v -0.385190 3.471211 7.064000
v -0.366218 3.472660 7.067000
v -0.347427 3.476076 7.074000
v -0.329480 3.488829 7.100000
v -0.310519 3.491757 7.106000
v -0.291075 3.489280 7.101000
v -0.271083 3.479433 7.081000
v -0.252446 3.486787 7.096000
v -0.233497 3.490702 7.104001
v -0.214838 3.500023 7.123000
v -0.195581 3.500502 7.124001
v -0.175750 3.489679 7.102000
v -0.156942 3.499004 7.121000
v -0.138012 3.507839 7.139000
v -0.118552 3.503900 7.131001
v -0.099289 3.505367 7.134000
v -0.080178 3.514206 7.152000
v -0.060765 3.511254 7.146000
v -0.041229 3.495035 7.113000
v -0.022081 3.512231 7.148000
v -0.002742 3.526971 7.178000
v 0.016699 3.528937 7.182000
v 0.036086 3.523533 7.171000
v 0.055468 3.521571 7.167000
v 0.075142 3.534350 7.193000
v 0.094325 3.523546 7.171000
v 0.113960 3.530432 7.185000
v 0.133523 3.533388 7.191000
v 0.153310 3.540767 7.206000
v 0.172938 3.543235 7.211000
v 0.192406 3.542264 7.209000
v 0.211776 3.539820 7.204000
v 0.231665 3.545732 7.216001
v 0.251723 3.553118 7.231000
v 0.271713 3.558540 7.242001
v 0.291240 3.557576 7.240000
v 0.310413 3.552682 7.230000
v 0.330125 3.554177 7.233000
v 0.350676 3.564028 7.253000
v 0.369753 3.558646 7.242001
v 0.389953 3.564077 7.253000
v 0.410553 3.572458 7.270000
v 0.431777 3.585263 7.296000
v 0.450791 3.579396 7.284000
v 0.472066 3.591222 7.308001
v 0.491924 3.591746 7.309000
v 0.511088 3.587358 7.300000
v 0.531512 3.591818 7.309000
v 0.553343 3.605124 7.336000
v 0.573368 3.606147 7.338000
v 0.592596 3.602257 7.330000
v 0.611615 3.597386 7.320000
v 0.631701 3.598905 7.323000
v 0.650915 3.595511 7.316000
v 0.671834 3.601458 7.328001
v 0.694706 3.617235 7.360000
v 0.715713 3.622694 7.371000
v 0.735284 3.620782 7.367001
v 0.754219 3.615923 7.357000
v 0.774785 3.618930 7.363000
v 0.795169 3.620957 7.367001
v 0.817788 3.632815 7.391000
v 0.835550 3.623050 7.371000
v 0.854018 3.616726 7.358000
v 0.879663 3.640389 7.406000
v 0.898036 3.633579 7.392000
v 0.919937 3.641026 7.407001
v 0.942808 3.651916 7.429000
v 0.963209 3.652978 7.431000
v 0.982033 3.648143 7.421000
v 1.005126 3.659042 7.443000
v 1.027789 3.667977 7.461000
v 1.045495 3.659216 7.443000
v 1.064966 3.656849 7.438000
v 1.090248 3.674151 7.473001
v 1.117652 3.697848 7.521000
v 1.139116 3.701390 7.528000
v 1.160003 3.702969 7.531000
v 1.169466 3.668655 7.461000
v 1.190511 3.671222 7.466001
v 1.212234 3.675759 7.475000
v 1.305866 3.711646 7.547000
v 1.329876 3.721611 7.567000
v 1.344539 3.705513 7.534000
v 1.364642 3.704664 7.532001
v 1.389886 3.717592 7.558001
v 1.410049 3.716751 7.556000
v 1.427932 3.710011 7.542000
v 1.453616 3.723443 7.569000
v 1.484514 3.749671 7.622000
v 1.504644 3.748354 7.619000
v 1.524962 3.747534 7.617001
v 1.544460 3.744748 7.611001
v 1.560228 3.733110 7.587000
v 1.584203 3.741158 7.603000
v 1.608269 3.749211 7.619000
v 1.636703 3.767112 7.655000
v 1.649530 3.749093 7.618001
v 1.670929 3.750762 7.621000
v 1.692793 3.753421 7.626000
v 1.715138 3.757069 7.633000
v 1.740937 3.768106 7.655000
v 1.769852 3.785549 7.690001
v 1.793606 3.791675 7.702000
v 1.805887 3.773685 7.665000
v 1.819877 3.759634 7.636000
v 1.878185 3.751978 7.619000
v 1.900887 3.715542 7.544000
v 1.905190 3.684277 7.480000
v 1.919962 3.673701 7.458000
v 1.939562 3.672489 7.455000
v 1.959414 3.671775 7.453001
v 1.981653 3.675502 7.460001
v 2.002326 3.676278 7.461000
v 2.016504 3.665234 7.438000
v 2.048363 3.686228 7.480000
v 2.066907 3.683081 7.473001
v 2.088771 3.685855 7.478000
v 2.105310 3.679270 7.464000
v 2.128615 3.684522 7.474000
v 2.149395 3.685345 7.475000
v 2.179186 3.701460 7.507000
v 2.192752 3.689970 7.483000
v 2.218019 3.664539 7.430000
v 2.274659 3.690924 7.482000
v 2.263193 3.607813 7.312000
v 2.283940 3.609187 7.314000
v 2.289903 3.556678 7.206000
v 2.319663 3.455071 6.996000
v 2.341666 3.459456 7.004000
v 2.356645 3.453475 6.991000
v 2.374962 3.452442 6.988000
v 2.403209 3.465747 7.014000
v 2.438864 3.489442 7.061000
v 2.456687 3.487451 7.056000
v 2.475897 3.487446 7.055000
v 2.531053 3.484023 7.045001
v 2.493791 3.406895 6.888000
v 2.506111 3.348124 6.766000
v 2.557796 3.343347 6.753000
v 2.552101 3.288538 6.640000
v 2.667798 3.231170 6.513000
v 2.772494 3.147916 6.331000
v 2.777324 3.076421 6.181000
v 2.803477 3.031391 6.084000
v 2.799887 2.957044 5.928000
v 2.852657 2.995347 6.003000
v -3.020948 3.167734 6.387000
v -3.010047 3.174745 6.403000
v -2.965859 3.183952 6.427001
v -2.939619 3.174663 6.410000
v -2.924437 3.177277 6.417000
v -2.908784 3.179408 6.423000
v -2.895369 3.184026 6.434000
v -2.882360 3.189148 6.446000
v -2.868415 3.193293 6.456000
v -2.852226 3.194976 6.461000
v -2.849188 3.211502 6.496000
v -2.823310 3.202330 6.479000
v -2.781366 3.194908 6.467000
v -2.763037 3.194180 6.467000
v -2.745152 3.193959 6.468000
v -2.685711 3.207500 6.501000
v -2.662059 3.200428 6.488000
v -2.645832 3.202247 6.493001
v -2.629592 3.204076 6.498000
v -2.605059 3.217622 6.528000
v -2.580009 3.208638 6.511000
v -2.573168 3.222332 6.540000
v -2.559539 3.227656 6.552001
v -2.548960 3.236929 6.572001
v -2.527887 3.232913 6.565001
v -2.507632 3.229893 6.560000
v -2.492351 3.233283 6.568000
v -2.478547 3.238651 6.580000
v -2.459828 3.237628 6.579000
v -2.444839 3.241536 6.588000
v -2.428707 3.243976 6.594000
v -2.405975 3.237570 6.582000
v -2.389489 3.239537 6.587000
v -2.379107 3.249870 6.609000
v -2.363614 3.253327 6.617000
v -2.338873 3.244010 6.599000
v -2.327255 3.252890 6.618001
v -2.308215 3.251455 6.616000
v -2.290929 3.252486 6.619000
v -2.273293 3.253034 6.621000
v -2.259743 3.259485 6.635000
v -2.241059 3.258574 6.634000
v -2.224736 3.261109 6.640000
v -2.207725 3.262670 6.644001
v -2.189384 3.262273 6.644001
v -2.172032 3.263357 6.647000
v -2.158885 3.270829 6.663000
v -2.138914 3.268001 6.658000
v -2.122481 3.270578 6.664001
v -2.100026 3.263838 6.651000
v -2.084223 3.267410 6.659000
v -2.060938 3.259214 6.643000
v -2.048512 3.268196 6.662000
v -2.030809 3.268845 6.664001
v -2.017935 3.277347 6.682000
v -2.003772 3.283892 6.696000
v -1.985686 3.284068 6.697001
v -1.968483 3.285721 6.701000
v -1.948354 3.282477 6.695000
v -1.934320 3.289535 6.710001
v -1.917069 3.291206 6.714000
v -1.900368 3.293862 6.720000
v -1.883081 3.295544 6.724000
v -1.867165 3.299682 6.733000
v -1.847362 3.296964 6.728000
v -1.831670 3.301602 6.738000
v -1.815929 3.306245 6.748000
v -1.800406 3.311383 6.759000
v -1.782192 3.311626 6.760000
v -1.763195 3.310405 6.758000
v -1.743440 3.307720 6.753000
v -1.726783 3.310918 6.760000
v -1.711357 3.316569 6.772000
v -1.695120 3.320755 6.781000
v -1.676613 3.320539 6.781000
v -1.656156 3.316410 6.773000
v -1.638406 3.317672 6.776000
v -1.626382 3.330688 6.803000
v -1.606416 3.327553 6.797000
v -1.588590 3.328827 6.800000
v -1.572599 3.334023 6.811000
v -1.556323 3.338732 6.821000
v -1.538420 3.340019 6.824000
v -1.519390 3.338863 6.822001
v -1.501255 3.339669 6.824000
v -1.482678 3.339500 6.824000
v -1.464105 3.339335 6.824000
v -1.444900 3.337706 6.821000
v -1.427178 3.339506 6.825000
v -1.410470 3.343756 6.834000
v -1.395142 3.351434 6.850000
v -1.378122 3.355202 6.858000
v -1.358485 3.352613 6.853000
v -1.340834 3.354919 6.858000
v -1.328171 3.369947 6.889000
v -1.308499 3.367368 6.884000
v -1.289607 3.366750 6.883000
v -1.269060 3.361732 6.873000
v -1.249845 3.360141 6.870000
v -1.234591 3.369314 6.889000
v -1.214471 3.365284 6.881001
v -1.193353 3.358323 6.867000
v -1.176762 3.364081 6.879000
v -1.161455 3.373754 6.899000
v -1.143060 3.374626 6.901000
v -1.121235 3.365233 6.882000
v -1.102879 3.366111 6.884000
v -1.083727 3.364547 6.881001
v -1.069082 3.377166 6.907001
v -1.053386 3.386853 6.927001
v -1.034296 3.385785 6.925000
v -1.013900 3.380320 6.914001
v -0.995148 3.380235 6.914001
v -0.977810 3.385042 6.924000
v -0.960281 3.389362 6.933001
v -0.942704 3.393684 6.942000
v -0.925613 3.399964 6.955000
v -0.909365 3.409667 6.975000
v -0.889563 3.406174 6.968000
v -0.870425 3.405128 6.966001
v -0.851789 3.406039 6.968000
v -0.834696 3.413306 6.983000
v -0.816589 3.416664 6.990000
v -0.797647 3.416603 6.990000
v -0.776811 3.408235 6.973001
v -0.758135 3.409155 6.975000
v -0.742203 3.422785 7.003000
v -0.725089 3.431530 7.021000
v -0.705665 3.429523 7.017000
v -0.684405 3.418232 6.994000
v -0.665363 3.417695 6.993001
v -0.648639 3.429378 7.017000
v -0.632234 3.443506 7.046000
v -0.614194 3.449327 7.058001
v -0.593475 3.440001 7.039001
v -0.575145 3.444359 7.048000
v -0.554559 3.435035 7.029000
v -0.536742 3.442817 7.045001
v -0.517590 3.442293 7.044000
v -0.500425 3.455454 7.071000
v -0.480529 3.450046 7.060000
v -0.461150 3.448060 7.056000
v -0.441919 3.447053 7.054000
v -0.422878 3.447514 7.055000
v -0.404005 3.449441 7.059000
v -0.385656 3.456257 7.073000
v -0.366505 3.456233 7.073000
v -0.347896 3.461586 7.084000
v -0.329366 3.468405 7.098001
v -0.310630 3.473760 7.109000
v -0.290523 3.463480 7.088000
v -0.273210 3.487405 7.137001
v -0.252430 3.467355 7.096000
v -0.234304 3.483464 7.129000
v -0.215487 3.491269 7.145000
v -0.195239 3.475132 7.112000
v -0.176358 3.482449 7.127000
v -0.157373 3.489280 7.141000
v -0.138138 3.491714 7.146000
v -0.118861 3.493660 7.150001
v -0.099478 3.492676 7.148000
v -0.080083 3.490717 7.144001
v -0.060804 3.494133 7.151000
v -0.041481 3.497061 7.157001
v -0.022139 3.501945 7.167000
v -0.002746 3.512694 7.189000
v 0.016698 3.509274 7.182000
v 0.036104 3.505856 7.175000
v 0.055697 3.516608 7.197001
v 0.075430 3.528339 7.221000
v 0.095135 3.534208 7.233000
v 0.114254 3.520044 7.204000
v 0.133979 3.525915 7.216001
v 0.153640 3.528856 7.222000
v 0.173406 3.533264 7.231000
v 0.192795 3.529855 7.224000
v 0.212498 3.532310 7.229001
v 0.231843 3.528903 7.222000
v 0.251220 3.526475 7.217000
v 0.271471 3.535776 7.236001
v 0.291865 3.545566 7.256001
v 0.311595 3.546562 7.258000
v 0.331610 3.550492 7.266000
v 0.351572 3.553445 7.272000
v 0.370699 3.548093 7.261000
v 0.390250 3.547140 7.259000
v 0.411090 3.557428 7.280000
v 0.431334 3.561853 7.289001
v 0.452185 3.570677 7.307000
v 0.470743 3.561423 7.288001
v 0.490679 3.562921 7.291000
v 0.510353 3.562465 7.290000
v 0.531330 3.570807 7.307000
v 0.553230 3.584527 7.335001
v 0.573641 3.587985 7.342000
v 0.591423 3.575319 7.316000
v 0.615331 3.599307 7.365000
v 0.633727 3.590553 7.347000
v 0.653893 3.592064 7.350000
v 0.673435 3.590155 7.346000
v 0.695222 3.599978 7.366000
v 0.715467 3.601494 7.369000
v 0.733833 3.593726 7.353000
v 0.753753 3.593780 7.353000
v 0.775253 3.601167 7.368001
v 0.797807 3.612955 7.392000
v 0.817394 3.611060 7.388000
v 0.839113 3.618453 7.403000
v 0.859523 3.619983 7.406000
v 0.879237 3.618583 7.403000
v 0.898087 3.613764 7.393000
v 0.924831 3.640230 7.447001
v 0.942352 3.630038 7.426000
v 0.962353 3.629624 7.425000
v 0.982482 3.629702 7.425000
v 1.003423 3.632715 7.431000
v 1.024535 3.636219 7.438000
v 1.044283 3.634838 7.435000
v 1.066021 3.640303 7.446001
v 1.093947 3.666306 7.499001
v 1.115921 3.671777 7.510000
v 1.131299 3.655739 7.477000
v 1.150813 3.653393 7.472000
v 1.170615 3.652028 7.469000
v 1.189606 3.648220 7.461000
v 1.215852 3.666420 7.498000
v 1.308336 3.698180 7.562000
v 1.333262 3.710531 7.587000
v 1.340839 3.674956 7.514000
v 1.367406 3.691716 7.548000
v 1.389012 3.694785 7.554000
v 1.407668 3.690031 7.544000
v 1.421918 3.674031 7.511000
v 1.458459 3.715266 7.595000
v 1.482022 3.722753 7.610000
v 1.505473 3.729756 7.624001
v 1.528202 3.734806 7.634000
v 1.541656 3.717355 7.598001
v 1.565198 3.724370 7.612000
v 1.589862 3.733837 7.631001
v 1.613367 3.740373 7.644001
v 1.637587 3.748381 7.660000
v 1.651507 3.732906 7.628000
v 1.670517 3.729178 7.620000
v 1.696591 3.741116 7.644001
v 1.720552 3.748165 7.658000
v 1.743458 3.752773 7.667000
v 1.766186 3.756896 7.675000
v 1.788964 3.761025 7.683001
v 1.803073 3.747045 7.654000
v 1.813692 3.726215 7.611001
v 1.841918 3.741618 7.642000
v 1.874492 3.723970 7.605000
v 1.894000 3.721763 7.600000
v 1.901140 3.695563 7.546000
v 1.902134 3.658102 7.469000
v 1.920474 3.654437 7.461000
v 1.940077 3.653226 7.458000
v 1.979517 3.651311 7.453001
v 2.007409 3.665306 7.481000
v 2.032209 3.673429 7.497000
v 2.042317 3.655098 7.459001
v 2.068541 3.665684 7.480000
v 2.086786 3.662065 7.472000
v 2.104995 3.658452 7.464000
v 2.127724 3.662688 7.472000
v 2.149354 3.664970 7.476000
v 2.168691 3.663337 7.472000
v 2.186842 3.659750 7.464000
v 2.207027 3.659601 7.463000
v 2.215276 3.639843 7.422000
v 2.242285 3.650986 7.444000
v 2.270943 3.664593 7.471000
v 2.281969 3.649756 7.440001
v 2.278288 3.611866 7.362000
v 2.282617 3.587223 7.311000
v 2.307755 3.534413 7.201000
v 2.324212 3.442773 7.011000
v 2.345245 3.445653 7.016000
v 2.368001 3.450998 7.026000
v 2.413369 3.461225 7.045001
v 2.433904 3.463160 7.048000
v 2.456208 3.467561 7.056000
v 2.491900 3.490649 7.102000
v 2.497799 3.471968 7.063000
v 2.507800 3.331922 6.772000
v 2.648810 3.211929 6.513000
v 2.670417 3.216522 6.521000
v 2.779418 3.080579 6.227000
v 2.815021 3.009177 6.073000
v 2.819324 2.961167 5.971000
v 2.644536 2.388449 4.767000
v -3.042251 3.172398 6.434000
v -3.021827 3.169513 6.430000
v -2.982514 3.165268 6.425000
v -2.958070 3.157997 6.412000
v -2.946102 3.164038 6.426000
v -2.925421 3.160738 6.421000
v -2.912939 3.166310 6.434000
v -2.898154 3.169432 6.442000
v -2.883794 3.173058 6.451000
v -2.854097 3.179359 6.467000
v -2.833511 3.176137 6.462000
v -2.819943 3.180792 6.473001
v -2.811959 3.191842 6.497000
v -2.792679 3.190130 6.495000
v -2.771720 3.186466 6.489000
v -2.745722 3.176924 6.471000
v -2.740496 3.191449 6.502000
v -2.732183 3.202545 6.526000
v -2.715019 3.203344 6.529000
v -2.692073 3.197286 6.518000
v -2.669206 3.191242 6.507000
v -2.653344 3.193547 6.513000
v -2.645150 3.205177 6.538000
v -2.625181 3.202599 6.534000
v -2.605649 3.200521 6.531000
v -2.590111 3.203356 6.538000
v -2.567862 3.197871 6.528000
v -2.562086 3.212969 6.560000
v -2.549167 3.219258 6.574000
v -2.532718 3.221148 6.579000
v -2.517021 3.224025 6.586000
v -2.502056 3.227891 6.595000
v -2.488561 3.233722 6.608000
v -2.463794 3.224882 6.591000
v -2.445441 3.224371 6.591000
v -2.430046 3.227782 6.599000
v -2.413158 3.229245 6.603000
v -2.395897 3.230228 6.606000
v -2.377911 3.230241 6.607000
v -2.359932 3.230263 6.608000
v -2.344793 3.234203 6.617000
v -2.325397 3.232287 6.614000
v -2.306726 3.231356 6.613000
v -2.291187 3.234831 6.621000
v -2.274583 3.236848 6.626000
v -2.258643 3.239849 6.633000
v -2.241999 3.241881 6.638000
v -2.223998 3.241966 6.639000
v -2.206333 3.242548 6.641000
v -2.195255 3.252900 6.663000
v -2.177532 3.253495 6.665000
v -2.160455 3.255073 6.669000
v -2.139189 3.250314 6.660000
v -2.116708 3.243611 6.647000
v -2.098095 3.242772 6.646000
v -2.083251 3.247794 6.657001
v -2.065563 3.248431 6.659000
v -2.049103 3.251027 6.665000
v -2.033226 3.254604 6.673000
v -2.019729 3.262087 6.689000
v -2.002262 3.263237 6.692000
v -1.991604 3.275608 6.718000
v -1.963775 3.259705 6.686000
v -1.945440 3.259410 6.686000
v -1.933165 3.269359 6.707000
v -1.920211 3.278337 6.726000
v -1.902635 3.279521 6.729000
v -1.885049 3.280711 6.732000
v -1.868839 3.284343 6.740000
v -1.850670 3.284569 6.741000
v -1.835763 3.290648 6.754000
v -1.820521 3.296243 6.766000
v -1.798562 3.289665 6.753000
v -1.779052 3.287477 6.749001
v -1.758525 3.283346 6.741000
v -1.742436 3.287500 6.750000
v -1.726813 3.292633 6.761000
v -1.713158 3.301666 6.780000
v -1.696653 3.305346 6.788000
v -1.677391 3.303674 6.785000
v -1.655705 3.297139 6.772000
v -1.637237 3.296938 6.772000
v -1.623316 3.305992 6.791000
v -1.608114 3.312614 6.805000
v -1.590737 3.314860 6.810000
v -1.573107 3.316623 6.814000
v -1.559337 3.326664 6.835001
v -1.540497 3.326001 6.834000
v -1.522781 3.327775 6.838000
v -1.503946 3.327121 6.837000
v -1.486859 3.330363 6.844000
v -1.470809 3.336042 6.856000
v -1.451733 3.334912 6.854000
v -1.431834 3.331840 6.848001
v -1.410321 3.324880 6.834000
v -1.394181 3.330573 6.846000
v -1.377578 3.335296 6.856000
v -1.361122 3.340509 6.867000
v -1.344999 3.346697 6.880000
v -1.327845 3.350457 6.888000
v -1.309700 3.351787 6.891000
v -1.291354 3.352634 6.893000
v -1.268753 3.342298 6.872000
v -1.249544 3.340721 6.869000
v -1.233041 3.346441 6.881001
v -1.215239 3.348759 6.886000
v -1.193069 3.338923 6.866000
v -1.177852 3.348542 6.886000
v -1.161519 3.355246 6.900000
v -1.142295 3.353686 6.897000
v -1.123091 3.352128 6.894001
v -1.105026 3.353977 6.898000
v -1.088043 3.359232 6.909000
v -1.070074 3.361572 6.914001
v -1.054513 3.371693 6.935000
v -1.035852 3.372093 6.936000
v -1.014842 3.364717 6.921000
v -0.996074 3.364636 6.921000
v -0.980978 3.377197 6.947001
v -0.964220 3.384412 6.962000
v -0.944259 3.380448 6.954000
v -0.926072 3.382806 6.959000
v -0.909424 3.391000 6.976000
v -0.891026 3.392876 6.980000
v -0.872733 3.395240 6.985000
v -0.852580 3.390315 6.975000
v -0.834634 3.394141 6.983000
v -0.815244 3.392137 6.979001
v -0.797702 3.397911 6.991000
v -0.776755 3.389106 6.973001
v -0.757210 3.386135 6.967000
v -0.740878 3.397747 6.991000
v -0.725244 3.413248 7.023000
v -0.707023 3.417087 7.031000
v -0.685923 3.406833 7.010000
v -0.666840 3.406301 7.009000
v -0.649149 3.413061 7.023000
v -0.632550 3.426140 7.050000
v -0.614065 3.429500 7.057000
v -0.592845 3.417311 7.032001
v -0.573312 3.414358 7.026000
v -0.554916 3.418209 7.034000
v -0.536478 3.422061 7.042000
v -0.517997 3.425915 7.050000
v -0.499685 3.431228 7.061000
v -0.481451 3.437515 7.074000
v -0.461970 3.435055 7.069000
v -0.443143 3.437457 7.074000
v -0.423511 3.433543 7.066000
v -0.404666 3.435947 7.071000
v -0.385904 3.439324 7.078001
v -0.367674 3.448047 7.096000
v -0.347481 3.438308 7.076000
v -0.328186 3.436830 7.073000
v -0.309125 3.437782 7.075000
v -0.291284 3.453313 7.107000
v -0.271700 3.448923 7.098001
v -0.253588 3.463971 7.129000
v -0.234553 3.467844 7.137001
v -0.215625 3.474147 7.150001
v -0.196078 3.470734 7.143000
v -0.176619 3.468293 7.138000
v -0.157562 3.474114 7.150001
v -0.138517 3.481880 7.166000
v -0.119153 3.482844 7.168000
v -0.099722 3.481866 7.166000
v -0.080348 3.482832 7.168000
v -0.060945 3.482828 7.168000
v -0.041485 3.477967 7.158000
v -0.022159 3.485739 7.174000
v -0.002745 3.492055 7.187000
v 0.016723 3.494971 7.193000
v 0.036162 3.492057 7.187000
v 0.055725 3.498862 7.201000
v 0.075561 3.514900 7.234000
v 0.094853 3.504215 7.212000
v 0.114739 3.515397 7.235000
v 0.134286 3.514432 7.233000
v 0.153759 3.512011 7.228000
v 0.173324 3.512021 7.228000
v 0.193450 3.522235 7.249001
v 0.212985 3.520790 7.246000
v 0.232118 3.513514 7.231000
v 0.251344 3.508669 7.221000
v 0.271192 3.512572 7.229001
v 0.291807 3.525222 7.255000
v 0.312477 3.536902 7.279000
v 0.333004 3.545668 7.297000
v 0.351743 3.535484 7.276000
v 0.370931 3.530647 7.266000
v 0.390602 3.530670 7.266000
v 0.411065 3.537497 7.280000
v 0.431781 3.545784 7.297000
v 0.450671 3.539008 7.283000
v 0.469744 3.534177 7.273000
v 0.489706 3.536151 7.277000
v 0.509690 3.538126 7.281000
v 0.531514 3.552251 7.310000
v 0.553269 3.564921 7.336000
v 0.573525 3.567387 7.341001
v 0.592839 3.564022 7.334000
v 0.613703 3.569893 7.346000
v 0.636703 3.587429 7.382000
v 0.656518 3.586499 7.380000
v 0.675314 3.580227 7.367001
v 0.714737 3.577890 7.362000
v 0.733981 3.574538 7.355000
v 0.754828 3.578963 7.364000
v 0.776355 3.586307 7.379000
v 0.796886 3.588792 7.384000
v 0.818883 3.597597 7.402000
v 0.839958 3.602031 7.411000
v 0.861084 3.606467 7.420001
v 0.881191 3.606530 7.420001
v 0.906886 3.628955 7.466001
v 0.922029 3.609093 7.425000
v 0.943168 3.613052 7.433001
v 0.965000 3.619444 7.446001
v 1.001318 3.605012 7.416000
v 1.023489 3.612382 7.431000
v 1.043216 3.611005 7.428000
v 1.065361 3.617895 7.442000
v 1.092252 3.640345 7.488000
v 1.108696 3.627795 7.462000
v 1.130447 3.632748 7.472000
v 1.150099 3.630898 7.468000
v 1.169417 3.628079 7.462000
v 1.193169 3.638876 7.484000
v 1.216394 3.647732 7.502000
v 1.310119 3.682703 7.573000
v 1.329273 3.678932 7.565001
v 1.350169 3.680028 7.567000
v 1.367095 3.670428 7.547000
v 1.392555 3.683689 7.574000
v 1.411822 3.680418 7.567000
v 1.433892 3.684446 7.575000
v 1.459658 3.697720 7.602000
v 1.484210 3.707593 7.622000
v 1.505320 3.708715 7.624001
v 1.525843 3.708381 7.623000
v 1.547582 3.710970 7.628000
v 1.568940 3.712590 7.631001
v 1.588651 3.710323 7.626000
v 1.616358 3.726548 7.659000
v 1.637408 3.727208 7.660000
v 1.656520 3.723494 7.652000
v 1.676468 3.721729 7.648000
v 1.700171 3.728242 7.661000
v 1.723051 3.732814 7.670001
v 1.744620 3.734471 7.673000
v 1.765290 3.734185 7.672000
v 1.783164 3.728063 7.659000
v 1.802150 3.724380 7.651000
v 1.821812 3.722161 7.646000
v 1.840729 3.718486 7.638000
v 1.862288 3.720172 7.641000
v 1.872778 3.699953 7.599000
v 1.894008 3.701161 7.601000
v 1.898881 3.670722 7.538001
v 1.923053 3.639070 7.472000
v 1.959668 3.631787 7.456000
v 1.981372 3.634485 7.461000
v 2.005523 3.641575 7.475000
v 2.030029 3.649158 7.490000
v 2.049969 3.648466 7.488000
v 2.065204 3.639496 7.469000
v 2.087044 3.642226 7.474000
v 2.110609 3.647888 7.485000
v 2.129403 3.645271 7.479001
v 2.153057 3.650946 7.490000
v 2.173006 3.650292 7.488000
v 2.200569 3.662320 7.512001
v 2.225314 3.669482 7.526000
v 2.233196 3.616044 7.415000
v 2.266325 3.636880 7.457000
v 2.289267 3.641144 7.465000
v 2.294005 3.616635 7.414001
v 2.367213 3.458661 7.083000
v 2.375656 3.442972 7.050000
v 2.402951 3.454640 7.073000
v 2.419083 3.450199 7.063000
v 2.430336 3.438926 7.039001
v 2.446689 3.434987 7.030000
v 2.485895 3.410019 6.976000
v 2.480472 3.376776 6.907001
v 2.507612 3.388028 6.929000
v 2.532899 3.371441 6.893000
v 2.559712 3.308984 6.761000
v 2.573999 3.303661 6.749001
v 2.526763 3.220012 6.577000
v 2.587435 3.228568 6.591000
v 2.667723 3.195475 6.516000
v 2.759129 3.059938 6.223001
v 2.851364 2.960999 6.004000
v 2.686568 2.437359 4.898000
v 2.683125 2.421994 4.865000
v 2.635030 2.354896 4.726000
v 2.739473 2.365787 4.732000
v 2.709234 2.328471 4.655000
v 2.726444 2.310080 4.611000
v -3.411422 3.104688 6.281000
v -3.380199 3.092036 6.258000
v -3.267222 3.116453 6.327000
v -3.073087 3.114335 6.346000
v -2.982110 3.147209 6.426000
v -2.957679 3.139990 6.413000
v -2.940679 3.140620 6.416000
v -2.930972 3.149094 6.435000
v -2.918009 3.154152 6.447001
v -2.903201 3.157263 6.455000
v -2.888368 3.160386 6.463000
v -2.872178 3.162054 6.468000
v -2.851126 3.158357 6.462000
v -2.831883 3.156629 6.460001
v -2.822252 3.165662 6.480000
v -2.817287 3.180075 6.511000
v -2.800559 3.181310 6.515000
v -2.778702 3.176697 6.507000
v -2.759030 3.174539 6.504000
v -2.738972 3.171905 6.500000
v -2.727325 3.179041 6.516000
v -2.713111 3.183259 6.526000
v -2.693489 3.181147 6.523000
v -2.672671 3.177583 6.517000
v -2.656790 3.179882 6.523000
v -2.644937 3.187065 6.539001
v -2.632207 3.193280 6.553000
v -2.615025 3.194145 6.556000
v -2.591506 3.187226 6.543000
v -2.577119 3.191521 6.553000
v -2.561519 3.194364 6.560000
v -2.549384 3.201597 6.576000
v -2.534480 3.205430 6.585001
v -2.522213 3.212678 6.601000
v -2.508733 3.218475 6.614000
v -2.491429 3.219413 6.617000
v -2.472626 3.218414 6.616000
v -2.448648 3.210615 6.601000
v -2.432867 3.213526 6.608000
v -2.418520 3.218392 6.619000
v -2.400861 3.218888 6.621000
v -2.381043 3.216476 6.617000
v -2.365187 3.219421 6.624001
v -2.346469 3.218484 6.623000
v -2.326362 3.215614 6.618001
v -2.305596 3.211781 6.611001
v -2.294567 3.221557 6.632000
v -2.275882 3.220654 6.631001
v -2.256871 3.219273 6.629000
v -2.236194 3.215473 6.622000
v -2.224273 3.224305 6.641000
v -2.206609 3.224889 6.643000
v -2.196851 3.237130 6.669000
v -2.182385 3.242581 6.681000
v -2.163651 3.241729 6.680000
v -2.142684 3.237488 6.672000
v -2.121451 3.232769 6.663000
v -2.103432 3.232911 6.664001
v -2.088233 3.237424 6.674000
v -2.074537 3.244368 6.689000
v -2.057385 3.245983 6.693000
v -2.043875 3.253423 6.709000
v -2.019114 3.242928 6.688000
v -2.003152 3.246501 6.696000
v -1.993378 3.260261 6.725000
v -1.974641 3.259481 6.724000
v -1.953590 3.254830 6.715000
v -1.932307 3.249702 6.705000
v -1.919648 3.259119 6.725000
v -1.902646 3.261271 6.730000
v -1.884783 3.261975 6.732000
v -1.867192 3.263169 6.735000
v -1.850415 3.265821 6.741000
v -1.836872 3.274292 6.759000
v -1.821622 3.279861 6.771000
v -1.801518 3.276716 6.765000
v -1.777500 3.266311 6.744000
v -1.759861 3.267536 6.747000
v -1.742728 3.269735 6.752000
v -1.729403 3.279202 6.772000
v -1.713195 3.283345 6.781000
v -1.694944 3.283620 6.782001
v -1.675950 3.282448 6.780000
v -1.655749 3.278859 6.773000
v -1.637283 3.278664 6.773000
v -1.623124 3.287186 6.791000
v -1.608399 3.294744 6.807000
v -1.591955 3.298917 6.816000
v -1.573389 3.298739 6.816000
v -1.557336 3.303888 6.827000
v -1.541002 3.308556 6.837000
v -1.519941 3.303066 6.826000
v -1.502463 3.305323 6.831000
v -1.486265 3.310487 6.842000
v -1.471082 3.318073 6.858000
v -1.453487 3.320340 6.863000
v -1.432522 3.314871 6.852000
v -1.410177 3.306019 6.834000
v -1.394448 3.312651 6.848001
v -1.380253 3.323156 6.870000
v -1.364555 3.330277 6.885000
v -1.345454 3.329179 6.883000
v -1.324633 3.323732 6.872000
v -1.307294 3.326993 6.879000
v -1.288984 3.327839 6.881001
v -1.269004 3.324336 6.874001
v -1.250884 3.325672 6.877000
v -1.233824 3.329913 6.886000
v -1.213718 3.325936 6.878000
v -1.192963 3.320027 6.866000
v -1.175696 3.323793 6.874001
v -1.159061 3.329495 6.886000
v -1.142529 3.335683 6.899000
v -1.124135 3.336555 6.901000
v -1.110379 3.351450 6.932000
v -1.091417 3.350877 6.931000
v -1.073081 3.352240 6.934000
v -1.055187 3.355055 6.940001
v -1.037262 3.357872 6.946000
v -1.016521 3.351508 6.933001
v -0.996139 3.346112 6.922000
v -0.983726 3.367790 6.967000
v -0.966361 3.373032 6.978000
v -0.946223 3.368611 6.969000
v -0.925204 3.360807 6.953001
v -0.907532 3.365090 6.962000
v -0.889301 3.367442 6.967000
v -0.871170 3.370279 6.973001
v -0.852885 3.372633 6.978000
v -0.833857 3.372091 6.977000
v -0.814368 3.369617 6.972000
v -0.798216 3.381160 6.996000
v -0.778149 3.376274 6.986001
v -0.758571 3.373322 6.980000
v -0.739662 3.373272 6.980000
v -0.724782 3.392071 7.019001
v -0.706372 3.394923 7.025000
v -0.687247 3.394395 7.024000
v -0.667462 3.390485 7.016000
v -0.649014 3.393342 7.022000
v -0.631253 3.400067 7.036000
v -0.612982 3.404377 7.045001
v -0.592892 3.398540 7.033000
v -0.574744 3.403819 7.044000
v -0.556144 3.406684 7.050000
v -0.537739 3.411000 7.059000
v -0.518479 3.410001 7.057000
v -0.499937 3.413836 7.065001
v -0.480945 3.414773 7.067000
v -0.461615 3.413296 7.064000
v -0.442866 3.416168 7.070000
v -0.423366 3.413243 7.064000
v -0.404585 3.416119 7.070000
v -0.386208 3.422860 7.084000
v -0.367031 3.422838 7.084000
v -0.347264 3.417020 7.072001
v -0.328167 3.417484 7.073000
v -0.309370 3.421331 7.081000
v -0.290120 3.420348 7.079000
v -0.272756 3.443041 7.126000
v -0.253609 3.444959 7.130000
v -0.234474 3.447361 7.135000
v -0.215311 3.449764 7.140000
v -0.196177 3.453135 7.147000
v -0.176931 3.455057 7.151000
v -0.157597 3.455531 7.152000
v -0.138470 3.461321 7.164001
v -0.119279 3.467112 7.176000
v -0.099953 3.470488 7.183001
v -0.080567 3.472899 7.188000
v -0.060993 3.466131 7.174000
v -0.041523 3.461780 7.165000
v -0.022130 3.461778 7.165000
v -0.002744 3.471440 7.185000
v 0.016661 3.462744 7.167000
v 0.036180 3.474341 7.191000
v 0.055675 3.476276 7.195000
v 0.075379 3.486909 7.217000
v 0.095084 3.493194 7.230000
v 0.114638 3.492717 7.229001
v 0.134334 3.496106 7.236001
v 0.153729 3.491765 7.227000
v 0.173482 3.495640 7.235000
v 0.193092 3.496133 7.236001
v 0.213208 3.504841 7.254000
v 0.232779 3.503887 7.252000
v 0.252478 3.504867 7.254000
v 0.271889 3.501982 7.248000
v 0.291750 3.504897 7.254000
v 0.312631 3.518926 7.283000
v 0.331661 3.511697 7.268000
v 0.350901 3.507368 7.259000
v 0.370858 3.510288 7.265000
v 0.391977 3.523356 7.292000
v 0.411774 3.523862 7.293000
v 0.431104 3.520504 7.286000
v 0.450458 3.517631 7.280000
v 0.470103 3.517175 7.279000
v 0.490349 3.521069 7.287000
v 0.513088 3.541876 7.330000
v 0.532862 3.541425 7.329000
v 0.553385 3.545806 7.338000
v 0.573489 3.547290 7.341001
v 0.592802 3.543944 7.334000
v 0.613831 3.550746 7.348001
v 0.635368 3.559966 7.367001
v 0.656920 3.568705 7.385000
v 0.676187 3.564881 7.377000
v 0.695694 3.562509 7.372000
v 0.715175 3.560138 7.367001
v 0.736526 3.566951 7.381001
v 0.758159 3.574733 7.397000
v 0.778091 3.574300 7.396000
v 0.795644 3.563237 7.373000
v 0.815950 3.564742 7.376000
v 0.837180 3.570114 7.387001
v 0.859979 3.581772 7.411000
v 0.881484 3.587632 7.423000
v 0.901234 3.586245 7.420001
v 0.922210 3.589693 7.427001
v 0.944367 3.597493 7.443000
v 0.968038 3.610613 7.470000
v 0.986168 3.602950 7.454000
v 1.004347 3.595773 7.439000
v 1.023686 3.592949 7.433001
v 1.045662 3.599312 7.446001
v 1.067568 3.605193 7.458000
v 1.084435 3.594157 7.435000
v 1.110687 3.614063 7.476000
v 1.130658 3.613185 7.474000
v 1.146771 3.600223 7.447001
v 1.167283 3.601283 7.449000
v 1.190678 3.611049 7.469000
v 1.208184 3.602929 7.452000
v 1.295920 3.680124 7.611001
v 1.310349 3.662829 7.575000
v 1.329680 3.659560 7.568000
v 1.350939 3.661613 7.572001
v 1.373489 3.667054 7.583000
v 1.391874 3.661377 7.571001
v 1.416540 3.672145 7.593000
v 1.437352 3.672761 7.594000
v 1.460861 3.680152 7.609000
v 1.481145 3.679325 7.607000
v 1.507343 3.693011 7.635000
v 1.529093 3.695578 7.640000
v 1.550266 3.696697 7.642000
v 1.570013 3.694434 7.637001
v 1.589737 3.692174 7.632000
v 1.610070 3.691370 7.630001
v 1.633602 3.697827 7.643000
v 1.654827 3.698968 7.645000
v 1.678917 3.706402 7.660000
v 1.698432 3.703680 7.654000
v 1.722186 3.710156 7.667000
v 1.743742 3.711798 7.670001
v 1.764399 3.711509 7.669000
v 1.783192 3.707353 7.660000
v 1.803354 3.706105 7.657001
v 1.829221 3.716479 7.678000
v 1.844847 3.706044 7.656000
v 1.865231 3.705295 7.654000
v 1.873535 3.680828 7.603000
v 1.890536 3.673794 7.588000
v 1.899399 3.651270 7.541000
v 1.911322 3.635043 7.507000
v 1.923579 3.619787 7.475000
v 1.946069 3.623907 7.483000
v 1.958624 3.609629 7.453001
v 1.980578 3.612791 7.459001
v 1.993451 3.599489 7.431000
v 2.017017 3.605570 7.443000
v 2.043118 3.616016 7.464000
v 2.071552 3.630346 7.493001
v 2.093451 3.633056 7.498000
v 2.109182 3.625112 7.481000
v 2.135359 3.635103 7.501000
v 2.154181 3.632502 7.495000
v 2.178780 3.639601 7.509000
v 2.202877 3.645738 7.521000
v 2.224092 3.647035 7.523000
v 2.235180 3.631855 7.491000
v 2.237068 3.602133 7.429000
v 2.256551 3.601022 7.426000
v 2.283693 3.612044 7.448000
v 2.295804 3.599308 7.421000
v 2.294667 3.566205 7.352000
v 2.344599 3.434491 7.075000
v 2.374814 3.450437 7.107000
v 2.387023 3.440175 7.085001
v 2.401837 3.433802 7.071000
v 2.414531 3.424523 7.051000
v 2.432303 3.422535 7.046000
v 2.446579 3.415698 7.031000
v 2.460432 3.408381 7.015000
v 2.480426 3.383562 6.962000
v 2.505839 3.392305 6.979001
v 2.511820 3.374807 6.942000
v 2.523806 3.365579 6.922000
v 2.556936 3.335016 6.856000
v 2.565506 3.321922 6.828001
v 2.599208 3.247767 6.670001
v 2.756978 3.059422 6.260000
v 2.821608 3.092689 6.325000
v 2.782622 3.031345 6.198000
v 2.805746 3.019679 6.171000
v 2.940392 2.967764 6.046000
v 2.688810 2.425804 4.904000
v 2.651285 2.368013 4.783000
v 2.706781 2.358573 4.753000
v 2.737006 2.361852 4.755000
v 2.727875 2.342647 4.714000
v 2.719688 2.324434 4.675000
v 2.779571 2.216433 4.420000
v 2.809570 2.230390 4.445000
v -3.487706 3.062644 6.217000
v -3.271775 3.103313 6.338000
v -3.131319 3.102726 6.354000
v -3.100754 3.107129 6.367000
v -3.090054 3.113986 6.383000
v -3.067738 3.109148 6.375000
v -3.061756 3.120905 6.401000
v -3.031788 3.144531 6.455000
v -3.004368 3.134406 6.436000
v -2.986823 3.134525 6.438000
v -2.968368 3.133684 6.438000
v -2.944437 3.127017 6.426000
v -2.926516 3.126692 6.427001
v -2.929878 3.149239 6.475000
v -2.916351 3.153797 6.486001
v -2.896080 3.151073 6.482000
v -2.871858 3.143990 6.469000
v -2.850817 3.140323 6.463000
v -2.835966 3.143471 6.471000
v -2.820218 3.145659 6.477000
v -2.823057 3.168737 6.526000
v -2.798563 3.161233 6.512000
v -2.781850 3.162480 6.516000
v -2.763438 3.161798 6.516000
v -2.740830 3.156276 6.506001
v -2.722481 3.155617 6.506001
v -2.708721 3.160305 6.517000
v -2.699044 3.169850 6.538000
v -2.681885 3.170676 6.541000
v -2.661062 3.167152 6.535000
v -2.645544 3.169938 6.542000
v -2.633618 3.177094 6.558000
v -2.610850 3.171180 6.547000
v -2.594891 3.173510 6.553000
v -2.576553 3.172945 6.553000
v -2.563305 3.178684 6.566000
v -2.549612 3.183946 6.578001
v -2.540098 3.194539 6.601000
v -2.527031 3.200784 6.615000
v -2.508212 3.199780 6.614000
v -2.495434 3.206524 6.629000
v -2.471376 3.198766 6.614000
v -2.452236 3.197307 6.612000
v -2.434592 3.197790 6.614000
v -2.418045 3.199733 6.619000
v -2.397131 3.195883 6.612000
v -2.381665 3.199293 6.620000
v -2.366879 3.203676 6.630000
v -2.347799 3.202269 6.628000
v -2.328741 3.200870 6.626000
v -2.310054 3.199963 6.625000
v -2.293458 3.201962 6.630000
v -2.278218 3.205899 6.639000
v -2.257151 3.201636 6.631001
v -2.239177 3.201726 6.632000
v -2.221208 3.201824 6.633000
v -2.213537 3.216891 6.665000
v -2.197467 3.219897 6.672000
v -2.182346 3.224358 6.682000
v -2.163616 3.223517 6.681000
v -2.147791 3.227025 6.689000
v -2.128111 3.224751 6.685000
v -2.113510 3.230202 6.697001
v -2.098539 3.235176 6.708000
v -2.081345 3.236780 6.712000
v -2.065673 3.240801 6.721000
v -2.045695 3.238079 6.716001
v -2.021224 3.228131 6.696000
v -2.003751 3.229278 6.699000
v -1.993973 3.242965 6.728000
v -1.979639 3.249424 6.742000
v -1.958254 3.244323 6.732000
v -1.938947 3.242602 6.729000
v -1.919663 3.240886 6.726000
v -1.903229 3.243995 6.733000
v -1.888443 3.250000 6.746000
v -1.869433 3.248783 6.744000
v -1.852911 3.251908 6.751000
v -1.840432 3.262262 6.773000
v -1.823266 3.264432 6.778000
v -1.801285 3.257938 6.765000
v -1.781489 3.255303 6.760000
v -1.763812 3.256526 6.763000
v -1.749995 3.264975 6.781000
v -1.724849 3.252244 6.755000
v -1.715513 3.269369 6.791000
v -1.696739 3.268684 6.790000
v -1.676492 3.265115 6.783000
v -1.654333 3.257701 6.768000
v -1.634435 3.254624 6.762000
v -1.620309 3.263103 6.780000
v -1.606799 3.273028 6.801000
v -1.593412 3.283438 6.823000
v -1.574831 3.283265 6.823000
v -1.559447 3.289832 6.837000
v -1.539033 3.285817 6.829000
v -1.520893 3.286618 6.831000
v -1.502525 3.286942 6.832000
v -1.484807 3.288713 6.836000
v -1.469644 3.296260 6.852000
v -1.453763 3.302367 6.865000
v -1.433006 3.297413 6.855000
v -1.413132 3.294388 6.849000
v -1.399198 3.305315 6.872000
v -1.381526 3.307587 6.877000
v -1.362839 3.307457 6.877000
v -1.344741 3.308774 6.880000
v -1.326051 3.308651 6.880000
v -1.306224 3.305646 6.874001
v -1.287556 3.305530 6.874001
v -1.270182 3.308783 6.881001
v -1.253319 3.313480 6.891000
v -1.234612 3.313372 6.891000
v -1.214495 3.309421 6.883000
v -1.194077 3.304511 6.873000
v -1.177136 3.309220 6.883000
v -1.161657 3.318258 6.902000
v -1.143759 3.320568 6.907001
v -1.126650 3.325284 6.917000
v -1.111250 3.335290 6.938000
v -1.092432 3.335204 6.938000
v -1.073770 3.335600 6.939000
v -1.055257 3.336480 6.941000
v -1.036436 3.336401 6.941000
v -1.017323 3.335362 6.939000
v -0.996928 3.330000 6.928000
v -0.980123 3.336657 6.942000
v -0.964628 3.348122 6.966001
v -0.945883 3.348534 6.967000
v -0.925936 3.344622 6.959000
v -0.906815 3.343597 6.957000
v -0.887579 3.342093 6.954000
v -0.869860 3.346358 6.963000
v -0.852703 3.353027 6.977000
v -0.836309 3.363063 6.998000
v -0.817350 3.363008 6.998000
v -0.798733 3.364397 7.001000
v -0.780770 3.368670 7.010000
v -0.760260 3.361893 6.996000
v -0.743111 3.370014 7.013000
v -0.724735 3.372851 7.019001
v -0.706327 3.375689 7.025000
v -0.686910 3.373724 7.021000
v -0.668751 3.378006 7.030000
v -0.650637 3.382772 7.040000
v -0.632829 3.389460 7.054000
v -0.613466 3.387981 7.051000
v -0.593277 3.381699 7.038000
v -0.576342 3.394157 7.064000
v -0.557609 3.396526 7.069000
v -0.539155 3.400819 7.078001
v -0.519550 3.397906 7.072001
v -0.499908 3.394513 7.065001
v -0.479828 3.387759 7.051000
v -0.461327 3.392057 7.060000
v -0.443279 3.400199 7.077000
v -0.423941 3.398734 7.074000
v -0.405249 3.402555 7.082000
v -0.386187 3.403494 7.084000
v -0.367114 3.404434 7.086000
v -0.348227 3.407298 7.092000
v -0.329587 3.413045 7.104001
v -0.310226 3.411586 7.101000
v -0.290882 3.410129 7.098001
v -0.272741 3.423566 7.126000
v -0.253987 3.430759 7.141000
v -0.234921 3.434589 7.149000
v -0.215179 3.428332 7.136000
v -0.196331 3.436488 7.153000
v -0.177292 3.442724 7.166000
v -0.157677 3.437911 7.156000
v -0.138347 3.438864 7.158000
v -0.119489 3.453751 7.189000
v -0.100143 3.457588 7.197001
v -0.080496 3.450377 7.182000
v -0.061074 3.451335 7.184000
v -0.041561 3.445567 7.172000
v -0.022129 3.442202 7.165000
v -0.002741 3.447486 7.176000
v 0.016723 3.456135 7.194000
v 0.036244 3.460940 7.204000
v 0.055796 3.464305 7.211000
v 0.075448 3.470554 7.224000
v 0.094948 3.468637 7.220000
v 0.114521 3.469603 7.222000
v 0.134067 3.469609 7.222000
v 0.153848 3.474902 7.233000
v 0.173425 3.474910 7.233000
v 0.193135 3.477322 7.238000
v 0.213225 3.485499 7.255000
v 0.233440 3.494159 7.273000
v 0.253265 3.496093 7.277000
v 0.272324 3.487940 7.260000
v 0.291895 3.486994 7.258000
v 0.311927 3.491334 7.267000
v 0.333012 3.506245 7.298000
v 0.352042 3.499057 7.283000
v 0.373185 3.512529 7.311000
v 0.391794 3.501980 7.289001
v 0.411977 3.505845 7.297000
v 0.431316 3.502506 7.290000
v 0.451298 3.504451 7.294000
v 0.472013 3.511684 7.309000
v 0.492137 3.514113 7.314000
v 0.512639 3.518947 7.324000
v 0.533921 3.528586 7.344000
v 0.554031 3.530058 7.347000
v 0.572361 3.520481 7.327000
v 0.593008 3.525320 7.337000
v 0.613460 3.528719 7.344000
v 0.634467 3.535002 7.357000
v 0.655901 3.543209 7.374001
v 0.675778 3.542769 7.373000
v 0.694613 3.537044 7.361001
v 0.715227 3.540452 7.368001
v 0.739074 3.559237 7.407001
v 0.760058 3.563608 7.416000
v 0.779197 3.559332 7.407001
v 0.797966 3.553615 7.395000
v 0.814347 3.537809 7.362000
v 0.838030 3.553721 7.395000
v 0.861777 3.569155 7.427001
v 0.883442 3.575460 7.440001
v 0.902386 3.570714 7.430000
v 0.924629 3.578947 7.447001
v 0.946457 3.585258 7.460001
v 0.968617 3.592534 7.475000
v 0.989404 3.594524 7.479001
v 1.005894 3.581137 7.451000
v 1.024850 3.576884 7.442000
v 1.066342 3.580882 7.450000
v 1.095874 3.611724 7.514000
v 1.112384 3.599309 7.488000
v 1.131932 3.596991 7.483000
v 1.153610 3.601404 7.492001
v 1.173145 3.599091 7.487000
v 1.191220 3.592454 7.473001
v 1.211328 3.592068 7.472000
v 1.293256 3.651987 7.596000
v 1.309199 3.639114 7.569000
v 1.330971 3.642591 7.576000
v 1.352783 3.646071 7.583000
v 1.372463 3.643785 7.578001
v 1.393404 3.644867 7.580000
v 1.416038 3.650281 7.591001
v 1.440248 3.659545 7.610000
v 1.459190 3.655348 7.601000
v 1.481395 3.659331 7.609000
v 1.506410 3.670050 7.631001
v 1.534750 3.688469 7.669000
v 1.548086 3.670820 7.632000
v 1.578286 3.693096 7.678000
v 1.589162 3.670162 7.630001
v 1.607586 3.665029 7.619000
v 1.631725 3.672888 7.635000
v 1.674357 3.675630 7.640000
v 1.702024 3.690720 7.671000
v 1.723349 3.691862 7.673000
v 1.745599 3.694933 7.679000
v 1.766275 3.694642 7.678000
v 1.787183 3.694835 7.678000
v 1.803150 3.684927 7.657001
v 1.823295 3.683686 7.654000
v 1.851862 3.699296 7.686000
v 1.872079 3.698065 7.683001
v 1.884647 3.681917 7.649000
v 1.905465 3.642410 7.566000
v 1.913633 3.619049 7.517000
v 1.927199 3.606284 7.490000
v 1.939324 3.591114 7.458000
v 1.964155 3.599544 7.475000
v 1.984836 3.600275 7.476000
v 2.006066 3.601975 7.479001
v 2.013499 3.579117 7.431000
v 2.041476 3.592870 7.459001
v 2.069890 3.607112 7.488000
v 2.093443 3.612690 7.499001
v 2.115655 3.615868 7.505001
v 2.124813 3.596886 7.465000
v 2.157036 3.616941 7.506001
v 2.179627 3.620620 7.513000
v 2.192893 3.608883 7.488000
v 2.213715 3.609683 7.489000
v 2.229776 3.602777 7.474000
v 2.238236 3.583825 7.434000
v 2.247397 3.566323 7.397000
v 2.272918 3.574862 7.414001
v 2.283692 3.560262 7.383000
v 2.336523 3.431648 7.111001
v 2.341547 3.410806 7.067000
v 2.364714 3.416516 7.078001
v 2.385257 3.418373 7.081000
v 2.391564 3.399960 7.042000
v 2.424713 3.419698 7.082000
v 2.434969 3.407092 7.055000
v 2.448915 3.399805 7.039001
v 2.457522 3.385278 7.008000
v 2.459961 3.362543 6.960001
v 2.473188 3.354789 6.943000
v 2.490999 3.353324 6.939000
v 2.513865 3.358634 6.949000
v 2.520395 3.342202 6.914001
v 2.616761 3.274302 6.765000
v 2.758165 3.062631 6.305000
v 2.721721 2.393355 4.859000
v 2.682967 2.313433 4.688000
v 2.795946 2.247114 4.517000
v -3.986967 2.906242 5.791000
v -3.946055 2.888349 5.760000
v -3.141672 3.095446 6.377000
v -3.109446 3.080893 6.349000
v -3.100779 3.089649 6.369000
v -3.093957 3.100354 6.393000
v -3.090390 3.114461 6.424000
v -3.067543 3.109188 6.415000
v -3.048574 3.107808 6.414001
v -3.048532 3.125819 6.453000
v -3.029977 3.124948 6.453000
v -2.973072 3.120968 6.450000
v -2.949122 3.114348 6.438000
v -2.926173 3.108713 6.428000
v -2.913254 3.113730 6.440001
v -2.913774 3.133258 6.482000
v -2.897995 3.135393 6.488000
v -2.883534 3.138988 6.497000
v -2.854930 3.127137 6.474000
v -2.842251 3.132689 6.487000
v -2.839528 3.149354 6.523000
v -2.811970 3.138511 6.502000
v -2.796580 3.141197 6.509000
v -2.787997 3.151613 6.532001
v -2.765735 3.146599 6.523000
v -2.741436 3.139188 6.509000
v -2.726436 3.142398 6.517000
v -2.710162 3.144173 6.522000
v -2.700480 3.153669 6.543000
v -2.686188 3.157872 6.553000
v -2.672670 3.163047 6.565001
v -2.650609 3.158114 6.556000
v -2.633032 3.158492 6.558000
v -2.616654 3.160325 6.563000
v -2.596701 3.157834 6.559000
v -2.582681 3.162574 6.570000
v -2.562369 3.159622 6.565001
v -2.556825 3.174966 6.598001
v -2.542262 3.179249 6.608000
v -2.528039 3.184021 6.619000
v -2.512630 3.187357 6.627000
v -2.490792 3.182528 6.618001
v -2.468643 3.177227 6.608000
v -2.451011 3.177706 6.610000
v -2.435222 3.180598 6.617000
v -2.412100 3.173885 6.604000
v -2.392325 3.171507 6.600000
v -2.381576 3.181151 6.621000
v -2.370008 3.189839 6.640000
v -2.351971 3.189886 6.641000
v -2.333940 3.189943 6.642000
v -2.315217 3.189046 6.641000
v -2.298930 3.191519 6.647000
v -2.278160 3.187758 6.640000
v -2.261523 3.189766 6.645000
v -2.244869 3.191781 6.650000
v -2.229536 3.195723 6.659000
v -2.214827 3.200631 6.670001
v -2.199078 3.204105 6.678000
v -2.182314 3.206147 6.683000
v -2.163590 3.205317 6.682000
v -2.150658 3.213128 6.699000
v -2.133185 3.214230 6.702000
v -2.114126 3.212940 6.700000
v -2.098214 3.216453 6.708000
v -2.083197 3.221410 6.719000
v -2.062595 3.217743 6.712000
v -2.041735 3.213604 6.704000
v -2.020323 3.208513 6.694000
v -2.008543 3.218766 6.716001
v -1.997538 3.230460 6.741000
v -1.978770 3.229701 6.740000
v -1.964377 3.236134 6.754000
v -1.944728 3.233948 6.750000
v -1.924252 3.230331 6.743001
v -1.903537 3.226241 6.735000
v -1.889870 3.234133 6.752000
v -1.870572 3.232449 6.749001
v -1.854316 3.236039 6.757000
v -1.840738 3.244422 6.775000
v -1.824379 3.248022 6.783000
v -1.801325 3.239655 6.766000
v -1.784693 3.242785 6.773000
v -1.769854 3.249272 6.787000
v -1.752621 3.251453 6.792000
v -1.732813 3.248853 6.787000
v -1.714805 3.249608 6.789001
v -1.697290 3.251325 6.793000
v -1.677534 3.248739 6.788000
v -1.656344 3.243286 6.777000
v -1.637876 3.243103 6.777000
v -1.624431 3.252972 6.798000
v -1.609221 3.259495 6.812000
v -1.593005 3.264108 6.822001
v -1.576047 3.267289 6.829000
v -1.559967 3.272388 6.840000
v -1.543379 3.276533 6.849000
v -1.523185 3.273028 6.842000
v -1.504571 3.272875 6.842000
v -1.483572 3.267465 6.831000
v -1.467139 3.272103 6.841001
v -1.452350 3.280571 6.859000
v -1.432867 3.278520 6.855000
v -1.414853 3.279819 6.858000
v -1.401916 3.293078 6.886000
v -1.383004 3.292472 6.885000
v -1.361326 3.285174 6.870000
v -1.345596 3.292225 6.885000
v -1.328052 3.294976 6.891000
v -1.307628 3.290557 6.882000
v -1.288380 3.289010 6.879000
v -1.270442 3.290813 6.883000
v -1.253212 3.294532 6.891000
v -1.233433 3.291559 6.885000
v -1.215806 3.294327 6.891000
v -1.197801 3.296141 6.895000
v -1.182170 3.304650 6.913000
v -1.166444 3.313162 6.931000
v -1.148304 3.314983 6.935000
v -1.129656 3.315373 6.936000
v -1.111324 3.316721 6.939000
v -1.093450 3.319506 6.945000
v -1.075082 3.320859 6.948000
v -1.057306 3.324127 6.955000
v -1.038599 3.324528 6.956000
v -1.018861 3.321587 6.950000
v -0.999877 3.321038 6.949000
v -0.982171 3.324791 6.957000
v -0.964422 3.328547 6.965000
v -0.946496 3.331826 6.972000
v -0.927468 3.331285 6.971000
v -0.909881 3.336002 6.981000
v -0.889306 3.329730 6.968000
v -0.870301 3.329195 6.967000
v -0.854236 3.340130 6.990000
v -0.838167 3.351544 7.014000
v -0.819866 3.354358 7.020000
v -0.801306 3.356219 7.024000
v -0.781612 3.353303 7.018000
v -0.764124 3.359945 7.032001
v -0.745396 3.361332 7.035000
v -0.726446 3.361766 7.036000
v -0.706687 3.358378 7.029000
v -0.687162 3.355949 7.024000
v -0.669282 3.361642 7.036000
v -0.652077 3.371160 7.056000
v -0.633151 3.372078 7.058001
v -0.612821 3.365355 7.044000
v -0.592990 3.361021 7.035000
v -0.575411 3.369588 7.053000
v -0.558366 3.381978 7.079000
v -0.539429 3.383381 7.082000
v -0.519742 3.380008 7.075000
v -0.499527 3.372815 7.060000
v -0.480006 3.369922 7.054000
v -0.461106 3.371330 7.057000
v -0.443380 3.381817 7.079000
v -0.424218 3.381794 7.079000
v -0.405456 3.385116 7.086000
v -0.386493 3.387007 7.090000
v -0.368079 3.394153 7.105000
v -0.348994 3.395568 7.108000
v -0.330265 3.400805 7.119000
v -0.310647 3.396967 7.111001
v -0.291564 3.398863 7.115000
v -0.272613 3.402671 7.123000
v -0.253938 3.410779 7.140000
v -0.234515 3.409333 7.137001
v -0.215319 3.411233 7.141000
v -0.196760 3.424598 7.169000
v -0.177432 3.426023 7.172000
v -0.157911 3.423626 7.167000
v -0.138688 3.427918 7.176000
v -0.119416 3.432211 7.185000
v -0.100082 3.436027 7.193000
v -0.080592 3.435067 7.191000
v -0.061012 3.428376 7.177001
v -0.041571 3.426940 7.174000
v -0.022161 3.427894 7.176000
v -0.002746 3.434582 7.190001
v 0.016759 3.444135 7.210001
v 0.036348 3.451302 7.225000
v 0.055894 3.450827 7.224000
v 0.075455 3.451308 7.225000
v 0.094838 3.445101 7.212000
v 0.114451 3.447973 7.218000
v 0.134153 3.452278 7.227000
v 0.153862 3.455629 7.234000
v 0.173296 3.452771 7.228000
v 0.192859 3.452780 7.228000
v 0.213567 3.471420 7.267000
v 0.233075 3.469043 7.262001
v 0.252904 3.471443 7.267000
v 0.272348 3.468590 7.261000
v 0.291397 3.461438 7.246000
v 0.312383 3.476740 7.278000
v 0.332766 3.483922 7.293000
v 0.352652 3.485373 7.296000
v 0.371788 3.479658 7.284000
v 0.392633 3.489710 7.305000
v 0.412801 3.493074 7.312000
v 0.432417 3.491663 7.309000
v 0.453006 3.497897 7.322001
v 0.473150 3.500310 7.327000
v 0.493725 3.505590 7.338000
v 0.513660 3.506095 7.339000
v 0.534037 3.509468 7.346000
v 0.553246 3.505197 7.337000
v 0.572798 3.503317 7.333000
v 0.594106 3.511949 7.351000
v 0.614260 3.513416 7.354001
v 0.634861 3.517272 7.362000
v 0.656396 3.525909 7.380000
v 0.675647 3.522125 7.372000
v 0.695987 3.524076 7.376000
v 0.715767 3.523161 7.374001
v 0.737133 3.529893 7.388000
v 0.758474 3.536148 7.401000
v 0.778834 3.537628 7.404000
v 0.798024 3.533853 7.396000
v 0.815734 3.523868 7.375000
v 0.841263 3.547332 7.424000
v 0.865899 3.566021 7.463000
v 0.885641 3.564165 7.459001
v 0.906334 3.566133 7.463000
v 0.927174 3.568582 7.468000
v 0.949185 3.575333 7.482000
v 0.970495 3.579219 7.490000
v 0.990262 3.577373 7.486001
v 1.006769 3.564060 7.458000
v 1.029735 3.573687 7.478000
v 1.049863 3.573281 7.477000
v 1.069271 3.570488 7.471000
v 1.096377 3.593027 7.518000
v 1.115125 3.587849 7.507000
v 1.133360 3.581239 7.493001
v 1.153985 3.582279 7.495000
v 1.175875 3.587145 7.505001
v 1.195591 3.585322 7.501000
v 1.213827 3.579200 7.488000
v 1.239577 3.595069 7.521000
v 1.289406 3.620602 7.574000
v 1.311859 3.625964 7.585001
v 1.332968 3.627506 7.588000
v 1.352848 3.625704 7.584001
v 1.369991 3.616733 7.565001
v 1.389424 3.613981 7.559000
v 1.412930 3.621750 7.575000
v 1.439554 3.637173 7.607000
v 1.460595 3.638256 7.609000
v 1.479703 3.634560 7.601000
v 1.504890 3.645692 7.624001
v 1.522201 3.637700 7.607000
v 1.558285 3.674186 7.683001
v 1.567859 3.648028 7.628000
v 1.585260 3.640525 7.612000
v 1.612492 3.655504 7.643000
v 1.633273 3.655660 7.643000
v 1.655789 3.659648 7.651000
v 1.676598 3.659814 7.651000
v 1.697855 3.660940 7.653000
v 1.723170 3.670681 7.673000
v 1.746778 3.676601 7.685000
v 1.766317 3.673914 7.679000
v 1.790481 3.680800 7.693000
v 1.809781 3.677643 7.686000
v 1.820950 3.658221 7.645000
v 1.847558 3.669907 7.669000
v 1.871867 3.676814 7.683001
v 1.872605 3.637781 7.601000
v 1.888096 3.627945 7.580000
v 1.907804 3.587701 7.495000
v 1.914617 3.562556 7.442000
v 1.936226 3.565180 7.447001
v 1.962072 3.575471 7.468000
v 1.989100 3.587683 7.493001
v 2.013320 3.594636 7.507000
v 2.028683 3.585792 7.488000
v 2.049420 3.586531 7.489000
v 2.067959 3.583445 7.482000
v 2.085628 3.578927 7.472000
v 2.111141 3.587826 7.490000
v 2.131638 3.588111 7.490000
v 2.157599 3.597504 7.509000
v 2.175551 3.593490 7.500000
v 2.185847 3.577022 7.465000
v 2.204235 3.573977 7.458000
v 2.246036 3.576053 7.461000
v 2.258169 3.531656 7.367001
v 2.270974 3.520488 7.343000
v 2.294264 3.525628 7.353000
v 2.373735 3.382694 7.048000
v 2.400317 3.393180 7.069000
v 2.416415 3.388795 7.059000
v 2.433157 3.385377 7.051000
v 2.450214 3.382446 7.044000
v 2.453570 3.360794 6.998000
v 2.465517 3.351152 6.977000
v 2.499146 3.345338 6.963000
v 2.500730 3.322261 6.914001
v 2.534332 3.316971 6.901000
v 2.594368 3.183117 6.613000
v 2.608512 3.178377 6.602000
v 2.632558 3.185684 6.616000
v 2.657122 3.171917 6.585001
v 2.658490 3.131196 6.498000
v 2.661922 3.114455 6.462000
v 2.679682 3.114590 6.461000
v 2.746975 3.052116 6.322001
v 2.762271 3.049912 6.316000
v 2.781128 2.995771 6.198000
v 2.685933 2.348578 4.797000
v 2.697079 2.346699 4.791000
v 2.686983 2.292706 4.672000
v 2.727883 2.316407 4.718000
v 2.788387 2.259100 4.577000
v 3.006123 2.230720 4.460000
v 3.031248 2.239948 4.475000
v 3.092448 2.256826 4.498000
v 3.067698 2.229546 4.440000
v -3.302072 3.096760 6.401000
v -3.213902 3.096813 6.412000
v -3.172606 3.090961 6.404000
v -3.141691 3.077928 6.379000
v -3.116823 3.070706 6.366000
v -3.103739 3.075077 6.377000
v -3.099325 3.088137 6.406000
v -3.080822 3.087229 6.406000
v -3.073818 3.097898 6.430000
v -3.056721 3.098460 6.433000
v -3.041049 3.100480 6.439000
v -3.028651 3.105883 6.452000
v -3.017136 3.112260 6.467000
v -2.998603 3.111429 6.467000
v -2.975484 3.105803 6.457000
v -2.951528 3.099231 6.445000
v -2.933124 3.098444 6.445000
v -2.926501 3.110167 6.471000
v -2.911660 3.113247 6.479000
v -2.901707 3.121623 6.498000
v -2.892998 3.131448 6.520000
v -2.862581 3.117753 6.493001
v -2.853362 3.127118 6.514000
v -2.831859 3.123053 6.507000
v -2.813440 3.122360 6.507000
v -2.797617 3.124558 6.513000
v -2.786472 3.132042 6.530000
v -2.765500 3.128505 6.524000
v -2.747948 3.128817 6.526000
v -2.729146 3.127701 6.525000
v -2.709952 3.126117 6.523000
v -2.697801 3.132691 6.538000
v -2.686401 3.140230 6.555000
v -2.670852 3.142988 6.562000
v -2.651641 3.141444 6.560000
v -2.634464 3.142306 6.563000
v -2.618481 3.144614 6.569000
v -2.602084 3.146452 6.574000
v -2.581350 3.143035 6.568000
v -2.565737 3.145849 6.575000
v -2.555522 3.155369 6.596000
v -2.544051 3.163461 6.614000
v -2.529438 3.167733 6.624001
v -2.509854 3.165798 6.621000
v -2.491052 3.164828 6.620000
v -2.467787 3.158132 6.607000
v -2.451651 3.160527 6.613000
v -2.434021 3.161019 6.615000
v -2.409819 3.152919 6.599000
v -2.391516 3.152473 6.599000
v -2.385453 3.168276 6.633000
v -2.372788 3.175487 6.649000
v -2.351548 3.171243 6.641000
v -2.335984 3.174647 6.649000
v -2.323175 3.181878 6.665000
v -2.304063 3.180523 6.663000
v -2.283944 3.177744 6.658000
v -2.262841 3.173542 6.650000
v -2.249555 3.180322 6.665000
v -2.232848 3.182338 6.670001
v -2.218115 3.187223 6.681000
v -2.199380 3.186390 6.680000
v -2.186536 3.194149 6.697001
v -2.165837 3.190468 6.690001
v -2.150963 3.195378 6.701000
v -2.131582 3.193618 6.698000
v -2.114750 3.195680 6.703001
v -2.096021 3.194887 6.702000
v -2.079786 3.197914 6.709000
v -2.061985 3.198565 6.711000
v -2.042047 3.195885 6.706000
v -2.026369 3.199883 6.715000
v -2.012743 3.207222 6.731000
v -1.997258 3.211707 6.741000
v -1.978496 3.210957 6.740000
v -1.962072 3.214024 6.747000
v -1.945618 3.217096 6.754000
v -1.928560 3.219221 6.759000
v -1.909785 3.218493 6.758000
v -1.891582 3.218724 6.759000
v -1.875597 3.222769 6.768000
v -1.857647 3.223486 6.770000
v -1.839149 3.223256 6.770000
v -1.820118 3.222078 6.768000
v -1.802968 3.224239 6.773000
v -1.785005 3.224976 6.775000
v -1.768078 3.227622 6.781000
v -1.751641 3.231224 6.789001
v -1.733122 3.231023 6.789001
v -1.714608 3.230826 6.789001
v -1.696598 3.231586 6.791000
v -1.678582 3.232351 6.793000
v -1.659338 3.230740 6.790000
v -1.642530 3.233892 6.797000
v -1.626406 3.238475 6.807000
v -1.611412 3.245441 6.822001
v -1.594006 3.247653 6.827000
v -1.577268 3.251295 6.835001
v -1.561631 3.257320 6.848001
v -1.544350 3.260018 6.854000
v -1.528152 3.265099 6.865000
v -1.506402 3.258292 6.851000
v -1.486902 3.256246 6.847000
v -1.470215 3.260386 6.856000
v -1.451789 3.260725 6.857000
v -1.436704 3.268675 6.874001
v -1.419055 3.270922 6.879000
v -1.400974 3.272222 6.882000
v -1.380068 3.266867 6.871000
v -1.359422 3.261993 6.861001
v -1.344501 3.270909 6.880000
v -1.329286 3.279352 6.898000
v -1.310176 3.278290 6.896000
v -1.290518 3.275805 6.891000
v -1.272920 3.278552 6.897000
v -1.254382 3.278924 6.898000
v -1.235840 3.279300 6.899000
v -1.218531 3.283005 6.907001
v -1.201180 3.286713 6.915000
v -1.183959 3.290899 6.924000
v -1.167027 3.296038 6.935000
v -1.150038 3.301179 6.946000
v -1.131362 3.301570 6.947001
v -1.111562 3.298636 6.941000
v -1.093213 3.299982 6.944000
v -1.076241 3.305607 6.956000
v -1.058447 3.308859 6.963000
v -1.039869 3.309736 6.965000
v -1.021722 3.312041 6.970000
v -1.001823 3.308646 6.963000
v -0.984504 3.313807 6.974000
v -0.966849 3.318018 6.983000
v -0.949419 3.323183 6.994000
v -0.930866 3.324548 6.997000
v -0.911777 3.324013 6.996000
v -0.891801 3.320155 6.988000
v -0.873743 3.323426 6.995000
v -0.856382 3.329549 7.008000
v -0.837995 3.331873 7.013000
v -0.820049 3.336099 7.022000
v -0.801486 3.337951 7.026000
v -0.783458 3.342180 7.035000
v -0.765056 3.344986 7.041000
v -0.747153 3.350168 7.052001
v -0.728262 3.351076 7.054000
v -0.707852 3.344860 7.041000
v -0.688297 3.342446 7.036000
v -0.670481 3.348584 7.049000
v -0.652226 3.352823 7.058001
v -0.632757 3.350888 7.054000
v -0.612701 3.345629 7.043000
v -0.592874 3.341322 7.034000
v -0.575217 3.349366 7.051000
v -0.557942 3.360262 7.074000
v -0.539248 3.363084 7.080000
v -0.518833 3.354982 7.063000
v -0.499713 3.354956 7.063000
v -0.480866 3.356832 7.067000
v -0.462716 3.363933 7.082000
v -0.444297 3.369610 7.094000
v -0.425335 3.371489 7.098001
v -0.406008 3.370518 7.096000
v -0.387073 3.372874 7.101000
v -0.368838 3.381881 7.120000
v -0.350205 3.388038 7.133000
v -0.330899 3.388022 7.133000
v -0.310763 3.378982 7.114000
v -0.291591 3.379918 7.116000
v -0.273020 3.388454 7.134000
v -0.253784 3.389391 7.136000
v -0.234865 3.395080 7.148000
v -0.215520 3.395069 7.148000
v -0.196339 3.397910 7.154000
v -0.176953 3.397426 7.153000
v -0.158036 3.406918 7.173000
v -0.138759 3.410236 7.180000
v -0.119311 3.409755 7.179000
v -0.099883 3.409750 7.179000
v -0.080555 3.414021 7.188000
v -0.061052 3.411167 7.182000
v -0.041551 3.405941 7.171000
v -0.022154 3.407364 7.174000
v -0.002749 3.418763 7.198000
v 0.016773 3.427312 7.216001
v 0.036396 3.436337 7.235000
v 0.055968 3.435865 7.234000
v 0.075472 3.432543 7.227000
v 0.094899 3.427797 7.217000
v 0.114589 3.432552 7.227000
v 0.134277 3.435882 7.234000
v 0.153982 3.438738 7.240000
v 0.173504 3.437321 7.237000
v 0.193063 3.436855 7.236001
v 0.212969 3.442088 7.247000
v 0.233128 3.450173 7.264000
v 0.252300 3.443535 7.250000
v 0.271397 3.436898 7.236001
v 0.291785 3.446411 7.256001
v 0.312024 3.453074 7.270000
v 0.332385 3.460214 7.285000
v 0.352054 3.459755 7.284000
v 0.372433 3.465947 7.297000
v 0.393258 3.475466 7.317000
v 0.413628 3.480235 7.327000
v 0.433401 3.479780 7.326000
v 0.453726 3.483602 7.334000
v 0.473642 3.484101 7.335001
v 0.493969 3.487450 7.342000
v 0.514823 3.494125 7.356000
v 0.534663 3.493676 7.355000
v 0.553292 3.485629 7.338000
v 0.573158 3.485658 7.338000
v 0.594317 3.493289 7.354001
v 0.616649 3.507097 7.383000
v 0.637586 3.512355 7.394001
v 0.657161 3.510014 7.389000
v 0.676067 3.504350 7.377000
v 0.696419 3.506288 7.381001
v 0.717182 3.510127 7.389000
v 0.738587 3.516818 7.403000
v 0.758737 3.517335 7.404000
v 0.779945 3.522604 7.415000
v 0.799056 3.518374 7.406000
v 0.817897 3.513196 7.395000
v 0.840532 3.524171 7.418000
v 0.861785 3.528972 7.428000
v 0.885230 3.542327 7.456000
v 0.905913 3.544282 7.460001
v 0.928605 3.553841 7.480000
v 0.948363 3.551998 7.476000
v 0.969136 3.553959 7.480000
v 0.990594 3.558298 7.489000
v 1.009267 3.552660 7.477000
v 1.027739 3.546550 7.464000
v 1.050775 3.556121 7.484000
v 1.077641 3.578050 7.530000
v 1.098780 3.580500 7.535000
v 1.118165 3.577250 7.528000
v 1.136304 3.570200 7.513000
v 1.156672 3.570280 7.513000
v 1.178296 3.574164 7.521000
v 1.218275 3.571962 7.516000
v 1.241790 3.581083 7.535000
v 1.312793 3.607989 7.591001
v 1.334267 3.610468 7.596000
v 1.351668 3.602018 7.578001
v 1.368430 3.592145 7.557000
v 1.386919 3.587028 7.546000
v 1.410946 3.596174 7.565001
v 1.440756 3.619586 7.614000
v 1.460469 3.617331 7.609000
v 1.487360 3.632669 7.641000
v 1.507717 3.631848 7.639000
v 1.529267 3.633883 7.643000
v 1.546989 3.626887 7.628000
v 1.566893 3.625125 7.624001
v 1.595524 3.643337 7.662000
v 1.615294 3.641108 7.657001
v 1.640168 3.650295 7.676001
v 1.659523 3.647122 7.669000
v 1.677968 3.642051 7.658000
v 1.698796 3.642215 7.658000
v 1.722322 3.648090 7.670001
v 1.745009 3.652068 7.678000
v 1.767744 3.656051 7.686000
v 1.791923 3.662893 7.700000
v 1.813121 3.663555 7.701000
v 1.830519 3.656610 7.686000
v 1.845190 3.644436 7.660000
v 1.867032 3.646539 7.664001
v 1.871411 3.614864 7.597001
v 1.893611 3.617927 7.603000
v 1.893330 3.540309 7.439000
v 1.906675 3.527678 7.412000
v 1.935996 3.544560 7.447001
v 1.966039 3.562402 7.484000
v 1.988327 3.565970 7.491000
v 2.011194 3.570496 7.500000
v 2.037097 3.580266 7.520000
v 2.053813 3.573854 7.506001
v 2.066865 3.561257 7.479001
v 2.094009 3.572950 7.503000
v 2.114246 3.572745 7.502000
v 2.141598 3.584453 7.526000
v 2.159033 3.579498 7.515000
v 2.175254 3.572643 7.500000
v 2.188473 3.561030 7.475000
v 2.217225 3.574671 7.503000
v 2.231523 3.564974 7.482000
v 2.244811 3.553853 7.458000
v 2.266176 3.555604 7.461000
v 2.271935 3.533055 7.413001
v 2.282696 3.518612 7.382000
v 2.290799 3.500360 7.343000
v 2.304484 3.461005 7.259000
v 2.373337 3.362966 7.048000
v 2.402627 3.377202 7.077000
v 2.413947 3.366154 7.053000
v 2.442396 3.378978 7.079000
v 2.454654 3.369376 7.058001
v 2.465755 3.358348 7.034000
v 2.480973 3.353055 7.022000
v 2.503615 3.357798 7.031000
v 2.519802 3.303767 6.915000
v 2.526506 3.287994 6.881001
v 2.532294 3.271270 6.845000
v 2.605731 3.201198 6.691000
v 2.598920 3.170637 6.626000
v 2.575960 3.120931 6.521000
v 2.636367 3.172220 6.627000
v 2.654516 3.172308 6.626000
v 2.659937 3.115151 6.503000
v 2.678202 3.115750 6.503000
v 2.701836 3.102120 6.472000
v 2.708715 3.089804 6.445000
v 2.722651 3.085645 6.435000
v 2.733566 3.078139 6.418000
v 2.735740 3.041558 6.339000
v 2.762016 3.032352 6.317000
v 2.824212 2.918094 6.064000
v 2.934241 2.847385 5.898000
v 2.778103 2.568075 5.303000
v 2.829462 2.574865 5.311000
v 2.658583 2.311493 4.750000
v 2.740054 2.302483 4.716000
v 2.728920 2.218765 4.528000
v 2.806393 2.250477 4.585000
v 2.995672 2.201117 4.425000
v 3.026214 2.177967 4.361000
v 3.134607 2.246764 4.495000
v 3.154282 2.251670 4.501000
v -3.877637 2.853441 5.780000
v -3.207888 3.073406 6.402000
v -3.196725 3.079618 6.417000
v -3.165692 3.066652 6.392000
v -3.149110 3.067618 6.396000
v -3.122742 3.059008 6.380000
v -3.122282 3.075823 6.417000
v -3.114861 3.085933 6.440001
v -3.088583 3.077370 6.424000
v -3.069590 3.076010 6.423000
v -3.053953 3.078015 6.429000
v -3.047748 3.089606 6.455000
v -3.024055 3.083500 6.444000
v -3.008843 3.086021 6.451000
v -2.990369 3.085207 6.451000
v -2.970536 3.082972 6.448000
v -2.944332 3.074058 6.431000
v -2.935536 3.083322 6.452000
v -2.930259 3.096416 6.481000
v -2.922141 3.106651 6.504000
v -2.891824 3.112342 6.519001
v -2.870240 3.108282 6.512000
v -2.845650 3.100897 6.498000
v -2.828120 3.101160 6.500000
v -2.809733 3.100480 6.500000
v -2.799954 3.109350 6.520000
v -2.784959 3.112506 6.528000
v -2.766548 3.111859 6.528000
v -2.749837 3.113129 6.532001
v -2.729776 3.110597 6.528000
v -2.707677 3.105696 6.519001
v -2.696372 3.113191 6.536000
v -2.680480 3.115455 6.542000
v -2.665384 3.118681 6.550000
v -2.650259 3.121916 6.558000
v -2.637913 3.128492 6.573000
v -2.625100 3.134599 6.587000
v -2.606683 3.134054 6.587000
v -2.588674 3.133994 6.588000
v -2.568332 3.131089 6.583000
v -2.558491 3.141036 6.605000
v -2.543157 3.144331 6.613000
v -2.525501 3.144782 6.615000
v -2.507089 3.144292 6.615000
v -2.489442 3.144761 6.617000
v -2.471050 3.144289 6.617000
v -2.453411 3.144776 6.619000
v -2.431359 3.139570 6.609000
v -2.409374 3.134375 6.599000
v -2.396152 3.140587 6.613000
v -2.387179 3.152505 6.639000
v -2.374506 3.159679 6.655000
v -2.352195 3.154042 6.644001
v -2.337333 3.158382 6.654000
v -2.323471 3.164153 6.667000
v -2.311623 3.172777 6.686000
v -2.288704 3.166224 6.673000
v -2.269609 3.164898 6.671000
v -2.253235 3.167375 6.677001
v -2.236837 3.169858 6.683000
v -2.218755 3.169978 6.684000
v -2.202982 3.173423 6.692000
v -2.183582 3.171659 6.689000
v -2.170681 3.179384 6.706000
v -2.149030 3.174315 6.696000
v -2.129670 3.172572 6.693000
v -2.114435 3.176998 6.703001
v -2.096338 3.177163 6.704000
v -2.080104 3.180179 6.711000
v -2.061688 3.179883 6.711000
v -2.046933 3.185279 6.723001
v -2.031215 3.189258 6.732000
v -2.013361 3.189928 6.734000
v -1.995207 3.190129 6.735000
v -1.976468 3.189389 6.734000
v -1.961520 3.194812 6.746000
v -1.945649 3.198818 6.755000
v -1.929451 3.202356 6.763000
v -1.908693 3.198324 6.755000
v -1.893582 3.203766 6.767000
v -1.877579 3.207792 6.776000
v -1.860161 3.209457 6.780000
v -1.838653 3.204026 6.769001
v -1.818555 3.200967 6.763000
v -1.802221 3.204540 6.771000
v -1.787429 3.210957 6.785000
v -1.769959 3.212645 6.789001
v -1.750408 3.210552 6.785000
v -1.730884 3.208465 6.781000
v -1.713912 3.211113 6.787000
v -1.695662 3.211400 6.788000
v -1.680376 3.217369 6.801000
v -1.663314 3.220029 6.807000
v -1.647189 3.224586 6.817000
v -1.629103 3.225363 6.819000
v -1.613372 3.230873 6.831000
v -1.597579 3.236387 6.843000
v -1.582186 3.242850 6.857000
v -1.563073 3.241750 6.855000
v -1.546677 3.246329 6.865000
v -1.525334 3.240507 6.853000
v -1.506038 3.238946 6.850000
v -1.488717 3.241644 6.856000
v -1.469436 3.240090 6.853000
v -1.453138 3.245158 6.864000
v -1.433440 3.242666 6.859000
v -1.417897 3.249632 6.874001
v -1.399223 3.249509 6.874001
v -1.380551 3.249390 6.874001
v -1.364259 3.254946 6.886000
v -1.349272 3.263814 6.905000
v -1.331102 3.265122 6.908000
v -1.310449 3.260288 6.898000
v -1.290226 3.256403 6.890000
v -1.272633 3.259137 6.896000
v -1.255919 3.264237 6.907001
v -1.236819 3.263196 6.905000
v -1.221436 3.272082 6.924000
v -1.202826 3.272464 6.925000
v -1.184725 3.274266 6.929000
v -1.166941 3.277015 6.935000
v -1.149954 3.282130 6.946000
v -1.131281 3.282521 6.947001
v -1.109561 3.273938 6.929000
v -1.092664 3.279532 6.941000
v -1.076322 3.287017 6.957000
v -1.060502 3.296395 6.977000
v -1.041889 3.297270 6.979001
v -1.021800 3.293422 6.971000
v -1.002476 3.291940 6.968000
v -0.983734 3.292349 6.969000
v -0.966510 3.297956 6.981000
v -0.949766 3.305455 6.997000
v -0.931872 3.309176 7.005000
v -0.912633 3.308176 7.003000
v -0.893661 3.308122 7.003000
v -0.874690 3.308069 7.003000
v -0.856575 3.311325 7.010000
v -0.837707 3.311749 7.011000
v -0.818717 3.311701 7.011000
v -0.800413 3.314490 7.017000
v -0.782856 3.320586 7.030000
v -0.764579 3.323850 7.037000
v -0.746476 3.328060 7.046000
v -0.728221 3.331798 7.054000
v -0.709724 3.334594 7.060000
v -0.689140 3.327472 7.045001
v -0.670255 3.328381 7.047000
v -0.651360 3.329292 7.049000
v -0.632455 3.330204 7.051000
v -0.612843 3.327339 7.045001
v -0.594782 3.332976 7.057000
v -0.576248 3.336253 7.064000
v -0.558072 3.341892 7.076000
v -0.538841 3.341393 7.075000
v -0.518807 3.335701 7.063000
v -0.499193 3.332370 7.056000
v -0.481182 3.339903 7.072001
v -0.463282 3.348855 7.091001
v -0.444714 3.353556 7.101000
v -0.425614 3.354480 7.103000
v -0.406103 3.352100 7.098001
v -0.387055 3.353498 7.101000
v -0.368872 3.362927 7.121000
v -0.350287 3.369522 7.135000
v -0.330466 3.364312 7.124001
v -0.310443 3.356270 7.107000
v -0.291618 3.360979 7.117000
v -0.272817 3.366633 7.129000
v -0.254057 3.373706 7.144001
v -0.234657 3.372751 7.142000
v -0.215510 3.375574 7.148000
v -0.196056 3.373677 7.144001
v -0.177094 3.380752 7.159000
v -0.157875 3.384050 7.166000
v -0.138675 3.388766 7.176000
v -0.119289 3.389706 7.178000
v -0.100087 3.397257 7.194000
v -0.080764 3.403392 7.207000
v -0.061261 3.403389 7.207000
v -0.041683 3.397248 7.194000
v -0.022234 3.400079 7.200000
v -0.002756 3.408107 7.217000
v 0.016804 3.414247 7.230000
v 0.036420 3.418970 7.240000
v 0.055920 3.413305 7.228000
v 0.075490 3.413780 7.229001
v 0.095039 3.413311 7.228000
v 0.115012 3.425594 7.254000
v 0.134568 3.423710 7.250000
v 0.154230 3.424661 7.252000
v 0.174000 3.427501 7.258000
v 0.193481 3.424676 7.252000
v 0.213107 3.424685 7.252000
v 0.232893 3.427056 7.257000
v 0.252602 3.428011 7.259000
v 0.271985 3.424716 7.252000
v 0.291933 3.428506 7.260000
v 0.312396 3.437492 7.279000
v 0.331686 3.433257 7.270000
v 0.351990 3.439411 7.283000
v 0.372824 3.449817 7.305000
v 0.393938 3.461641 7.330000
v 0.414568 3.468271 7.344000
v 0.434741 3.470651 7.349000
v 0.454756 3.471616 7.351000
v 0.474136 3.467860 7.343000
v 0.493406 3.463632 7.334000
v 0.514378 3.471212 7.350000
v 0.535000 3.475960 7.360000
v 0.554471 3.473153 7.354001
v 0.574300 3.472707 7.353000
v 0.594287 3.473209 7.354001
v 0.616868 3.488352 7.386000
v 0.637898 3.494051 7.398000
v 0.658638 3.497862 7.406000
v 0.677223 3.490339 7.390000
v 0.698647 3.497459 7.405000
v 0.719473 3.501275 7.413001
v 0.740842 3.507453 7.426000
v 0.761565 3.510327 7.432000
v 0.781585 3.509896 7.431000
v 0.800737 3.505688 7.422000
v 0.820173 3.502898 7.416000
v 0.839011 3.497749 7.405000
v 0.863011 3.513856 7.439000
v 0.883634 3.515796 7.443000
v 0.904038 3.516792 7.445000
v 0.924950 3.519680 7.451000
v 0.946783 3.525876 7.464000
v 0.968169 3.530185 7.473001
v 0.990400 3.537330 7.488000
v 1.012578 3.544005 7.502000
v 1.030840 3.536982 7.487000
v 1.050285 3.534213 7.481000
v 1.077284 3.556485 7.528000
v 1.100019 3.564114 7.544000
v 1.120466 3.564186 7.544000
v 1.138949 3.558120 7.531000
v 1.158440 3.555362 7.525001
v 1.178527 3.554496 7.523000
v 1.200677 3.559776 7.534000
v 1.221105 3.559860 7.534000
v 1.244501 3.568452 7.552001
v 1.292954 3.589427 7.596000
v 1.313386 3.589050 7.595000
v 1.334165 3.589621 7.596000
v 1.353168 3.585470 7.587000
v 1.370858 3.578013 7.571001
v 1.392506 3.580956 7.577000
v 1.415495 3.587210 7.590000
v 1.441016 3.599612 7.616000
v 1.465530 3.609183 7.636000
v 1.489571 3.617339 7.653000
v 1.510352 3.617464 7.653000
v 1.531336 3.618065 7.654000
v 1.550098 3.613469 7.644001
v 1.571685 3.615495 7.648000
v 1.592673 3.616107 7.649000
v 1.619576 3.629960 7.678000
v 1.641940 3.633416 7.685000
v 1.661532 3.630730 7.679000
v 1.680657 3.627102 7.671000
v 1.700185 3.624424 7.665000
v 1.722155 3.626951 7.670001
v 1.748246 3.637995 7.693000
v 1.766417 3.632492 7.681000
v 1.789647 3.637397 7.691000
v 1.814112 3.644672 7.706000
v 1.836044 3.646749 7.710001
v 1.850535 3.634169 7.683001
v 1.862935 3.617806 7.648000
v 1.880322 3.611382 7.634000
v 1.893404 3.596919 7.603000
v 1.914946 3.522793 7.445000
v 1.933433 3.519698 7.438000
v 1.974214 3.556833 7.516000
v 1.993133 3.554224 7.510000
v 2.011221 3.550200 7.501000
v 2.032787 3.552334 7.505001
v 2.054380 3.554474 7.509000
v 2.074897 3.554726 7.509000
v 2.098210 3.559718 7.519001
v 2.126937 3.573713 7.548000
v 2.160760 3.561951 7.522000
v 2.174385 3.550868 7.498000
v 2.205451 3.568206 7.534000
v 2.220764 3.559976 7.516000
v 2.231812 3.545120 7.484000
v 2.243896 3.532163 7.456000
v 2.265248 3.533898 7.459001
v 2.296467 3.458912 7.298000
v 2.326991 3.474895 7.331000
v 2.321268 3.351624 7.068000
v 2.335431 3.344402 7.052001
v 2.347846 3.334814 7.031000
v 2.382376 3.356539 7.076000
v 2.393403 3.345068 7.051000
v 2.422097 3.358275 7.078001
v 2.454745 3.376713 7.116000
v 2.468141 3.368586 7.098001
v 2.481449 3.360466 7.080000
v 2.494667 3.352352 7.062000
v 2.514563 3.353265 7.063000
v 2.516536 3.330445 7.014000
v 2.530441 3.274351 6.893000
v 2.534036 3.254868 6.851000
v 2.555736 3.188853 6.708000
v 2.577487 3.193161 6.716001
v 2.577992 3.127185 6.574000
v 2.607412 3.141038 6.602000
v 2.678161 3.118623 6.549000
v 2.696287 3.098379 6.504000
v 2.705811 3.088982 6.483000
v 2.707249 3.070537 6.443000
v 2.726245 3.072115 6.445000
v 2.721424 3.047005 6.391000
v 2.737669 3.026360 6.345000
v 2.734333 3.003644 6.296000
v 2.760024 3.012900 6.314000
v 2.779676 3.015489 6.318000
v 2.774542 2.972955 6.226000
v 2.805696 2.987990 6.256001
v 2.820793 2.985846 6.250000
v 2.806354 2.952652 6.179000
v 2.805699 2.934271 6.139000
v 2.842223 2.902881 6.067000
v 2.874566 2.868753 5.989000
v 2.877954 2.807902 5.855000
v 2.800192 2.560260 5.317000
v 2.832335 2.576151 5.348000
v 2.668195 2.306632 4.769000
v 2.676414 2.302332 4.758000
v 2.742399 2.302346 4.747000
v 2.716276 2.269497 4.677000
v 2.733558 2.241017 4.609000
v 2.729854 2.186617 4.485000
v 2.758615 2.199559 4.509000
v 2.974426 2.200693 4.462000
v 3.124508 2.190974 4.396000
v -3.854349 2.831993 5.777000
v -3.837907 2.831904 5.781000
v -3.303674 3.046675 6.372000
v -3.233584 3.046816 6.381001
v -3.219000 3.049635 6.389000
v -3.201893 3.050082 6.392000
v -3.193262 3.058654 6.412000
v -3.176127 3.059129 6.415000
v -3.159010 3.076802 6.456000
v -3.137909 3.073504 6.451000
v -3.119765 3.073080 6.452000
v -3.102601 3.073622 6.455000
v -3.072545 3.061327 6.431000
v -3.057373 3.063804 6.438000
v -3.042185 3.066294 6.445000
v -3.022289 3.064040 6.442000
v -3.007562 3.067031 6.450000
v -2.989105 3.066230 6.450000
v -2.969289 3.064017 6.447001
v -2.944476 3.056592 6.433000
v -2.938869 3.069134 6.461000
v -2.932219 3.080732 6.487000
v -2.926341 3.093287 6.515000
v -2.906934 3.091608 6.513000
v -2.882236 3.084247 6.499000
v -2.860722 3.080222 6.492000
v -2.839267 3.076211 6.485000
v -2.821786 3.076482 6.487000
v -2.809930 3.082928 6.502000
v -2.801013 3.092701 6.524000
v -2.782180 3.091581 6.523000
v -2.762946 3.089998 6.521000
v -2.748370 3.093638 6.530000
v -2.735433 3.099182 6.543000
v -2.714550 3.095736 6.537000
v -2.697428 3.096564 6.540000
v -2.681126 3.098349 6.545000
v -2.667252 3.102983 6.556000
v -2.652524 3.106679 6.565001
v -2.642575 3.116061 6.586000
v -2.629734 3.122139 6.600000
v -2.613270 3.123967 6.605000
v -2.594434 3.122967 6.604000
v -2.576008 3.122450 6.604000
v -2.559920 3.124779 6.610000
v -2.543427 3.126644 6.615000
v -2.525392 3.126627 6.616000
v -2.504713 3.123311 6.610000
v -2.487089 3.123785 6.612000
v -2.467599 3.121905 6.609000
v -2.452215 3.125230 6.617000
v -2.439374 3.131869 6.632000
v -2.419525 3.129542 6.628000
v -2.404056 3.132890 6.636000
v -2.392869 3.141910 6.656000
v -2.373021 3.139608 6.652000
v -2.353205 3.137314 6.648000
v -2.336934 3.139747 6.654000
v -2.327261 3.151152 6.679000
v -2.311238 3.154070 6.686000
v -2.290385 3.150392 6.679000
v -2.272982 3.151438 6.682000
v -2.258946 3.157207 6.695000
v -2.239494 3.155437 6.692000
v -2.219404 3.152732 6.687000
v -2.199349 3.150035 6.682000
v -2.186838 3.158186 6.700000
v -2.166146 3.154560 6.693000
v -2.147105 3.153298 6.691000
v -2.129356 3.153927 6.693000
v -2.116335 3.161630 6.710001
v -2.099163 3.163214 6.714000
v -2.081668 3.164332 6.717000
v -2.063242 3.164043 6.717000
v -2.049085 3.170355 6.731000
v -2.031842 3.171962 6.735000
v -2.013688 3.172162 6.736001
v -1.995830 3.172838 6.738000
v -1.978849 3.174933 6.743001
v -1.963010 3.178916 6.752000
v -1.945976 3.181021 6.757000
v -1.924927 3.176541 6.748000
v -1.908172 3.179127 6.754000
v -1.891109 3.181248 6.759000
v -1.880121 3.193728 6.786000
v -1.861858 3.193975 6.787000
v -1.839793 3.187640 6.774000
v -1.818880 3.183193 6.765000
v -1.802279 3.186279 6.772000
v -1.789860 3.196897 6.795001
v -1.774713 3.202814 6.808000
v -1.754599 3.199797 6.802001
v -1.732991 3.193962 6.790000
v -1.713726 3.192366 6.787000
v -1.698478 3.198301 6.800000
v -1.683411 3.204709 6.814000
v -1.667539 3.209710 6.825000
v -1.651611 3.214714 6.836000
v -1.631327 3.211258 6.829000
v -1.614391 3.214389 6.836000
v -1.598355 3.219405 6.847000
v -1.583647 3.227245 6.864000
v -1.566571 3.230387 6.871000
v -1.547657 3.229771 6.870000
v -1.525637 3.222578 6.855000
v -1.508318 3.225260 6.861001
v -1.491187 3.228416 6.868001
v -1.473378 3.230165 6.872000
v -1.453221 3.226747 6.865000
v -1.435196 3.228033 6.868001
v -1.416950 3.228852 6.870000
v -1.399308 3.231084 6.875000
v -1.382042 3.234259 6.882000
v -1.367910 3.244956 6.905000
v -1.352289 3.252366 6.921000
v -1.330610 3.245211 6.906000
v -1.309585 3.239469 6.894001
v -1.290875 3.239369 6.894001
v -1.273827 3.243501 6.903000
v -1.256187 3.246225 6.909000
v -1.239771 3.252241 6.922000
v -1.221522 3.253561 6.925000
v -1.203954 3.256763 6.932000
v -1.186179 3.259497 6.938000
v -1.167363 3.259415 6.938000
v -1.147225 3.255577 6.930000
v -1.128435 3.255500 6.930000
v -1.109806 3.255894 6.931000
v -1.092748 3.260989 6.942000
v -1.078880 3.275950 6.974000
v -1.060737 3.278230 6.979001
v -1.041971 3.278633 6.980000
v -1.021003 3.271993 6.966001
v -1.001406 3.269582 6.961000
v -0.982826 3.270461 6.963000
v -0.964790 3.273221 6.969000
v -0.947537 3.278800 6.981000
v -0.930885 3.286729 6.998000
v -0.913361 3.291843 7.009000
v -0.894374 3.291791 7.009000
v -0.875514 3.292211 7.010000
v -0.856893 3.293572 7.013000
v -0.838377 3.295404 7.017000
v -0.819139 3.294420 7.015000
v -0.800141 3.294377 7.015000
v -0.782146 3.298561 7.024000
v -0.764212 3.303217 7.034000
v -0.746013 3.306936 7.042000
v -0.728080 3.312063 7.053000
v -0.710290 3.318132 7.066000
v -0.690181 3.313401 7.056000
v -0.670221 3.309141 7.047000
v -0.651327 3.310048 7.049000
v -0.633141 3.314713 7.059000
v -0.615510 3.322666 7.076000
v -0.596102 3.321229 7.073000
v -0.577281 3.323080 7.077000
v -0.558203 3.323523 7.078001
v -0.539120 3.323968 7.079000
v -0.519738 3.322535 7.076000
v -0.501151 3.326269 7.084000
v -0.482793 3.331881 7.096000
v -0.463718 3.332800 7.098001
v -0.446072 3.344518 7.123000
v -0.426254 3.340274 7.114000
v -0.406829 3.338847 7.111001
v -0.388128 3.343525 7.121000
v -0.369840 3.352431 7.140000
v -0.350271 3.350068 7.135000
v -0.330359 3.343950 7.122000
v -0.310866 3.341589 7.117000
v -0.291319 3.338290 7.110000
v -0.272920 3.348608 7.132000
v -0.254046 3.354232 7.144001
v -0.235075 3.359386 7.155000
v -0.215260 3.352334 7.140000
v -0.196624 3.364064 7.165000
v -0.177458 3.368282 7.174000
v -0.157978 3.366867 7.171000
v -0.138670 3.369208 7.176000
v -0.119400 3.373429 7.185000
v -0.100319 3.385632 7.211000
v -0.080884 3.388915 7.218000
v -0.061403 3.391729 7.224000
v -0.041791 3.386562 7.213000
v -0.022310 3.392195 7.225000
v -0.002763 3.397360 7.236001
v 0.016839 3.401585 7.245000
v 0.036358 3.393605 7.228000
v 0.055979 3.397363 7.236001
v 0.075591 3.398774 7.239000
v 0.095220 3.400186 7.242001
v 0.114833 3.400659 7.243001
v 0.134600 3.404890 7.252000
v 0.154394 3.408652 7.260000
v 0.174112 3.410067 7.263000
v 0.194300 3.419465 7.283000
v 0.213686 3.414308 7.272000
v 0.233397 3.414786 7.273000
v 0.253287 3.417613 7.279000
v 0.273061 3.418563 7.281000
v 0.292966 3.420922 7.286000
v 0.312555 3.419526 7.283000
v 0.332356 3.420478 7.285000
v 0.352119 3.420962 7.286000
v 0.373165 3.433185 7.312000
v 0.394029 3.442592 7.332000
v 0.414493 3.447774 7.343000
v 0.434781 3.451079 7.350000
v 0.454859 3.452506 7.353000
v 0.472888 3.438910 7.324000
v 0.492240 3.435645 7.317000
v 0.513095 3.442710 7.332000
v 0.534031 3.449776 7.347000
v 0.554068 3.450740 7.349000
v 0.574430 3.453583 7.355000
v 0.595793 3.462062 7.373000
v 0.616086 3.463969 7.377000
v 0.637091 3.469633 7.389000
v 0.658428 3.476707 7.404000
v 0.678564 3.477209 7.405000
v 0.702291 3.495556 7.444000
v 0.721668 3.491834 7.436000
v 0.740804 3.487174 7.426000
v 0.761935 3.491908 7.436000
v 0.783752 3.499460 7.452000
v 0.803607 3.498093 7.449000
v 0.823447 3.496726 7.446001
v 0.843157 3.494891 7.442000
v 0.865632 3.504329 7.462000
v 0.885010 3.501089 7.455000
v 0.903622 3.495033 7.442000
v 0.924897 3.499310 7.451000
v 0.947743 3.509225 7.472000
v 0.969926 3.516324 7.487000
v 0.991928 3.522486 7.500000
v 1.012787 3.524423 7.504000
v 1.031327 3.518378 7.491000
v 1.052186 3.520319 7.495000
v 1.074498 3.526959 7.509000
v 1.100096 3.543935 7.545001
v 1.122622 3.550581 7.559000
v 1.142353 3.548303 7.554000
v 1.156516 3.529118 7.513000
v 1.180485 3.539998 7.536000
v 1.202667 3.545243 7.547000
v 1.223776 3.547203 7.551001
v 1.292521 3.567663 7.594000
v 1.311388 3.563056 7.584001
v 1.333891 3.568319 7.595000
v 1.354316 3.567946 7.594000
v 1.374013 3.565697 7.589000
v 1.394237 3.564861 7.587000
v 1.418368 3.573895 7.606000
v 1.442605 3.582932 7.625000
v 1.466372 3.590564 7.641000
v 1.490618 3.599139 7.659000
v 1.516148 3.610537 7.683001
v 1.533209 3.601732 7.664001
v 1.552197 3.597629 7.655000
v 1.570113 3.591179 7.641000
v 1.593368 3.596953 7.653000
v 1.616270 3.601791 7.663001
v 1.641580 3.611803 7.684000
v 1.663545 3.614298 7.689000
v 1.683131 3.611628 7.683001
v 1.706016 3.616013 7.692000
v 1.729850 3.622282 7.705000
v 1.748079 3.616802 7.693000
v 1.765327 3.609445 7.677001
v 1.787843 3.612907 7.684000
v 1.813461 3.622486 7.704000
v 1.838240 3.630189 7.720000
v 1.855404 3.622849 7.704000
v 1.866883 3.604697 7.665000
v 1.880371 3.590780 7.635000
v 1.895692 3.580630 7.613000
v 1.904361 3.520356 7.484000
v 1.919878 3.511626 7.465000
v 1.953489 3.535830 7.516000
v 1.980031 3.546870 7.539001
v 1.998477 3.543330 7.531000
v 2.012059 3.531326 7.505001
v 2.030109 3.527324 7.496000
v 2.054134 3.533681 7.509000
v 2.077132 3.538162 7.518000
v 2.100742 3.543591 7.529000
v 2.124419 3.549026 7.540000
v 2.147309 3.553056 7.548000
v 2.161346 3.542499 7.525001
v 2.179323 3.538537 7.516000
v 2.208088 3.552002 7.544000
v 2.220469 3.539106 7.516000
v 2.220479 3.506907 7.447001
v 2.238475 3.503438 7.439000
v 2.299595 3.443775 7.309000
v 2.318398 3.442223 7.305000
v 2.305148 3.309276 7.020000
v 2.336391 3.326603 7.056000
v 2.359494 3.332154 7.067000
v 2.383005 3.338186 7.079000
v 2.394034 3.326776 7.054000
v 2.447785 3.347843 7.097000
v 2.472594 3.355325 7.112000
v 2.496358 3.335400 7.068000
v 2.510209 3.328277 7.052001
v 2.510711 3.303696 6.999001
v 2.512016 3.280534 6.949000
v 2.508320 3.251236 6.886000
v 2.505388 3.223355 6.826000
v 2.530610 3.231840 6.843000
v 2.644201 3.081998 6.512000
v 2.668586 3.089665 6.527000
v 2.664255 3.064204 6.472000
v 2.680769 3.062893 6.468000
v 2.711677 3.057934 6.455000
v 2.724352 3.052388 6.442000
v 2.733991 3.043534 6.422000
v 2.731106 3.020940 6.373000
v 2.747572 3.000891 6.328000
v 2.744060 2.978307 6.279000
v 2.777236 2.995577 6.314000
v 2.807262 2.990778 6.301000
v 2.776739 2.940206 6.193000
v 2.787133 2.933311 6.177001
v 2.793369 2.922148 6.152000
v 2.814560 2.926672 6.160000
v 2.789773 2.536116 5.299000
v 2.674815 2.333788 4.861000
v 2.738987 2.286304 4.743000
v 2.738262 2.263916 4.692000
v 2.754149 2.255555 4.670000
v 2.723423 2.209533 4.570000
v 2.795325 2.147375 4.411000
v 2.812021 2.150678 4.415000
v 2.878100 2.135329 4.363000
v 3.005147 2.192093 4.466000
v 3.010587 2.186867 4.452000
v 3.019386 2.184115 4.443000
v 3.078103 2.190066 4.441000
v 3.133666 2.220494 4.499000
v -3.454186 2.992176 6.270000
v -3.446131 3.015484 6.324000
v -3.375216 3.014598 6.332000
v -3.370266 3.025842 6.358000
v -3.351489 3.024727 6.358000
v -3.304164 3.029565 6.375000
v -3.298348 3.040393 6.400000
v -3.280631 3.040307 6.402000
v -3.255289 3.033117 6.389000
v -3.231065 3.026895 6.378000
v -3.205431 3.035854 6.401000
v -3.195294 3.042960 6.418000
v -3.119503 3.037865 6.415000
v -3.110661 3.046453 6.435000
v -3.080289 3.051354 6.449000
v -3.056533 3.045308 6.438000
v -3.035695 3.042117 6.433000
v -3.027573 3.051707 6.455000
v -3.010025 3.051851 6.457000
v -2.995731 3.055315 6.466000
v -2.979105 3.056430 6.470000
v -2.960191 3.055194 6.469000
v -2.943122 3.055861 6.472000
v -2.935999 3.066925 6.497000
v -2.922018 3.070917 6.507000
v -2.899077 3.065482 6.497000
v -2.878873 3.062893 6.493001
v -2.860032 3.061731 6.492000
v -2.844718 3.064353 6.499000
v -2.828078 3.065572 6.503000
v -2.815323 3.071043 6.516000
v -2.805946 3.080293 6.537000
v -2.784956 3.076830 6.531000
v -2.765711 3.075263 6.529000
v -2.750702 3.078418 6.537000
v -2.737755 3.083935 6.550000
v -2.718524 3.082401 6.548000
v -2.705506 3.087936 6.561000
v -2.686288 3.086422 6.559000
v -2.669943 3.088212 6.564000
v -2.655606 3.092363 6.574000
v -2.646041 3.102166 6.596000
v -2.633580 3.108684 6.611001
v -2.619072 3.112859 6.621000
v -2.601773 3.113751 6.624001
v -2.580570 3.109953 6.617000
v -2.563680 3.111334 6.621000
v -2.542553 3.107556 6.614000
v -2.526820 3.110364 6.621000
v -2.509167 3.110832 6.623000
v -2.489635 3.108961 6.620000
v -2.471253 3.108508 6.620000
v -2.453623 3.109002 6.622000
v -2.441878 3.117016 6.640000
v -2.430045 3.125035 6.658000
v -2.413777 3.127429 6.664001
v -2.392455 3.123261 6.656000
v -2.377252 3.127078 6.665000
v -2.359178 3.127150 6.666000
v -2.343918 3.130981 6.675000
v -2.331407 3.138572 6.692000
v -2.317083 3.143822 6.704000
v -2.290702 3.132668 6.681000
v -2.275342 3.136528 6.690001
v -2.263315 3.145080 6.709000
v -2.245504 3.145670 6.711000
v -2.221718 3.137831 6.695000
v -2.205599 3.140779 6.702000
v -2.186838 3.139984 6.701000
v -2.168092 3.139196 6.700000
v -2.150001 3.139352 6.701000
v -2.133185 3.141388 6.706000
v -2.117926 3.145772 6.716001
v -2.101683 3.148757 6.723001
v -2.084788 3.150811 6.728000
v -2.065417 3.149124 6.725000
v -2.048809 3.151658 6.731000
v -2.031873 3.153728 6.736001
v -2.014917 3.155805 6.741000
v -1.998829 3.159292 6.749001
v -1.982117 3.161847 6.755000
v -1.964506 3.163003 6.758000
v -1.945157 3.161356 6.755000
v -1.926116 3.160184 6.753000
v -1.907375 3.159485 6.752000
v -1.892281 3.164873 6.764000
v -1.878513 3.172606 6.781000
v -1.863561 3.178471 6.794000
v -1.842568 3.174049 6.785000
v -1.821630 3.169632 6.776000
v -1.804472 3.171768 6.781000
v -1.790452 3.179523 6.798000
v -1.777126 3.188684 6.818000
v -1.759826 3.190833 6.823000
v -1.737146 3.183167 6.807000
v -1.714809 3.175972 6.792000
v -1.698802 3.180474 6.802001
v -1.688180 3.195265 6.834000
v -1.672013 3.199773 6.844000
v -1.653138 3.199142 6.843000
v -1.633795 3.197580 6.840000
v -1.614944 3.196957 6.839000
v -1.596803 3.197741 6.841001
v -1.584422 3.210213 6.868001
v -1.570758 3.220352 6.890000
v -1.551346 3.218809 6.887001
v -1.529283 3.211661 6.872000
v -1.509943 3.210125 6.869000
v -1.491274 3.209996 6.869000
v -1.473036 3.210804 6.871000
v -1.454791 3.211615 6.873000
v -1.436329 3.211963 6.874001
v -1.418277 3.213248 6.877000
v -1.401229 3.216872 6.885000
v -1.386148 3.225172 6.903000
v -1.368990 3.228801 6.911000
v -1.352574 3.234303 6.923000
v -1.332242 3.230463 6.915000
v -1.313475 3.230364 6.915000
v -1.293774 3.227932 6.910000
v -1.274287 3.225970 6.906000
v -1.256278 3.227748 6.910000
v -1.238608 3.230462 6.916000
v -1.221965 3.235982 6.928000
v -1.205954 3.243371 6.944000
v -1.190029 3.251231 6.961000
v -1.169471 3.246481 6.951000
v -1.148473 3.240334 6.938000
v -1.129988 3.241194 6.940001
v -1.113417 3.247661 6.954000
v -1.098030 3.257865 6.976000
v -1.079431 3.258732 6.978000
v -1.060671 3.259133 6.979001
v -1.041758 3.259070 6.979001
v -1.020794 3.252470 6.965000
v -1.001634 3.251477 6.963000
v -0.983756 3.254689 6.970000
v -0.966257 3.259303 6.980000
v -0.947211 3.258782 6.979001
v -0.931099 3.268535 7.000000
v -0.914092 3.275489 7.015000
v -0.893942 3.271238 7.006001
v -0.875092 3.271658 7.007000
v -0.857702 3.277682 7.020000
v -0.838691 3.277638 7.020000
v -0.820614 3.281331 7.028000
v -0.801468 3.280823 7.027000
v -0.783220 3.284052 7.034000
v -0.764499 3.285415 7.037000
v -0.746823 3.291447 7.050000
v -0.728561 3.295147 7.058001
v -0.709452 3.295113 7.058001
v -0.690637 3.296481 7.061000
v -0.670760 3.292715 7.053000
v -0.652313 3.295952 7.060000
v -0.634905 3.304793 7.079000
v -0.616264 3.307566 7.085001
v -0.596749 3.305672 7.081000
v -0.577500 3.305180 7.080000
v -0.558415 3.305622 7.081000
v -0.539401 3.306532 7.083000
v -0.521111 3.312112 7.095000
v -0.502615 3.316758 7.105000
v -0.484474 3.324207 7.121000
v -0.465266 3.324655 7.122000
v -0.446053 3.325103 7.123000
v -0.426656 3.324152 7.121000
v -0.407670 3.326469 7.126000
v -0.388603 3.328320 7.130000
v -0.370447 3.338575 7.152000
v -0.351092 3.338561 7.152000
v -0.331413 3.335280 7.145000
v -0.311116 3.324998 7.123000
v -0.292291 3.330121 7.134000
v -0.273062 3.331044 7.136000
v -0.254321 3.338503 7.152000
v -0.235098 3.340361 7.156000
v -0.216307 3.349221 7.175000
v -0.196973 3.350615 7.178000
v -0.177847 3.356209 7.190001
v -0.158170 3.351535 7.180000
v -0.138742 3.351529 7.180000
v -0.119645 3.360860 7.200000
v -0.100455 3.370659 7.221000
v -0.080848 3.367855 7.215000
v -0.061418 3.372987 7.226000
v -0.041853 3.372051 7.224000
v -0.022328 3.375318 7.231000
v -0.002767 3.382786 7.247000
v 0.016840 3.382319 7.246000
v 0.036402 3.378119 7.237000
v 0.055969 3.377187 7.235000
v 0.075661 3.382324 7.246000
v 0.095190 3.379526 7.240000
v 0.114892 3.382798 7.247000
v 0.134762 3.389337 7.261000
v 0.154431 3.389810 7.262001
v 0.174417 3.396351 7.276000
v 0.194319 3.400092 7.284000
v 0.214089 3.401033 7.286000
v 0.233484 3.396374 7.276000
v 0.253521 3.401050 7.286000
v 0.273313 3.401994 7.288001
v 0.293356 3.405740 7.296000
v 0.313100 3.405751 7.296000
v 0.332799 3.405297 7.295001
v 0.353120 3.410911 7.307000
v 0.374068 3.421662 7.330000
v 0.394926 3.430546 7.349000
v 0.415435 3.435697 7.360000
v 0.434408 3.428245 7.344000
v 0.453665 3.423595 7.334000
v 0.473255 3.421746 7.330000
v 0.493565 3.425034 7.337000
v 0.514052 3.429256 7.346000
v 0.534734 3.434413 7.357000
v 0.555476 3.439571 7.368001
v 0.575732 3.441463 7.372000
v 0.594959 3.437286 7.363000
v 0.616225 3.444782 7.379000
v 0.636458 3.446210 7.382000
v 0.656174 3.444838 7.379000
v 0.676608 3.447202 7.384000
v 0.700277 3.465441 7.423000
v 0.722701 3.476678 7.447001
v 0.742065 3.472977 7.439000
v 0.762205 3.473013 7.439000
v 0.785081 3.485188 7.465000
v 0.806479 3.490363 7.476000
v 0.826612 3.489936 7.475000
v 0.846399 3.488110 7.471000
v 0.863499 3.475547 7.444000
v 0.884488 3.478859 7.451000
v 0.904060 3.476571 7.446001
v 0.929067 3.494828 7.485000
v 0.951496 3.502815 7.502000
v 0.973759 3.509871 7.517000
v 0.992798 3.505256 7.507000
v 1.011514 3.499708 7.495000
v 1.030166 3.494162 7.483000
v 1.053247 3.503560 7.503000
v 1.074863 3.507823 7.512001
v 1.098863 3.519561 7.537000
v 1.123296 3.532235 7.564000
v 1.142282 3.527634 7.554000
v 1.160753 3.521633 7.541000
v 1.182759 3.526376 7.551001
v 1.206891 3.537192 7.574000
v 1.227585 3.537736 7.575000
v 1.254712 3.556498 7.615000
v 1.289369 3.538450 7.576000
v 1.308185 3.533868 7.566000
v 1.331866 3.542365 7.584001
v 1.355467 3.550399 7.601000
v 1.375905 3.550028 7.600000
v 1.396523 3.550127 7.600000
v 1.420127 3.557703 7.616000
v 1.443253 3.563881 7.629000
v 1.467027 3.571464 7.645000
v 1.488945 3.574379 7.651000
v 1.512477 3.581035 7.665000
v 1.534287 3.583490 7.670001
v 1.552274 3.577070 7.656000
v 1.571216 3.572991 7.647000
v 1.592402 3.574054 7.649000
v 1.615079 3.578392 7.658000
v 1.638448 3.584136 7.670001
v 1.661669 3.589416 7.681000
v 1.685611 3.596103 7.695000
v 1.710963 3.605598 7.715000
v 1.731938 3.605751 7.715000
v 1.746327 3.592353 7.686000
v 1.766081 3.590177 7.681000
v 1.790000 3.596418 7.694000
v 1.813757 3.602196 7.706000
v 1.837346 3.607512 7.717000
v 1.854739 3.600678 7.702000
v 1.871567 3.592913 7.685000
v 1.881411 3.572060 7.640000
v 1.891762 3.552613 7.598001
v 1.892073 3.514931 7.517000
v 1.904923 3.501100 7.487000
v 1.928158 3.506445 7.498000
v 1.953537 3.515537 7.517000
v 1.973510 3.514813 7.515000
v 1.997723 3.521579 7.529000
v 2.015584 3.517124 7.519001
v 2.031772 3.509867 7.503000
v 2.053075 3.511503 7.506001
v 2.080478 3.523438 7.531000
v 2.100770 3.523214 7.530000
v 2.126697 3.532355 7.549000
v 2.144201 3.527465 7.538001
v 2.164236 3.526791 7.536000
v 2.185717 3.528464 7.539001
v 2.202538 3.522654 7.526000
v 2.216637 3.512636 7.504000
v 2.221679 3.488579 7.452000
v 2.224036 3.460779 7.392000
v 2.301786 3.427189 7.317000
v 2.331729 3.384145 7.223001
v 2.316098 3.333413 7.114000
v 2.335041 3.305520 7.053000
v 2.371481 3.329780 7.104001
v 2.383642 3.319833 7.082000
v 2.405192 3.323019 7.088000
v 2.424049 3.322461 7.086000
v 2.444629 3.324256 7.089000
v 2.465931 3.326997 7.094000
v 2.470804 3.307702 7.052001
v 2.510138 3.309000 7.053000
v 2.513507 3.288312 7.008000
v 2.505795 3.253549 6.933001
v 2.517710 3.244599 6.913000
v 2.515949 3.218287 6.856000
v 2.637937 3.141389 6.682000
v 2.646354 3.046267 6.474000
v 2.659155 3.040711 6.461000
v 2.715705 3.025164 6.423000
v 2.736904 3.009906 6.388000
v 2.740697 2.994983 6.355000
v 2.734771 2.969695 6.300000
v 2.778065 2.942615 6.237000
v 2.789048 2.936219 6.222000
v 2.810363 2.922982 6.191000
v 2.820689 2.916140 6.175000
v 2.811180 2.888995 6.116000
v 2.828180 2.889252 6.115000
v 2.892131 2.853203 6.029000
v 2.638097 2.288485 4.796000
v 2.695184 2.291907 4.795000
v 2.726057 2.306788 4.824000
v 2.702204 2.253442 4.706000
v 2.767972 2.264499 4.720000
v 2.710088 2.175868 4.526000
v 2.778833 2.113047 4.365000
v 2.800533 2.120202 4.377000
v 2.834601 2.127321 4.386000
v 3.018988 2.189498 4.489000
v 3.018402 2.179908 4.466000
v 3.014320 2.167884 4.438000
v 3.115812 2.204119 4.498000
v 3.213692 2.254867 4.594000
v -3.414268 3.016183 6.372000
v -3.393803 3.013627 6.369000
v -3.367561 3.005887 6.355000
v -3.365146 3.019447 6.386000
v -3.312960 3.020021 6.394001
v -3.288554 3.013792 6.383000
v -3.271927 3.014663 6.387000
v -3.258872 3.018853 6.398000
v -3.232614 3.010791 6.383000
v -3.213988 3.026313 6.420000
v -3.207791 3.037152 6.445000
v -3.190589 3.037635 6.448000
v -3.146434 3.029228 6.434000
v -3.113275 3.014224 6.404000
v -3.100127 3.018536 6.415000
v -3.092706 3.028503 6.438000
v -3.076104 3.029544 6.442000
v -3.063301 3.034359 6.454000
v -3.046677 3.035424 6.458000
v -3.031930 3.038382 6.466000
v -3.022286 3.046519 6.485000
v -2.999124 3.041044 6.475000
v -2.987549 3.047324 6.490000
v -2.974995 3.052674 6.503000
v -2.957842 3.053342 6.506001
v -2.941145 3.054490 6.510000
v -2.922649 3.053774 6.510000
v -2.905512 3.054476 6.513000
v -2.887048 3.053785 6.513000
v -2.872567 3.057323 6.522000
v -2.854116 3.056654 6.522000
v -2.836118 3.056465 6.523000
v -2.816838 3.054883 6.521000
v -2.807456 3.064084 6.542000
v -2.797548 3.072824 6.562000
v -2.775686 3.068463 6.554000
v -2.753886 3.064114 6.546000
v -2.738416 3.066797 6.553000
v -2.722923 3.069490 6.560000
v -2.708643 3.073596 6.570000
v -2.689410 3.072097 6.568000
v -2.669391 3.069674 6.564000
v -2.652639 3.071002 6.568000
v -2.643902 3.081689 6.592000
v -2.633850 3.090980 6.613000
v -2.614995 3.089996 6.612000
v -2.598515 3.091825 6.617000
v -2.583192 3.095065 6.625000
v -2.562804 3.092240 6.620000
v -2.545917 3.093629 6.624001
v -2.527876 3.093625 6.625000
v -2.514766 3.099700 6.639000
v -2.495951 3.098779 6.638000
v -2.478647 3.099734 6.641000
v -2.457263 3.095564 6.633000
v -2.444759 3.102602 6.649000
v -2.432178 3.109647 6.665000
v -2.417347 3.113898 6.675000
v -2.399957 3.114892 6.678000
v -2.382560 3.115893 6.681000
v -2.365865 3.117835 6.686000
v -2.347047 3.116986 6.685000
v -2.334514 3.124536 6.702000
v -2.316023 3.124168 6.702000
v -2.293085 3.117748 6.689000
v -2.277029 3.120657 6.696000
v -2.262968 3.126369 6.709000
v -2.246168 3.128359 6.714000
v -2.227690 3.128026 6.714000
v -2.211854 3.131427 6.722000
v -2.191087 3.127847 6.715000
v -2.172309 3.127069 6.714000
v -2.154186 3.127230 6.715000
v -2.136702 3.128327 6.718000
v -2.120155 3.130828 6.724000
v -2.103896 3.133801 6.731000
v -2.086676 3.135381 6.735000
v -2.067906 3.134641 6.734000
v -2.048540 3.132976 6.731000
v -2.028895 3.130851 6.727000
v -2.017648 3.141763 6.751000
v -2.001538 3.145234 6.759000
v -1.984217 3.146848 6.763000
v -1.965426 3.146141 6.762000
v -1.947800 3.147301 6.765000
v -1.928167 3.145210 6.761000
v -1.911951 3.148706 6.769001
v -1.893180 3.148020 6.768000
v -1.878020 3.153386 6.780000
v -1.861704 3.156897 6.788000
v -1.844263 3.158551 6.792000
v -1.825998 3.158815 6.793000
v -1.806404 3.156759 6.789001
v -1.791049 3.162147 6.801000
v -1.776155 3.168468 6.815001
v -1.760932 3.174329 6.828001
v -1.741049 3.171826 6.823000
v -1.717664 3.162819 6.804000
v -1.699881 3.164044 6.807000
v -1.690236 3.180611 6.843000
v -1.674293 3.185561 6.854000
v -1.653462 3.181220 6.845000
v -1.634357 3.180137 6.843000
v -1.614085 3.176733 6.836000
v -1.597589 3.180770 6.845000
v -1.583586 3.189921 6.865000
v -1.568337 3.196751 6.880000
v -1.550533 3.198473 6.884000
v -1.530263 3.195089 6.877000
v -1.510913 3.193566 6.874001
v -1.493319 3.195764 6.879000
v -1.475058 3.196571 6.881001
v -1.458058 3.200168 6.889000
v -1.440601 3.202840 6.895000
v -1.422701 3.204585 6.899000
v -1.404375 3.205405 6.901000
v -1.387446 3.209479 6.910000
v -1.370867 3.214484 6.921000
v -1.352277 3.214848 6.922000
v -1.333877 3.215679 6.924000
v -1.316798 3.219764 6.933001
v -1.297612 3.218742 6.931000
v -1.276780 3.213544 6.920001
v -1.256190 3.208813 6.910000
v -1.238523 3.211515 6.916000
v -1.223117 3.220256 6.935000
v -1.208131 3.230391 6.957000
v -1.191148 3.235421 6.968000
v -1.171246 3.232560 6.962000
v -1.151048 3.228773 6.954000
v -1.131871 3.227773 6.952000
v -1.116229 3.236991 6.972000
v -1.098435 3.240175 6.979001
v -1.080603 3.243360 6.986001
v -1.060456 3.239584 6.978000
v -1.041548 3.239524 6.978000
v -1.021468 3.235751 6.970000
v -1.004310 3.241266 6.982000
v -0.986100 3.243532 6.987000
v -0.969110 3.249979 7.001000
v -0.948788 3.245285 6.991000
v -0.930517 3.247557 6.996000
v -0.912350 3.250295 7.002000
v -0.895427 3.257675 7.018000
v -0.876670 3.258559 7.020000
v -0.858148 3.260373 7.024000
v -0.840321 3.264974 7.034000
v -0.821274 3.264933 7.034000
v -0.802684 3.266751 7.038000
v -0.784407 3.269964 7.045001
v -0.767179 3.277818 7.062000
v -0.746152 3.269429 7.044000
v -0.728011 3.273573 7.053000
v -0.709319 3.275398 7.057000
v -0.690019 3.274439 7.055000
v -0.671586 3.277658 7.062000
v -0.652562 3.278094 7.063000
v -0.635236 3.287349 7.083000
v -0.616586 3.290108 7.089000
v -0.597650 3.291476 7.092000
v -0.577720 3.287274 7.083000
v -0.559417 3.292356 7.094000
v -0.540445 3.293727 7.097000
v -0.521604 3.296027 7.102000
v -0.503514 3.303432 7.118001
v -0.485067 3.308982 7.130000
v -0.465248 3.305251 7.122000
v -0.445723 3.303378 7.118001
v -0.426999 3.307539 7.127000
v -0.408227 3.311699 7.136000
v -0.389351 3.315398 7.144001
v -0.370640 3.320952 7.156000
v -0.351766 3.325580 7.166000
v -0.331539 3.317214 7.148000
v -0.311891 3.313955 7.141000
v -0.292813 3.316728 7.147000
v -0.273971 3.322751 7.160000
v -0.254738 3.324599 7.164001
v -0.235911 3.332479 7.181000
v -0.216510 3.332935 7.182000
v -0.197378 3.338033 7.193000
v -0.177840 3.336635 7.190001
v -0.158165 3.331988 7.180000
v -0.138891 3.335696 7.188000
v -0.119674 3.342188 7.202000
v -0.100409 3.349609 7.218000
v -0.080800 3.346358 7.211000
v -0.061322 3.348212 7.215000
v -0.041829 3.350530 7.220000
v -0.022345 3.358418 7.237000
v -0.002765 3.360738 7.242001
v 0.016844 3.363523 7.248000
v 0.036446 3.362596 7.246000
v 0.056091 3.364918 7.251000
v 0.075690 3.363992 7.249001
v 0.095357 3.365851 7.253000
v 0.115125 3.370031 7.262001
v 0.134942 3.374212 7.271000
v 0.154489 3.371432 7.265000
v 0.174291 3.374222 7.271000
v 0.194232 3.378869 7.281000
v 0.213934 3.378876 7.281000
v 0.233476 3.376563 7.276000
v 0.253581 3.382141 7.288001
v 0.273640 3.386326 7.297000
v 0.293587 3.388657 7.302001
v 0.313260 3.387739 7.300000
v 0.333562 3.393320 7.312000
v 0.354170 3.401222 7.329000
v 0.375687 3.416549 7.362000
v 0.396093 3.420740 7.371000
v 0.415137 3.413330 7.355000
v 0.434509 3.409168 7.346000
v 0.453523 3.402688 7.332000
v 0.474399 3.410131 7.348001
v 0.495832 3.420823 7.371000
v 0.516551 3.425947 7.382000
v 0.537329 3.431073 7.393000
v 0.556811 3.427846 7.386000
v 0.577114 3.429725 7.390000
v 0.597520 3.432069 7.395000
v 0.616867 3.428381 7.387001
v 0.636776 3.427943 7.386000
v 0.657302 3.430754 7.392000
v 0.677403 3.431246 7.393000
v 0.698736 3.437773 7.407001
v 0.721504 3.450799 7.435000
v 0.741732 3.451296 7.436000
v 0.762580 3.454578 7.443000
v 0.785149 3.465288 7.466001
v 0.806765 3.471358 7.479001
v 0.828231 3.476501 7.490000
v 0.845452 3.464008 7.463000
v 0.864732 3.460335 7.455000
v 0.883732 3.455735 7.445000
v 0.901950 3.448352 7.429000
v 0.929019 3.474391 7.485000
v 0.954363 3.493006 7.525001
v 0.973707 3.489341 7.517000
v 0.994728 3.491713 7.522000
v 1.010245 3.475054 7.486001
v 1.031624 3.478822 7.494000
v 1.054873 3.488626 7.515000
v 1.076520 3.492862 7.524000
v 1.100987 3.505922 7.552001
v 1.122340 3.508769 7.558001
v 1.142517 3.507905 7.556000
v 1.165148 3.514472 7.570000
v 1.188325 3.522434 7.587000
v 1.205702 3.513220 7.567000
v 1.226698 3.514686 7.570000
v 1.277453 3.541771 7.628000
v 1.288264 3.514922 7.570000
v 1.311902 3.523364 7.588000
v 1.331951 3.522057 7.585001
v 1.354483 3.527254 7.596000
v 1.379430 3.538491 7.620000
v 1.403407 3.546945 7.638000
v 1.422077 3.541935 7.627000
v 1.442959 3.542500 7.628000
v 1.467303 3.551428 7.647000
v 1.488639 3.552929 7.650001
v 1.509600 3.553504 7.651000
v 1.533368 3.560585 7.666000
v 1.553572 3.559308 7.663001
v 1.573968 3.558500 7.661000
v 1.593315 3.555372 7.654000
v 1.615369 3.558287 7.660000
v 1.638739 3.563993 7.672000
v 1.661097 3.567379 7.679000
v 1.684811 3.573558 7.692000
v 1.709707 3.582063 7.710001
v 1.728643 3.578029 7.701000
v 1.745718 3.570282 7.684000
v 1.767991 3.573224 7.690001
v 1.793558 3.582676 7.710001
v 1.816413 3.586558 7.718000
v 1.837411 3.586726 7.718000
v 1.866028 3.561513 7.663001
v 1.879749 3.548214 7.634000
v 1.884105 3.517721 7.568000
v 1.892385 3.495131 7.519001
v 1.899130 3.470219 7.465000
v 1.922814 3.476457 7.478000
v 1.952551 3.493394 7.514000
v 1.971723 3.491275 7.509000
v 1.995914 3.497994 7.523000
v 2.014022 3.494025 7.514000
v 2.035877 3.496572 7.519001
v 2.058586 3.500518 7.527000
v 2.078582 3.499820 7.525001
v 2.104710 3.509361 7.545001
v 2.114897 3.492393 7.508000
v 2.137688 3.496363 7.516000
v 2.161964 3.502666 7.529000
v 2.184289 3.505718 7.535000
v 2.201387 3.500402 7.523000
v 2.214291 3.488576 7.497000
v 2.233916 3.487459 7.494000
v 2.235181 3.457957 7.430000
v 2.261299 3.467089 7.449000
v 2.278952 3.463196 7.440001
v 2.293165 3.454187 7.420001
v 2.293920 3.395677 7.293000
v 2.303464 3.380627 7.260000
v 2.341645 3.295652 7.074000
v 2.378133 3.319763 7.125000
v 2.395729 3.317325 7.119000
v 2.411605 3.312564 7.108000
v 2.427431 3.307810 7.097000
v 2.444241 3.304461 7.089000
v 2.461364 3.301585 7.082000
v 2.477409 3.297318 7.072001
v 2.485470 3.232784 6.931000
v 2.512956 3.243932 6.954000
v 2.516911 3.224766 6.912000
v 2.527250 3.214002 6.888000
v 2.600487 3.143950 6.731000
v 2.600941 3.122488 6.684000
v 2.636192 3.099714 6.632000
v 2.642306 3.085747 6.601000
v 2.650680 3.074591 6.576000
v 2.654058 3.057829 6.539001
v 2.653158 3.036394 6.492000
v 2.690261 3.018431 6.450000
v 2.696625 3.005906 6.422000
v 2.710455 3.001813 6.412000
v 2.718081 2.953051 6.304000
v 2.712005 2.927902 6.249000
v 2.787190 2.935166 6.259000
v 2.789711 2.919892 6.225000
v 2.806038 2.919166 6.222000
v 2.815561 2.911412 6.204000
v 2.807190 2.885360 6.147000
v 2.821439 2.865657 6.102000
v 2.707053 2.346490 4.950000
v 2.667546 2.289107 4.825000
v 2.659070 2.259225 4.758000
v 2.689129 2.273501 4.786000
v 2.714362 2.250459 4.729000
v 2.669937 2.141170 4.484000
v 2.730498 2.179546 4.562000
v 2.830325 2.139725 4.448000
v 2.831162 2.130965 4.427000
v 3.053925 2.192777 4.521000
v 3.073884 2.161854 4.440000
v 3.150214 2.206489 4.528000
v 3.174148 2.187517 4.474000
v -3.382354 3.001488 6.385000
v -3.359846 2.997113 6.378000
v -3.331719 3.003449 6.396000
v -3.309852 2.999596 6.390000
v -3.289597 2.997170 6.387000
v -3.277583 3.002267 6.400000
v -3.259923 3.002218 6.402000
v -3.248860 3.008279 6.417000
v -3.233065 3.026525 6.460001
v -3.202382 3.014352 6.436000
v -3.181264 3.011097 6.431000
v -3.162169 3.009731 6.430000
v -3.148973 3.013996 6.441000
v -3.133308 3.015933 6.447001
v -3.109904 3.010400 6.437000
v -3.095707 3.013767 6.446000
v -3.082438 3.018081 6.457000
v -3.060588 3.013995 6.450000
v -3.045876 3.016932 6.458000
v -3.045205 3.033891 6.496000
v -3.026634 3.033112 6.496000
v -3.009474 3.033746 6.499000
v -2.994621 3.036727 6.507000
v -2.979743 3.039718 6.515000
v -2.964840 3.042721 6.523000
v -2.943139 3.038739 6.516000
v -2.926883 3.040365 6.521000
v -2.911064 3.042470 6.527000
v -2.899663 3.049245 6.543000
v -2.880705 3.048108 6.542000
v -2.863084 3.048380 6.544000
v -2.844167 3.047267 6.543000
v -2.823545 3.044302 6.538000
v -2.814125 3.053454 6.559000
v -2.803325 3.061217 6.577000
v -2.784397 3.060146 6.576000
v -2.759182 3.052107 6.560000
v -2.746607 3.058036 6.574000
v -2.726915 3.056067 6.571000
v -2.702310 3.048530 6.556000
v -2.687220 3.051698 6.564000
v -2.669255 3.051621 6.565001
v -2.648473 3.048301 6.559000
v -2.639769 3.058931 6.583000
v -2.629750 3.068174 6.604000
v -2.610534 3.066739 6.602000
v -2.592914 3.067171 6.604000
v -2.573347 3.065291 6.601000
v -2.563873 3.075493 6.624001
v -2.548521 3.078736 6.632000
v -2.530466 3.078739 6.633000
v -2.510147 3.075966 6.628000
v -2.497762 3.082946 6.644001
v -2.480449 3.083901 6.647000
v -2.459428 3.080226 6.640000
v -2.443604 3.083054 6.647000
v -2.430671 3.089599 6.662000
v -2.414407 3.091977 6.668000
v -2.400637 3.097608 6.681000
v -2.384310 3.100000 6.687000
v -2.366544 3.100545 6.689000
v -2.345619 3.096926 6.682000
v -2.328574 3.098414 6.686000
v -2.312207 3.100835 6.692000
v -2.295132 3.102336 6.696000
v -2.275663 3.100601 6.693000
v -2.260268 3.104432 6.702000
v -2.244163 3.107343 6.709000
v -2.228360 3.110723 6.717000
v -2.212522 3.114110 6.725000
v -2.191754 3.110557 6.718000
v -2.174269 3.111641 6.721000
v -2.154530 3.109491 6.717000
v -2.138318 3.112439 6.724000
v -2.119238 3.111227 6.722000
v -2.103615 3.115113 6.731000
v -2.088260 3.119466 6.741000
v -2.073164 3.124288 6.752000
v -2.052233 3.120324 6.744000
v -2.031655 3.116829 6.737000
v -2.014707 3.118891 6.742000
v -2.001883 3.127435 6.761000
v -1.983096 3.126732 6.760000
v -1.968097 3.132048 6.772000
v -1.951313 3.134593 6.778000
v -1.933645 3.135755 6.781000
v -1.913991 3.133686 6.777000
v -1.896042 3.134396 6.779000
v -1.879472 3.137424 6.786000
v -1.862595 3.139993 6.792000
v -1.846777 3.144416 6.802001
v -1.829028 3.145607 6.805000
v -1.810204 3.144954 6.804000
v -1.791916 3.145230 6.805000
v -1.774930 3.147821 6.811000
v -1.757917 3.150417 6.817000
v -1.740876 3.153017 6.823000
v -1.724815 3.157469 6.833000
v -1.707207 3.159152 6.837000
v -1.691062 3.163612 6.847000
v -1.671692 3.162069 6.844000
v -1.654999 3.165612 6.852000
v -1.635401 3.163615 6.848001
v -1.618897 3.167627 6.857000
v -1.601415 3.169796 6.862000
v -1.585292 3.174738 6.873000
v -1.567746 3.176914 6.878000
v -1.549726 3.178168 6.881001
v -1.531247 3.178502 6.882000
v -1.511667 3.176531 6.878000
v -1.492763 3.175949 6.877000
v -1.476226 3.180449 6.887001
v -1.459636 3.184952 6.897000
v -1.440907 3.184841 6.897000
v -1.423829 3.188427 6.905000
v -1.403455 3.184628 6.897000
v -1.387745 3.191452 6.912000
v -1.370569 3.195046 6.920001
v -1.352766 3.197258 6.925000
v -1.333590 3.196241 6.923000
v -1.318035 3.203998 6.940001
v -1.299021 3.203448 6.939000
v -1.279092 3.200592 6.933001
v -1.257924 3.194507 6.920001
v -1.239337 3.194888 6.921000
v -1.224272 3.204504 6.942000
v -1.209096 3.214121 6.963000
v -1.192440 3.220047 6.976000
v -1.173361 3.219515 6.975000
v -1.153791 3.217598 6.971000
v -1.133106 3.212454 6.960001
v -1.112802 3.208235 6.951000
v -1.096010 3.214172 6.964000
v -1.078995 3.219649 6.976000
v -1.061004 3.222360 6.982000
v -1.042684 3.224149 6.986001
v -1.023757 3.224093 6.986001
v -1.007133 3.231424 7.002000
v -0.988870 3.233680 7.007000
v -0.971413 3.238706 7.018000
v -0.950775 3.233120 7.006001
v -0.931401 3.231688 7.003000
v -0.912825 3.233028 7.006001
v -0.895255 3.238061 7.017000
v -0.877502 3.242633 7.027000
v -0.858351 3.242131 7.026000
v -0.839207 3.241631 7.025000
v -0.820652 3.243439 7.029000
v -0.802761 3.248017 7.039001
v -0.785040 3.253519 7.051000
v -0.765950 3.253486 7.051000
v -0.746967 3.253915 7.052001
v -0.728289 3.255729 7.056000
v -0.710294 3.260775 7.067000
v -0.691750 3.263515 7.073000
v -0.671273 3.257028 7.059000
v -0.653182 3.262076 7.070000
v -0.636287 3.273586 7.095000
v -0.618649 3.281867 7.113000
v -0.598722 3.278153 7.105000
v -0.579003 3.275362 7.099000
v -0.560815 3.281338 7.112000
v -0.542328 3.285932 7.122000
v -0.522466 3.282222 7.114000
v -0.503001 3.280819 7.111001
v -0.484641 3.286799 7.124001
v -0.465231 3.285859 7.122000
v -0.446083 3.286767 7.124001
v -0.427103 3.289058 7.129000
v -0.408327 3.293196 7.138000
v -0.389229 3.295027 7.142000
v -0.370575 3.301013 7.155000
v -0.351018 3.299155 7.151000
v -0.331574 3.298221 7.149000
v -0.312317 3.299134 7.151000
v -0.293336 3.303276 7.160000
v -0.274459 3.309264 7.173000
v -0.255512 3.315253 7.186000
v -0.236495 3.321243 7.199000
v -0.217106 3.322619 7.202000
v -0.197564 3.321691 7.200000
v -0.177859 3.317533 7.191000
v -0.158270 3.314759 7.185000
v -0.138983 3.318445 7.193000
v -0.119836 3.327207 7.212000
v -0.100392 3.329510 7.217000
v -0.080831 3.328124 7.214000
v -0.061346 3.329967 7.218000
v -0.041891 3.335962 7.231000
v -0.022400 3.347034 7.255000
v -0.002772 3.349340 7.260000
v 0.016869 3.348879 7.259000
v 0.036495 3.347496 7.256001
v 0.056097 3.345652 7.252000
v 0.075771 3.347960 7.257000
v 0.095473 3.350270 7.262001
v 0.115439 3.359500 7.282001
v 0.135086 3.358120 7.279000
v 0.154697 3.356279 7.275001
v 0.174501 3.358591 7.280000
v 0.194173 3.358135 7.279000
v 0.213780 3.356757 7.276000
v 0.233372 3.355380 7.273000
v 0.253121 3.356311 7.275001
v 0.273631 3.366469 7.297000
v 0.293537 3.368324 7.301000
v 0.313722 3.372947 7.311000
v 0.333778 3.375726 7.317000
v 0.354448 3.384041 7.335001
v 0.375368 3.393742 7.356000
v 0.395918 3.399291 7.368001
v 0.415574 3.396998 7.363000
v 0.436091 3.401626 7.373000
v 0.454868 3.392876 7.354001
v 0.475544 3.398428 7.366000
v 0.497563 3.412748 7.397000
v 0.519260 3.423839 7.421000
v 0.538472 3.418321 7.409000
v 0.557845 3.414189 7.400001
v 0.578263 3.416517 7.405000
v 0.598870 3.419768 7.412000
v 0.619181 3.421175 7.415000
v 0.638130 3.415202 7.402000
v 0.657898 3.413842 7.399000
v 0.679391 3.421251 7.415000
v 0.701254 3.430045 7.434000
v 0.721668 3.431458 7.437000
v 0.741900 3.431949 7.438000
v 0.765723 3.448591 7.474000
v 0.785430 3.446316 7.469000
v 0.806513 3.450042 7.477000
v 0.827420 3.452846 7.483000
v 0.848812 3.457496 7.493001
v 0.867244 3.450151 7.477000
v 0.883453 3.434502 7.443000
v 0.909677 3.457615 7.493001
v 0.931333 3.462734 7.504000
v 0.951780 3.463240 7.505001
v 0.973659 3.468823 7.517000
v 0.994017 3.468871 7.517000
v 1.016940 3.477689 7.536000
v 1.032947 3.462973 7.504000
v 1.058186 3.479178 7.539001
v 1.078608 3.479234 7.539001
v 1.101073 3.485751 7.553000
v 1.121981 3.487195 7.556000
v 1.143209 3.489564 7.561000
v 1.163080 3.487781 7.557000
v 1.185438 3.493386 7.569000
v 1.204197 3.488376 7.558001
v 1.227597 3.496755 7.576000
v 1.296182 3.515904 7.617001
v 1.315276 3.511830 7.608000
v 1.334148 3.507297 7.598001
v 1.354930 3.507843 7.599000
v 1.380063 3.519472 7.624001
v 1.403496 3.526488 7.639000
v 1.425522 3.529813 7.646000
v 1.446831 3.531295 7.649000
v 1.467583 3.531395 7.649000
v 1.490089 3.535653 7.658000
v 1.510674 3.535298 7.657001
v 1.528655 3.528943 7.643000
v 1.555077 3.541983 7.671000
v 1.576519 3.543485 7.674000
v 1.597147 3.543142 7.673000
v 1.618405 3.544188 7.675000
v 1.640104 3.546162 7.679000
v 1.660747 3.545830 7.678000
v 1.686862 3.557048 7.702000
v 1.710008 3.561804 7.712000
v 1.730966 3.561946 7.712000
v 1.750111 3.558397 7.704000
v 1.772435 3.561318 7.710001
v 1.794562 3.563781 7.715000
v 1.818133 3.569021 7.726000
v 1.836053 3.563178 7.713000
v 1.851982 3.553643 7.692000
v 1.864635 3.538105 7.658000
v 1.867506 3.504551 7.585001
v 1.884172 3.497334 7.569000
v 1.896477 3.482267 7.536000
v 1.901740 3.454726 7.476000
v 1.927505 3.464619 7.497000
v 1.952091 3.472207 7.513000
v 1.969943 3.467785 7.503000
v 1.997030 3.479544 7.528000
v 2.021043 3.485762 7.541000
v 2.043508 3.489214 7.548000
v 2.062735 3.487123 7.543000
v 2.083322 3.487348 7.543000
v 2.101125 3.482956 7.533000
v 2.117472 3.476257 7.518000
v 2.135165 3.471874 7.508000
v 2.160849 3.480446 7.526000
v 2.204632 3.485122 7.535000
v 2.220812 3.478450 7.520000
v 2.236619 3.471319 7.504000
v 2.259865 3.475761 7.513000
v 2.283168 3.480209 7.522000
v 2.304606 3.451181 7.458000
v 2.301046 3.415848 7.381001
v 2.350902 3.289389 7.103000
v 2.370440 3.289730 7.103000
v 2.397054 3.299807 7.124001
v 2.412598 3.294605 7.112000
v 2.429454 3.291263 7.104001
v 2.447309 3.289318 7.099000
v 2.458198 3.278112 7.074000
v 2.477365 3.278034 7.073000
v 2.495791 3.251942 7.015000
v 2.490079 3.219895 6.945000
v 2.517594 3.230970 6.968000
v 2.523039 3.213768 6.930000
v 2.549964 3.200250 6.899000
v 2.577422 3.142197 6.770000
v 2.568627 3.109243 6.698000
v 2.592277 3.115751 6.711000
v 2.609399 3.114377 6.707000
v 2.617500 3.102329 6.680000
v 2.617966 3.081462 6.634000
v 2.624549 3.068030 6.604000
v 2.646586 3.072725 6.613000
v 2.651762 3.057912 6.580000
v 2.655956 3.042173 6.545000
v 2.669776 3.037597 6.534000
v 2.669939 2.997775 6.446000
v 2.685937 2.996009 6.441000
v 2.710320 3.003557 6.456000
v 2.725505 3.000880 6.449000
v 2.726202 2.982389 6.408000
v 2.696780 2.912825 6.256001
v 2.797554 2.911028 6.244000
v 2.799496 2.895378 6.209000
v 2.716342 2.317389 4.915000
v 2.697726 2.290049 4.855000
v 2.720101 2.252959 4.766000
v 2.734406 2.221640 4.691000
v 2.715268 2.164828 4.562000
v 2.716804 2.155970 4.541000
v 2.695321 2.109469 4.436000
v 2.753429 2.116094 4.440000
v 2.770222 2.109979 4.422000
v 2.816396 2.107491 4.406000
v 3.036095 2.167264 4.497000
v 3.138691 2.185599 4.514000
v 3.160923 2.165702 4.458000
v -3.360359 2.979990 6.381001
v -3.346836 2.983607 6.391000
v -3.341097 2.994239 6.416000
v -3.318155 2.989484 6.408000
v -3.294260 2.983815 6.398000
v -3.287860 2.994017 6.422000
v -3.272186 2.995839 6.428000
v -3.226227 2.986017 6.411000
v -3.228129 3.004182 6.452000
v -3.198981 2.993491 6.431000
v -3.178388 2.990731 6.427001
v -3.164236 2.994035 6.436000
v -3.154457 3.001537 6.454000
v -3.141684 3.006258 6.466000
v -3.122105 3.004485 6.464000
v -3.101121 3.001331 6.459000
v -3.083532 3.001445 6.461000
v -3.068326 3.003894 6.468000
v -3.044616 2.997998 6.457000
v -3.037864 3.008828 6.482000
v -3.029129 3.017809 6.503000
v -3.012424 3.018911 6.507000
v -3.000321 3.024663 6.521000
v -2.982214 3.024397 6.522000
v -2.957761 3.017653 6.509000
v -2.936112 3.013705 6.502000
v -2.923497 3.019038 6.515000
v -2.914842 3.028551 6.537000
v -2.895448 3.026954 6.535000
v -2.881807 3.031390 6.546000
v -2.864186 3.031668 6.548000
v -2.845704 3.031032 6.548000
v -2.837169 3.041051 6.571000
v -2.819086 3.040898 6.572001
v -2.809964 3.050470 6.594000
v -2.783802 3.041548 6.576000
v -2.765748 3.041427 6.577000
v -2.751882 3.045939 6.588000
v -2.732162 3.043989 6.585001
v -2.708765 3.037890 6.573000
v -2.691590 3.038733 6.576000
v -2.675228 3.040511 6.581000
v -2.659256 3.042760 6.587000
v -2.640057 3.041323 6.585001
v -2.625661 3.045437 6.595000
v -2.606876 3.044480 6.594000
v -2.590857 3.046764 6.600000
v -2.576767 3.051364 6.611001
v -2.568821 3.063356 6.638000
v -2.552670 3.065663 6.644001
v -2.528869 3.058751 6.630000
v -2.507431 3.054617 6.622000
v -2.490936 3.056489 6.627000
v -2.478156 3.062980 6.642000
v -2.460490 3.063484 6.644001
v -2.446501 3.068606 6.656000
v -2.431362 3.072352 6.665000
v -2.418355 3.078869 6.680000
v -2.399889 3.078481 6.680000
v -2.381789 3.078561 6.681000
v -2.363694 3.078648 6.682000
v -2.341393 3.073216 6.671000
v -2.325081 3.075622 6.677001
v -2.309437 3.078956 6.685000
v -2.295130 3.084138 6.697001
v -2.275326 3.081959 6.693000
v -2.258925 3.084392 6.699000
v -2.244174 3.089133 6.710001
v -2.226384 3.089737 6.712000
v -2.206618 3.087585 6.708000
v -2.190798 3.090964 6.716001
v -2.170089 3.087445 6.709000
v -2.154238 3.090835 6.717000
v -2.139622 3.096072 6.729000
v -2.122742 3.098094 6.734000
v -2.105529 3.099661 6.738000
v -2.089851 3.103534 6.747000
v -2.074744 3.108332 6.758000
v -2.054715 3.105776 6.753000
v -2.036832 3.106445 6.755000
v -2.018944 3.107120 6.757000
v -2.005197 3.114238 6.773000
v -1.989021 3.117682 6.781000
v -1.971646 3.119292 6.785000
v -1.953391 3.119528 6.786000
v -1.935993 3.121148 6.790000
v -1.917730 3.121394 6.791000
v -1.899189 3.121186 6.791000
v -1.880929 3.121442 6.792000
v -1.863767 3.123541 6.797000
v -1.846311 3.125185 6.801000
v -1.830719 3.130050 6.812000
v -1.814008 3.133081 6.819000
v -1.796474 3.134738 6.823000
v -1.776057 3.131346 6.816000
v -1.756456 3.129336 6.812000
v -1.738921 3.131006 6.816000
v -1.725408 3.140030 6.836000
v -1.709294 3.144463 6.846000
v -1.691894 3.146604 6.851000
v -1.673005 3.145993 6.850000
v -1.655817 3.148601 6.856000
v -1.639555 3.153049 6.866000
v -1.623242 3.157500 6.876000
v -1.603611 3.155527 6.872000
v -1.582391 3.150343 6.861001
v -1.563741 3.150213 6.861001
v -1.546446 3.152842 6.867000
v -1.531123 3.159606 6.882000
v -1.512866 3.160405 6.884000
v -1.495034 3.162125 6.888000
v -1.478684 3.167061 6.899000
v -1.462912 3.173378 6.913000
v -1.445813 3.176943 6.921000
v -1.425168 3.172708 6.912000
v -1.405388 3.170312 6.907001
v -1.387846 3.172967 6.913000
v -1.369681 3.174249 6.916000
v -1.350329 3.172780 6.913000
v -1.331958 3.173608 6.915000
v -1.314909 3.177651 6.924000
v -1.299123 3.184910 6.940001
v -1.281407 3.187581 6.946000
v -1.262025 3.186124 6.943000
v -1.242661 3.184670 6.940001
v -1.225431 3.188725 6.949000
v -1.209717 3.196912 6.967000
v -1.193737 3.204642 6.984000
v -1.176151 3.208244 6.992000
v -1.154718 3.201296 6.977000
v -1.132228 3.191138 6.955000
v -1.111779 3.186487 6.945000
v -1.095478 3.193769 6.961000
v -1.079710 3.202887 6.981000
v -1.062619 3.208336 6.993001
v -1.043674 3.208283 6.993001
v -1.025756 3.211442 7.000000
v -1.009239 3.219190 7.017000
v -0.991220 3.222352 7.024000
v -0.972472 3.223222 7.026000
v -0.951272 3.215837 7.010000
v -0.931755 3.213958 7.006001
v -0.913564 3.216668 7.012001
v -0.896617 3.223966 7.028000
v -0.879585 3.231267 7.044000
v -0.860511 3.231229 7.044000
v -0.839409 3.223394 7.027000
v -0.820850 3.225193 7.031000
v -0.803867 3.233416 7.049000
v -0.785006 3.234301 7.051000
v -0.765592 3.232894 7.048000
v -0.747148 3.235615 7.054000
v -0.730324 3.245677 7.076000
v -0.712074 3.249778 7.085001
v -0.692799 3.249292 7.084000
v -0.673054 3.246515 7.078001
v -0.653434 3.244197 7.073000
v -0.637160 3.258851 7.105000
v -0.619234 3.265708 7.120000
v -0.599711 3.264311 7.117000
v -0.579716 3.260162 7.108000
v -0.561110 3.263812 7.116000
v -0.542004 3.264710 7.118001
v -0.522668 3.264233 7.117000
v -0.503620 3.265593 7.120000
v -0.484964 3.269704 7.129000
v -0.466260 3.273817 7.138000
v -0.446569 3.271050 7.132000
v -0.427988 3.276540 7.144001
v -0.408599 3.276068 7.143000
v -0.389706 3.279725 7.151000
v -0.369994 3.276503 7.144001
v -0.350466 3.274657 7.140000
v -0.331239 3.275564 7.142000
v -0.312263 3.279223 7.150001
v -0.293572 3.286552 7.166000
v -0.274909 3.295258 7.185000
v -0.256037 3.302588 7.201000
v -0.236882 3.307168 7.211000
v -0.217371 3.307161 7.211000
v -0.197805 3.306237 7.209000
v -0.177928 3.299353 7.194000
v -0.158331 3.296596 7.188000
v -0.139076 3.301178 7.198000
v -0.119883 3.308971 7.215000
v -0.100528 3.314472 7.227000
v -0.080963 3.314010 7.226000
v -0.061497 3.318595 7.236001
v -0.042000 3.325014 7.250000
v -0.022409 3.328682 7.258000
v -0.002771 3.328682 7.258000
v 0.016862 3.327765 7.256001
v 0.036489 3.327307 7.255000
v 0.056157 3.329601 7.260000
v 0.075832 3.330979 7.263000
v 0.095693 3.338319 7.279000
v 0.115404 3.338781 7.280000
v 0.135082 3.338326 7.279000
v 0.154862 3.340165 7.283000
v 0.174688 3.342463 7.288001
v 0.194380 3.342009 7.287000
v 0.213921 3.339263 7.281000
v 0.233782 3.341563 7.286000
v 0.253635 3.343404 7.290000
v 0.273285 3.342494 7.288001
v 0.293889 3.352593 7.310000
v 0.314184 3.358105 7.322001
v 0.334042 3.358574 7.323000
v 0.354630 3.365922 7.339000
v 0.375101 3.371437 7.351000
v 0.395422 3.375118 7.359000
v 0.415617 3.377424 7.364000
v 0.435899 3.380189 7.370000
v 0.455595 3.378368 7.366000
v 0.474947 3.374256 7.357000
v 0.495999 3.382068 7.374001
v 0.517983 3.395386 7.403000
v 0.537581 3.392651 7.397000
v 0.557674 3.393128 7.398000
v 0.578789 3.399569 7.412000
v 0.600302 3.407845 7.430000
v 0.619409 3.402362 7.418000
v 0.639055 3.400091 7.413001
v 0.658407 3.396445 7.405000
v 0.679457 3.401515 7.416000
v 0.701227 3.409796 7.434000
v 0.721349 3.409823 7.434000
v 0.741471 3.409851 7.434000
v 0.764155 3.421347 7.459001
v 0.786239 3.429633 7.477000
v 0.805725 3.426454 7.470000
v 0.828380 3.436579 7.492001
v 0.849116 3.438448 7.496000
v 0.868830 3.436190 7.491000
v 0.889230 3.436686 7.492001
v 0.909637 3.437183 7.493001
v 0.931787 3.444104 7.508000
v 0.952624 3.445981 7.512001
v 0.973225 3.446942 7.514000
v 0.996086 3.455703 7.533000
v 1.017566 3.459419 7.541000
v 1.040467 3.467725 7.559000
v 1.061361 3.469152 7.562000
v 1.080842 3.465993 7.555000
v 1.102036 3.468341 7.560000
v 1.122368 3.467938 7.559000
v 1.142241 3.466161 7.555000
v 1.162710 3.466221 7.555000
v 1.184433 3.469954 7.563000
v 1.204767 3.469559 7.562000
v 1.230120 3.483391 7.592000
v 1.295764 3.494158 7.615000
v 1.315197 3.491023 7.608000
v 1.337227 3.494772 7.616000
v 1.358768 3.497148 7.621000
v 1.381423 3.502280 7.632000
v 1.403957 3.506956 7.642000
v 1.425988 3.510258 7.649000
v 1.445789 3.508056 7.644001
v 1.473815 3.525591 7.682000
v 1.492905 3.521560 7.673000
v 1.509582 3.512023 7.652000
v 1.528747 3.508456 7.644001
v 1.552938 3.516366 7.661000
v 1.578252 3.526576 7.683001
v 1.599734 3.528068 7.686000
v 1.621446 3.530022 7.690001
v 1.640619 3.526471 7.682000
v 1.666024 3.536237 7.703001
v 1.682349 3.526725 7.682000
v 1.709205 3.539253 7.709001
v 1.732620 3.544440 7.720000
v 1.752010 3.541367 7.713000
v 1.775734 3.547021 7.725000
v 1.799293 3.552221 7.736001
v 1.819151 3.550078 7.731000
v 1.841367 3.552531 7.736001
v 1.847242 3.523760 7.673000
v 1.873474 3.534028 7.695000
v 1.887029 3.520419 7.665000
v 1.891214 3.489818 7.598001
v 1.898311 3.465190 7.544000
v 1.915801 3.459857 7.532001
v 1.936829 3.460960 7.534000
v 1.952158 3.451961 7.514000
v 1.974471 3.455369 7.521000
v 1.996562 3.458324 7.527000
v 2.022442 3.467717 7.547000
v 2.044647 3.470683 7.553000
v 2.067164 3.474114 7.560000
v 2.087239 3.473414 7.558001
v 2.104800 3.468584 7.547000
v 2.120334 3.460541 7.529000
v 2.141748 3.462155 7.532001
v 2.163759 3.464694 7.537000
v 2.192470 3.477813 7.565001
v 2.216074 3.482665 7.575000
v 2.225271 3.464993 7.536000
v 2.240222 3.456521 7.517000
v 2.257483 3.451733 7.506001
v 2.295826 3.448152 7.497000
v 2.289537 3.349667 7.281000
v 2.352553 3.272394 7.109000
v 2.368097 3.267204 7.097000
v 2.383920 3.262479 7.086000
v 2.407832 3.268813 7.099000
v 2.423961 3.264563 7.089000
v 2.442802 3.264004 7.087000
v 2.461990 3.263913 7.086000
v 2.488186 3.273043 7.105000
v 2.493673 3.255001 7.065001
v 2.502863 3.242031 7.036000
v 2.515847 3.234134 7.018000
v 2.527659 3.224862 6.997000
v 2.518981 3.189782 6.920001
v 2.533276 3.137565 6.804000
v 2.561142 3.149069 6.828001
v 2.558311 3.100606 6.721000
v 2.580816 3.105676 6.731000
v 2.596052 3.101988 6.722000
v 2.608139 3.094616 6.705000
v 2.610742 3.076172 6.664001
v 2.624967 3.071581 6.653000
v 2.626033 3.051761 6.609000
v 2.652853 3.041228 6.584000
v 2.660297 3.029275 6.557000
v 2.668608 2.998452 6.488000
v 2.685955 2.998070 6.486001
v 2.682877 2.975044 6.435000
v 2.695899 2.970053 6.423000
v 2.713094 2.969696 6.421000
v 2.711534 2.930146 6.333000
v 2.738421 2.940454 6.354000
v 2.713388 2.895234 6.255000
v 2.790719 2.922556 6.310000
v 2.786324 2.900036 6.260000
v 2.807393 2.886517 6.228000
v 2.887336 2.783020 5.988000
v 2.874490 2.739482 5.891000
v 2.895169 2.698502 5.796000
v 2.819659 2.585470 5.548000
v 2.829607 2.486966 5.322000
v 2.706211 2.306746 4.925000
v 2.676171 2.269727 4.844000
v 2.687334 2.267847 4.838000
v 2.701841 2.268795 4.838000
v 2.727078 2.245491 4.780000
v 2.720906 2.218852 4.719000
v 2.743383 2.226470 4.733000
v 2.743225 2.194815 4.659000
v 2.724391 2.169507 4.603000
v 2.689184 2.131456 4.520000
v 2.764347 2.102548 4.437000
v 2.830413 2.105557 4.430000
v 2.928774 2.131947 4.471000
v 3.057863 2.179124 4.554000
v 3.151526 2.181666 4.535000
v 3.147408 2.169954 4.507000
v -3.518979 2.962743 6.362000
v -3.490084 2.953170 6.344000
v -3.455130 2.968311 6.384000
v -3.424912 2.957428 6.363000
v -3.387081 2.970427 6.398000
v -3.362466 2.964267 6.387000
v -3.343182 2.962768 6.386000
v -3.337991 2.973807 6.412000
v -3.318702 2.972337 6.411000
v -3.292758 2.964859 6.397000
v -3.280231 2.969448 6.409000
v -3.267156 2.973586 6.420000
v -3.239876 2.964771 6.403000
v -3.234357 2.975881 6.429000
v -3.212708 2.972191 6.423000
v -3.206537 2.982859 6.448000
v -3.185910 2.980123 6.444000
v -3.171231 2.982951 6.452000
v -3.157997 2.987178 6.463000
v -3.141325 2.988182 6.467000
v -3.123689 2.988275 6.469000
v -3.105586 2.987920 6.470000
v -3.090364 2.990349 6.477000
v -3.069908 2.987712 6.473001
v -3.051384 2.986936 6.473001
v -3.037100 2.990324 6.482000
v -3.026978 2.997875 6.500000
v -3.017238 3.005896 6.519001
v -3.003271 3.009775 6.529000
v -2.978754 3.003066 6.516000
v -2.955240 2.997293 6.505000
v -2.936324 2.996142 6.504000
v -2.928201 3.006056 6.527000
v -2.907931 3.003545 6.523000
v -2.900991 3.014858 6.549000
v -2.879839 3.011448 6.543000
v -2.866174 3.015874 6.554000
v -2.849423 3.017089 6.558000
v -2.829215 3.014635 6.554000
v -2.824057 3.028288 6.585001
v -2.810220 3.032750 6.596000
v -2.783642 3.023430 6.577000
v -2.768959 3.026994 6.586000
v -2.750483 3.026431 6.586000
v -2.731608 3.025418 6.585001
v -2.712755 3.024416 6.584000
v -2.697197 3.027098 6.591000
v -2.683240 3.031626 6.602000
v -2.670044 3.037081 6.615000
v -2.651979 3.037034 6.616000
v -2.627555 3.029653 6.601000
v -2.607576 3.027332 6.597000
v -2.590773 3.028691 6.601000
v -2.580196 3.037399 6.621000
v -2.570682 3.047489 6.644001
v -2.555290 3.050705 6.652000
v -2.534528 3.047510 6.646000
v -2.514190 3.044782 6.641000
v -2.495020 3.043439 6.639000
v -2.481095 3.048521 6.651000
v -2.468226 3.054986 6.666000
v -2.449773 3.054583 6.666000
v -2.434249 3.057853 6.674000
v -2.416519 3.058382 6.676000
v -2.396994 3.056628 6.673000
v -2.378209 3.055798 6.672000
v -2.361561 3.057724 6.677001
v -2.343141 3.057366 6.677001
v -2.324731 3.057017 6.677001
v -2.311512 3.063541 6.692000
v -2.296164 3.067324 6.701000
v -2.278055 3.067452 6.702000
v -2.261300 3.069418 6.707000
v -2.242854 3.069103 6.707000
v -2.220436 3.063303 6.695000
v -2.205329 3.067576 6.705000
v -2.184630 3.064078 6.698000
v -2.163654 3.060129 6.690001
v -2.157161 3.076769 6.727000
v -2.141569 3.080607 6.736001
v -2.124991 3.083079 6.742000
v -2.108387 3.085556 6.748000
v -2.092377 3.088954 6.756001
v -2.077558 3.094185 6.768000
v -2.060854 3.096678 6.774000
v -2.043824 3.098719 6.779000
v -2.024083 3.096652 6.775000
v -2.007035 3.098704 6.780000
v -1.988793 3.098933 6.781000
v -1.969970 3.098254 6.780000
v -1.952598 3.099864 6.784000
v -1.938345 3.106506 6.799000
v -1.922322 3.110410 6.808000
v -1.903740 3.110207 6.808000
v -1.884885 3.109552 6.807000
v -1.867412 3.111186 6.811000
v -1.849108 3.111454 6.812000
v -1.833222 3.115838 6.822001
v -1.817552 3.120682 6.833000
v -1.798668 3.120049 6.832000
v -1.777188 3.114855 6.821000
v -1.756031 3.110122 6.811000
v -1.738248 3.111330 6.814000
v -1.724240 3.119391 6.832000
v -1.708889 3.125172 6.845000
v -1.693965 3.131870 6.860000
v -1.674079 3.129440 6.855000
v -1.657606 3.133406 6.864000
v -1.640131 3.135549 6.869000
v -1.623814 3.139978 6.879000
v -1.602778 3.135282 6.869000
v -1.582262 3.131502 6.861001
v -1.563388 3.130921 6.860000
v -1.547900 3.137189 6.874001
v -1.533229 3.145286 6.892000
v -1.514069 3.144258 6.890000
v -1.494705 3.142777 6.887001
v -1.477074 3.144950 6.892000
v -1.462170 3.153058 6.910000
v -1.445292 3.157062 6.919000
v -1.426923 3.157875 6.921000
v -1.407529 3.156409 6.918000
v -1.389157 3.157227 6.920001
v -1.368995 3.153942 6.913000
v -1.349458 3.152029 6.909000
v -1.330524 3.151487 6.908000
v -1.315964 3.161440 6.930000
v -1.299415 3.166833 6.942000
v -1.282066 3.170404 6.950000
v -1.263766 3.171697 6.953001
v -1.244019 3.169342 6.948000
v -1.226946 3.173832 6.958000
v -1.209995 3.178781 6.969000
v -1.195720 3.191029 6.996000
v -1.177095 3.191876 6.998000
v -1.155813 3.185427 6.984000
v -1.134445 3.178525 6.969000
v -1.114281 3.174818 6.961000
v -1.098253 3.182971 6.979001
v -1.080737 3.187020 6.988000
v -1.063781 3.192896 7.001000
v -1.044368 3.191477 6.998000
v -1.025412 3.191427 6.998000
v -1.009190 3.200044 7.017000
v -0.991455 3.204103 7.026000
v -0.973534 3.207706 7.034000
v -0.952721 3.201735 7.021000
v -0.933043 3.199414 7.016000
v -0.912872 3.195270 7.007000
v -0.897216 3.207088 7.033000
v -0.879048 3.210243 7.040000
v -0.859009 3.206559 7.032001
v -0.840568 3.208805 7.037000
v -0.822568 3.212876 7.046000
v -0.804519 3.216948 7.055000
v -0.785532 3.217373 7.056000
v -0.765997 3.215520 7.052001
v -0.748391 3.221876 7.066000
v -0.730916 3.229144 7.082000
v -0.713053 3.235046 7.095000
v -0.694045 3.235933 7.097000
v -0.673980 3.231806 7.088000
v -0.654889 3.232239 7.089000
v -0.636151 3.234497 7.094000
v -0.618604 3.243139 7.113000
v -0.599270 3.242663 7.112000
v -0.579615 3.240365 7.107000
v -0.560539 3.241258 7.109000
v -0.542367 3.247624 7.123000
v -0.523238 3.248519 7.125000
v -0.504240 3.250327 7.129000
v -0.485085 3.251225 7.131001
v -0.466376 3.255313 7.140000
v -0.447557 3.258947 7.148000
v -0.428335 3.259847 7.150001
v -0.409045 3.260291 7.151000
v -0.389586 3.259367 7.149000
v -0.370242 3.259356 7.149000
v -0.350751 3.257979 7.146000
v -0.331554 3.259337 7.149000
v -0.312473 3.262064 7.155000
v -0.293892 3.270718 7.174000
v -0.275131 3.278461 7.191000
v -0.256315 3.286660 7.209000
v -0.236744 3.285742 7.207000
v -0.217425 3.288472 7.213000
v -0.197799 3.286643 7.209000
v -0.178121 3.283447 7.202000
v -0.158745 3.285722 7.207000
v -0.139362 3.288453 7.213000
v -0.120245 3.299392 7.237000
v -0.100651 3.298933 7.236001
v -0.081039 3.297563 7.233000
v -0.061546 3.301665 7.242001
v -0.041976 3.303487 7.246000
v -0.022396 3.307133 7.254000
v -0.002763 3.298927 7.236001
v 0.016840 3.303942 7.247000
v 0.036493 3.308046 7.256001
v 0.056241 3.314885 7.271000
v 0.075913 3.314887 7.271000
v 0.095599 3.315345 7.272000
v 0.115480 3.321275 7.285000
v 0.135190 3.321278 7.285000
v 0.155049 3.324473 7.292000
v 0.175019 3.329036 7.302001
v 0.194775 3.329041 7.302001
v 0.214444 3.327678 7.299000
v 0.234577 3.333155 7.311000
v 0.254324 3.332706 7.310000
v 0.273952 3.330889 7.306000
v 0.294243 3.336823 7.319000
v 0.314733 3.344126 7.335001
v 0.334807 3.346415 7.340000
v 0.355006 3.349615 7.347000
v 0.375141 3.351905 7.352000
v 0.395840 3.358755 7.367001
v 0.415943 3.360134 7.370000
v 0.435886 3.360146 7.370000
v 0.455395 3.356967 7.363000
v 0.474738 3.352878 7.354001
v 0.494907 3.354716 7.358000
v 0.515658 3.360202 7.370000
v 0.536837 3.367969 7.387001
v 0.558033 3.375281 7.403000
v 0.579473 3.383505 7.421000
v 0.600040 3.386260 7.427001
v 0.619388 3.382176 7.418000
v 0.638343 3.376269 7.405000
v 0.658917 3.379026 7.411000
v 0.679616 3.382240 7.418000
v 0.699410 3.380896 7.415000
v 0.721808 3.391863 7.439000
v 0.742441 3.394169 7.444000
v 0.764229 3.401491 7.460001
v 0.784632 3.402431 7.462000
v 0.804723 3.402005 7.461000
v 0.825915 3.406139 7.470000
v 0.848402 3.415290 7.490000
v 0.870071 3.420796 7.502000
v 0.890618 3.421742 7.504000
v 0.911055 3.422234 7.505001
v 0.930754 3.419992 7.500000
v 0.952710 3.425959 7.513000
v 0.975514 3.434664 7.532001
v 0.998025 3.442003 7.548000
v 1.019409 3.445238 7.555000
v 1.041658 3.451212 7.568000
v 1.062575 3.452628 7.571001
v 1.080934 3.445837 7.556000
v 1.102274 3.448624 7.562000
v 1.123203 3.450045 7.565001
v 1.142335 3.445995 7.556000
v 1.163728 3.448788 7.562000
v 1.185311 3.452040 7.569000
v 1.211395 3.468064 7.604001
v 1.229730 3.461742 7.590000
v 1.290587 3.459665 7.585001
v 1.314257 3.467947 7.603000
v 1.337149 3.473952 7.616000
v 1.357974 3.474485 7.617001
v 1.382607 3.484601 7.639000
v 1.404422 3.487421 7.645000
v 1.425712 3.488875 7.648000
v 1.449669 3.496718 7.665000
v 1.473336 3.503653 7.680000
v 1.494558 3.504660 7.682000
v 1.512834 3.498827 7.669000
v 1.532043 3.495277 7.661000
v 1.556885 3.504505 7.681000
v 1.579374 3.508262 7.689000
v 1.601285 3.510654 7.694000
v 1.624280 3.515331 7.704000
v 1.646905 3.519098 7.712000
v 1.665251 3.513742 7.700000
v 1.682659 3.506565 7.684000
v 1.707965 3.515820 7.704000
v 1.732709 3.523709 7.721000
v 1.753233 3.522932 7.719000
v 1.775360 3.525353 7.724000
v 1.798215 3.529148 7.732000
v 1.822999 3.536598 7.748000
v 1.834546 3.518491 7.708000
v 1.855027 3.517733 7.706000
v 1.876719 3.519262 7.709001
v 1.893261 3.511208 7.691000
v 1.893781 3.473938 7.609000
v 1.908201 3.462694 7.584001
v 1.921472 3.449627 7.555000
v 1.937932 3.442500 7.539001
v 1.957685 3.441312 7.536000
v 1.975591 3.436933 7.526000
v 1.998486 3.441235 7.535000
v 2.019023 3.441432 7.535000
v 2.039025 3.440721 7.533000
v 2.068317 3.455545 7.565001
v 2.087296 3.453017 7.559000
v 2.106528 3.450952 7.554000
v 2.129398 3.454830 7.562000
v 2.146631 3.449577 7.550000
v 2.167537 3.450268 7.551001
v 2.189035 3.451879 7.554000
v 2.208508 3.450298 7.550000
v 2.221470 3.438667 7.524000
v 2.237277 3.431611 7.508000
v 2.261724 3.437816 7.521000
v 2.274718 3.426657 7.496000
v 2.274723 3.396302 7.429000
v 2.273132 3.364119 7.358000
v 2.286432 3.354342 7.336000
v 2.295847 3.339082 7.302001
v 2.319356 3.260698 7.128000
v 2.338274 3.260096 7.126000
v 2.351235 3.251265 7.106000
v 2.368766 3.248845 7.100000
v 2.391653 3.253753 7.110000
v 2.404772 3.245398 7.091001
v 2.426684 3.248949 7.098001
v 2.447954 3.251592 7.103000
v 2.475864 3.262942 7.127000
v 2.486057 3.250950 7.100000
v 2.492230 3.233926 7.062000
v 2.507452 3.228814 7.050000
v 2.518317 3.218211 7.026000
v 2.512446 3.186542 6.956000
v 2.516025 3.167242 6.913000
v 2.523244 3.129570 6.829000
v 2.525405 3.109364 6.784000
v 2.550956 3.118040 6.802001
v 2.576240 3.126267 6.819000
v 2.600678 3.111114 6.784000
v 2.597904 3.085888 6.728000
v 2.599499 3.066169 6.684000
v 2.611439 3.058839 6.667000
v 2.612251 3.038668 6.622000
v 2.626731 3.034564 6.612000
v 2.633968 3.022204 6.584000
v 2.643480 3.012605 6.562000
v 2.667892 3.020001 6.577000
v 2.659728 2.990669 6.512000
v 2.664786 2.976494 6.480000
v 2.681687 2.975647 6.477000
v 2.695251 2.971133 6.466000
v 2.690726 2.946866 6.412000
v 2.720361 2.941091 6.397000
v 2.744292 2.929374 6.369000
v 2.742286 2.908806 6.323000
v 2.759681 2.908946 6.322001
v 2.781043 2.913239 6.330000
v 2.783896 2.898211 6.296000
v 2.789976 2.869089 6.230000
v 2.790511 2.852232 6.192000
v 2.825314 2.870394 6.230000
v 2.840526 2.851464 6.186000
v 2.886395 2.734599 5.917000
v 2.864688 2.698860 5.838000
v 2.915107 2.731090 5.906000
v 2.834217 2.555835 5.515000
v 2.815671 2.472940 5.327000
v 2.692264 2.292850 4.928000
v 2.678925 2.270017 4.877000
v 2.680222 2.259752 4.853000
v 2.679738 2.248096 4.826000
v 2.680796 2.237842 4.802000
v 2.687081 2.221082 4.762000
v 2.731375 2.224952 4.764000
v 2.731993 2.214749 4.740000
v 2.736553 2.207824 4.723000
v 2.740460 2.200440 4.705000
v 2.847857 2.087711 4.415000
v 2.898390 2.115552 4.471000
v 2.934551 2.123550 4.482000
v 3.073744 2.177518 4.580000
v 3.150333 2.176864 4.558000
v 3.149784 2.167597 4.535000
v 3.132388 2.146858 4.488000
v -0.736369 0.474149 0.985000
v -3.932890 2.766343 5.855000
v -3.736413 2.767604 5.904000
v -3.509491 2.937219 6.347000
v -3.498261 2.942523 6.361001
v -3.472216 2.935355 6.348001
v -3.466956 2.945775 6.373000
v -3.448597 2.945116 6.374000
v -3.414605 2.976793 6.452000
v -3.365640 2.949458 6.395000
v -3.358387 2.958580 6.417000
v -3.328138 2.947433 6.395000
v -3.320817 2.956581 6.417000
v -3.307224 2.960212 6.427001
v -3.282856 2.954187 6.416000
v -3.265194 2.954165 6.418000
v -3.245527 2.952317 6.416000
v -3.228916 2.953245 6.420000
v -3.220311 2.961545 6.440001
v -3.201673 2.960660 6.440001
v -3.188993 2.965304 6.452000
v -3.172339 2.966285 6.456000
v -3.160084 2.971412 6.469000
v -3.146322 2.975173 6.479000
v -3.126251 2.972978 6.476000
v -3.106702 2.971256 6.474000
v -3.091958 2.974136 6.482000
v -3.078615 2.978405 6.493001
v -3.059575 2.977180 6.492000
v -3.046186 2.981471 6.503000
v -3.031359 2.984397 6.511000
v -3.015120 2.985960 6.516000
v -2.997954 2.986617 6.519001
v -2.973937 2.980417 6.507000
v -2.960908 2.985220 6.519001
v -2.944673 2.986830 6.524000
v -2.931569 2.991653 6.536000
v -2.912177 2.990080 6.534000
v -2.897243 2.993094 6.542000
v -2.886684 3.000692 6.560000
v -2.873856 3.006011 6.573000
v -2.858366 3.008596 6.580000
v -2.838970 3.007077 6.578001
v -2.809312 2.994599 6.552001
v -2.798134 3.001786 6.569000
v -2.785185 3.007154 6.582000
v -2.767975 3.007962 6.585001
v -2.748677 3.006495 6.583000
v -2.732310 3.008236 6.588000
v -2.718402 3.012726 6.599000
v -2.705266 3.018137 6.612000
v -2.690447 3.021729 6.621000
v -2.674785 3.024418 6.628000
v -2.657495 3.025290 6.631001
v -2.633039 3.017960 6.616000
v -2.610262 3.012466 6.605000
v -2.595015 3.015647 6.613000
v -2.584022 3.023851 6.632000
v -2.573324 3.032518 6.652000
v -2.557151 3.034809 6.658000
v -2.540575 3.036652 6.663000
v -2.518685 3.032124 6.654000
v -2.498360 3.029428 6.649000
v -2.486280 3.036763 6.666000
v -2.469304 3.038182 6.670001
v -2.453420 3.040976 6.677001
v -2.433132 3.038312 6.672000
v -2.420121 3.044763 6.687000
v -2.399136 3.041204 6.680000
v -2.381409 3.041750 6.682000
v -2.361911 3.040028 6.679000
v -2.343143 3.039224 6.678000
v -2.331003 3.047073 6.696000
v -2.317047 3.052653 6.709000
v -2.301659 3.056419 6.718000
v -2.284191 3.057461 6.721000
v -2.266378 3.058055 6.723001
v -2.241876 3.049559 6.705000
v -2.223119 3.048803 6.704000
v -2.204046 3.047598 6.702000
v -2.190863 3.054585 6.718000
v -2.175660 3.058848 6.728000
v -2.160410 3.063118 6.738000
v -2.143523 3.065119 6.743001
v -2.126616 3.067126 6.748000
v -2.108439 3.067321 6.749001
v -2.092742 3.071158 6.758000
v -2.078537 3.077271 6.772000
v -2.062436 3.080663 6.780000
v -2.046901 3.084969 6.790000
v -2.025942 3.081102 6.782001
v -2.006512 3.079512 6.779000
v -1.986811 3.077473 6.775000
v -1.970044 3.079982 6.781000
v -1.954688 3.084767 6.792000
v -1.940989 3.092282 6.809000
v -1.924944 3.096167 6.818000
v -1.905220 3.094153 6.814000
v -1.886077 3.093053 6.812000
v -1.865579 3.089687 6.805000
v -1.847839 3.090867 6.808000
v -1.833580 3.097952 6.824000
v -1.818175 3.103225 6.836000
v -1.799814 3.103509 6.837000
v -1.778065 3.097897 6.825000
v -1.758190 3.095466 6.820000
v -1.740642 3.097125 6.824000
v -1.727619 3.106956 6.846000
v -1.712234 3.112707 6.859000
v -1.695794 3.116646 6.868001
v -1.676623 3.115596 6.866000
v -1.658674 3.116819 6.869000
v -1.640712 3.118046 6.872000
v -1.623918 3.121545 6.880000
v -1.605917 3.122779 6.883000
v -1.586289 3.120840 6.879000
v -1.566230 3.117998 6.873000
v -1.548458 3.119696 6.877000
v -1.533560 3.127294 6.894001
v -1.515935 3.129451 6.899000
v -1.496984 3.128890 6.898000
v -1.479113 3.130600 6.902000
v -1.462280 3.134581 6.911000
v -1.445819 3.139472 6.922000
v -1.429507 3.144818 6.934000
v -1.412318 3.148353 6.942000
v -1.393081 3.147356 6.940001
v -1.372075 3.142280 6.929000
v -1.350936 3.136753 6.917000
v -1.332367 3.137125 6.918000
v -1.315884 3.142487 6.930000
v -1.299150 3.147398 6.941000
v -1.281068 3.149137 6.945000
v -1.264420 3.154505 6.957000
v -1.245381 3.153982 6.956000
v -1.227054 3.155274 6.959000
v -1.209928 3.159742 6.969000
v -1.195143 3.170560 6.993001
v -1.178378 3.176393 7.006001
v -1.157573 3.171346 6.995000
v -1.137968 3.169475 6.991000
v -1.117907 3.166245 6.984000
v -1.099615 3.168005 6.988000
v -1.080994 3.168860 6.990000
v -1.063123 3.171983 6.997000
v -1.044021 3.171482 6.996000
v -1.026245 3.175062 7.004000
v -1.008282 3.178190 7.011000
v -0.990847 3.183133 7.022000
v -0.972661 3.185812 7.028000
v -0.953087 3.183958 7.024000
v -0.933004 3.180293 7.016000
v -0.914398 3.181615 7.019001
v -0.897180 3.187926 7.033000
v -0.879512 3.192877 7.044000
v -0.860197 3.191937 7.042000
v -0.842566 3.197345 7.054000
v -0.824755 3.202300 7.065001
v -0.805972 3.203630 7.068000
v -0.786060 3.200429 7.061000
v -0.767490 3.202668 7.066000
v -0.749635 3.208081 7.078001
v -0.731716 3.213495 7.090000
v -0.713129 3.216191 7.096000
v -0.693630 3.214808 7.093000
v -0.674624 3.215693 7.095000
v -0.654683 3.212046 7.087000
v -0.635144 3.210213 7.083000
v -0.617802 3.219712 7.104001
v -0.598998 3.221959 7.109000
v -0.579516 3.220583 7.106000
v -0.560996 3.224645 7.115000
v -0.543036 3.232334 7.132000
v -0.523517 3.230959 7.129000
v -0.504226 3.230945 7.129000
v -0.485003 3.231385 7.130000
v -0.466690 3.238170 7.145000
v -0.447419 3.238611 7.146000
v -0.428802 3.244038 7.158000
v -0.409091 3.241308 7.152000
v -0.390447 3.247189 7.165000
v -0.371112 3.247633 7.166000
v -0.351772 3.248077 7.167000
v -0.332334 3.247615 7.166000
v -0.313207 3.250326 7.172000
v -0.294581 3.258930 7.191000
v -0.275584 3.264361 7.203001
v -0.256308 3.267074 7.209000
v -0.236836 3.267522 7.210001
v -0.217178 3.265250 7.205000
v -0.197739 3.266151 7.207000
v -0.178240 3.266147 7.207000
v -0.158940 3.270222 7.216001
v -0.139494 3.272032 7.220000
v -0.120159 3.277467 7.232000
v -0.100676 3.280183 7.238000
v -0.081071 3.279275 7.236001
v -0.061502 3.279727 7.237000
v -0.041975 3.283804 7.246000
v -0.022395 3.287429 7.254000
v -0.002768 3.286069 7.251000
v 0.016856 3.287429 7.254000
v 0.036538 3.292414 7.265000
v 0.056263 3.296494 7.274000
v 0.076047 3.301028 7.284000
v 0.095820 3.303296 7.289001
v 0.115667 3.306923 7.297000
v 0.135502 3.309192 7.302001
v 0.155258 3.309196 7.302001
v 0.175278 3.314184 7.313000
v 0.195117 3.315095 7.315001
v 0.215026 3.316913 7.319000
v 0.234764 3.316012 7.317000
v 0.254874 3.320096 7.326000
v 0.274995 3.323728 7.334000
v 0.294798 3.323282 7.333000
v 0.314982 3.326914 7.341001
v 0.335118 3.329642 7.347000
v 0.355190 3.331463 7.351000
v 0.375896 3.338723 7.367001
v 0.396152 3.341452 7.373000
v 0.416271 3.342822 7.376000
v 0.436110 3.341927 7.374001
v 0.455754 3.339673 7.369000
v 0.476403 3.344670 7.380000
v 0.495499 3.338792 7.367001
v 0.515503 3.339258 7.368001
v 0.536676 3.346977 7.385000
v 0.558695 3.359230 7.412000
v 0.580158 3.367404 7.430000
v 0.600587 3.369234 7.434000
v 0.619452 3.362453 7.419000
v 0.639185 3.360659 7.415000
v 0.659963 3.364305 7.423000
v 0.681610 3.372030 7.440001
v 0.701462 3.370692 7.437000
v 0.721784 3.371621 7.439000
v 0.745408 3.387509 7.474000
v 0.764510 3.382548 7.463000
v 0.784605 3.382121 7.462000
v 0.804047 3.378975 7.455000
v 0.825332 3.383535 7.465000
v 0.847465 3.391271 7.482000
v 0.869922 3.399914 7.501000
v 0.890227 3.399946 7.501000
v 0.910534 3.399980 7.501000
v 0.929849 3.396388 7.493001
v 0.952544 3.405037 7.512001
v 0.977157 3.420033 7.545001
v 0.997718 3.420526 7.546000
v 1.021254 3.430993 7.569000
v 1.042163 3.432395 7.572001
v 1.063229 3.434253 7.576000
v 1.081315 3.426593 7.559000
v 1.101058 3.424375 7.554000
v 1.121221 3.423518 7.552001
v 1.143944 3.430370 7.567000
v 1.167673 3.439943 7.588000
v 1.189168 3.442719 7.594000
v 1.206077 3.432349 7.571001
v 1.264772 3.424827 7.554000
v 1.292048 3.443029 7.594000
v 1.316951 3.454433 7.619000
v 1.336899 3.452690 7.615000
v 1.359501 3.457751 7.626000
v 1.383794 3.466896 7.646000
v 1.407279 3.473777 7.661000
v 1.429728 3.477940 7.670001
v 1.450337 3.477570 7.669000
v 1.470176 3.475390 7.664001
v 1.489601 3.472306 7.657001
v 1.512541 3.477387 7.668000
v 1.537342 3.486553 7.688000
v 1.558606 3.487559 7.690001
v 1.579062 3.486755 7.688000
v 1.597846 3.482324 7.678000
v 1.622691 3.491050 7.697001
v 1.649351 3.503409 7.724000
v 1.667510 3.497629 7.711000
v 1.685602 3.491851 7.698000
v 1.708503 3.496056 7.707000
v 1.731456 3.500265 7.716001
v 1.753326 3.502210 7.720000
v 1.775221 3.504158 7.724000
v 1.795747 3.503389 7.722001
v 1.814618 3.499447 7.713000
v 1.843439 3.514566 7.746000
v 1.850299 3.487945 7.687000
v 1.868283 3.482653 7.675000
v 1.879068 3.464205 7.634000
v 1.893865 3.453475 7.610000
v 1.907780 3.441386 7.583000
v 1.920282 3.427031 7.551001
v 1.937754 3.421757 7.539001
v 1.954646 3.415579 7.525001
v 1.975667 3.416668 7.527000
v 1.994316 3.413676 7.520000
v 2.014808 3.413867 7.520000
v 2.042613 3.426320 7.547000
v 2.066469 3.431969 7.559000
v 2.088188 3.433992 7.563000
v 2.108819 3.434204 7.563000
v 2.131427 3.437600 7.570000
v 2.150952 3.436006 7.566000
v 2.168452 3.431239 7.555000
v 2.187636 3.429202 7.550000
v 2.204752 3.423990 7.538001
v 2.217086 3.411515 7.510000
v 2.237021 3.410856 7.508000
v 2.260259 3.415200 7.517000
v 2.281429 3.416371 7.519001
v 2.260062 3.354386 7.382000
v 2.271621 3.341932 7.354001
v 2.285528 3.333117 7.334000
v 2.276069 3.290673 7.240000
v 2.330763 3.257289 7.164001
v 2.341243 3.244864 7.136000
v 2.359849 3.243811 7.133000
v 2.380116 3.245040 7.135000
v 2.395693 3.239907 7.123000
v 2.412232 3.236146 7.114000
v 2.428388 3.231936 7.104001
v 2.453114 3.239108 7.119000
v 2.472722 3.239462 7.119000
v 2.482887 3.227536 7.092000
v 2.485504 3.206058 7.044000
v 2.502447 3.203245 7.037000
v 2.523970 3.182161 6.989000
v 2.522274 3.132861 6.879000
v 2.529455 3.095869 6.796000
v 2.552779 3.101752 6.808000
v 2.574294 3.105367 6.815001
v 2.586727 3.098054 6.798000
v 2.592179 3.082544 6.763000
v 2.594360 3.063390 6.720000
v 2.600204 3.048799 6.687000
v 2.609403 3.038316 6.663000
v 2.626764 3.037417 6.660000
v 2.630219 3.020561 6.622000
v 2.639877 3.011009 6.600000
v 2.666977 3.001049 6.576000
v 2.664523 2.978280 6.525000
v 2.660153 2.953686 6.470000
v 2.696886 2.974753 6.515000
v 2.709298 2.968894 6.501000
v 2.702678 2.923390 6.399000
v 2.721072 2.924401 6.400000
v 2.737347 2.923138 6.396000
v 2.757306 2.907382 6.359000
v 2.761263 2.893341 6.327000
v 2.765496 2.879762 6.296000
v 2.769572 2.866188 6.265000
v 2.780164 2.859483 6.249000
v 2.779043 2.840886 6.207000
v 2.820496 2.797886 6.106000
v 2.867148 2.715512 5.914001
v 2.804757 2.448735 5.308000
v 2.775953 2.386275 5.167000
v 2.680996 2.269703 4.909000
v 2.685167 2.261804 4.890000
v 2.682076 2.247896 4.858000
v 2.653288 2.212697 4.780000
v 2.661453 2.208510 4.769000
v 2.673508 2.207578 4.765000
v 2.678799 2.201096 4.749000
v 2.736114 2.194370 4.724000
v 2.733606 2.181911 4.695000
v 2.729923 2.158402 4.640000
v 2.766742 2.098372 4.490000
v 2.781439 2.100010 4.491000
v 2.844416 2.091008 4.456000
v 2.826593 2.068826 4.406000
v 2.838151 2.068249 4.402000
v 2.852967 2.070040 4.403000
v 2.924487 2.112781 4.491000
v 2.990355 2.114762 4.480000
v 2.980961 2.099256 4.444000
v 3.065256 2.140620 4.525000
v 3.108498 2.126490 4.478000
v -3.916821 2.738592 5.834000
v -3.757344 2.754313 5.910000
v -3.512816 2.907920 6.321000
v -3.510529 2.920547 6.351000
v -3.500403 2.926747 6.367000
v -3.489124 2.932040 6.381001
v -3.462027 2.924026 6.366000
v -3.443707 2.923382 6.367000
v -3.411430 2.925816 6.377000
v -3.423494 2.951365 6.435000
v -3.392395 2.939775 6.412000
v -3.382508 2.946543 6.429000
v -3.346915 2.930871 6.397000
v -3.327670 2.929425 6.396000
v -3.320360 2.938525 6.418000
v -3.312951 2.947636 6.440001
v -3.293166 2.945773 6.438000
v -3.268336 2.939353 6.426000
v -3.248154 2.937068 6.423000
v -3.241091 2.946684 6.446000
v -3.222925 2.946254 6.447001
v -3.206270 2.947210 6.451000
v -3.182206 2.941328 6.440001
v -3.171004 2.947335 6.455000
v -3.154368 2.948331 6.459000
v -3.149873 2.960749 6.488000
v -3.132204 2.960856 6.490000
v -3.110229 2.956871 6.483000
v -3.090704 2.955181 6.481000
v -3.082589 2.964445 6.503000
v -3.065419 2.965059 6.506001
v -3.044508 2.962040 6.501000
v -3.031561 2.966778 6.513000
v -3.016254 2.969249 6.520000
v -2.996789 2.967634 6.518000
v -2.982841 2.971494 6.528000
v -2.964769 2.971268 6.529000
v -2.955286 2.979699 6.549000
v -2.941225 2.983588 6.559000
v -2.917769 2.977937 6.548000
v -2.904135 2.982303 6.559000
v -2.890898 2.987132 6.571000
v -2.880671 2.995152 6.590000
v -2.859932 2.992274 6.585001
v -2.836649 2.986682 6.574000
v -2.814733 2.982465 6.566000
v -2.797136 2.982802 6.568000
v -2.780391 2.984057 6.572001
v -2.767003 2.988953 6.584000
v -2.747718 2.987503 6.582000
v -2.733851 2.991964 6.593000
v -2.719938 2.996432 6.604000
v -2.707206 3.002270 6.618001
v -2.687097 2.999950 6.614000
v -2.672271 3.003536 6.623000
v -2.654604 3.003957 6.625000
v -2.636143 3.003479 6.625000
v -2.618487 3.003918 6.627000
v -2.597695 3.000739 6.621000
v -2.587856 3.010259 6.643000
v -2.572881 3.013894 6.652000
v -2.556332 3.015725 6.657001
v -2.540911 3.018922 6.665000
v -2.519024 3.014428 6.656000
v -2.500956 3.014472 6.657001
v -2.483267 3.014976 6.659000
v -2.469650 3.020468 6.672000
v -2.451931 3.020987 6.674000
v -2.433483 3.020609 6.674000
v -2.420473 3.027026 6.689000
v -2.399132 3.023042 6.681000
v -2.384616 3.027663 6.692000
v -2.364391 3.025052 6.687000
v -2.351221 3.031496 6.702000
v -2.336933 3.036588 6.714000
v -2.322934 3.042138 6.727000
v -2.305105 3.042721 6.729000
v -2.289652 3.046475 6.738000
v -2.268766 3.043001 6.731000
v -2.249264 3.041343 6.728000
v -2.224813 3.032912 6.710001
v -2.208691 3.035788 6.717000
v -2.195798 3.043188 6.734000
v -2.181203 3.048334 6.746000
v -2.163345 3.048967 6.748000
v -2.144847 3.048702 6.748000
v -2.127617 3.050251 6.752000
v -2.110997 3.052708 6.758000
v -2.096519 3.058333 6.771000
v -2.083204 3.065769 6.788000
v -2.065849 3.067338 6.792000
v -2.046971 3.066655 6.791000
v -2.026014 3.062817 6.783000
v -2.005107 3.058984 6.775000
v -1.986302 3.058317 6.774000
v -1.969833 3.061267 6.781000
v -1.955058 3.066931 6.794000
v -1.939932 3.072147 6.806000
v -1.924182 3.076466 6.816000
v -1.907265 3.078982 6.822001
v -1.887551 3.076991 6.818000
v -1.868412 3.075906 6.816000
v -1.850647 3.077082 6.819000
v -1.834481 3.080971 6.828001
v -1.818538 3.085314 6.838000
v -1.799386 3.084247 6.836000
v -1.779467 3.081831 6.831000
v -1.760096 3.080322 6.828001
v -1.744061 3.084681 6.838000
v -1.728480 3.089946 6.850000
v -1.713087 3.095666 6.863000
v -1.695653 3.097781 6.868001
v -1.676486 3.096742 6.866000
v -1.657575 3.096158 6.865000
v -1.640344 3.098734 6.871000
v -1.624735 3.104471 6.884000
v -1.608594 3.109309 6.895000
v -1.591473 3.112346 6.902000
v -1.571127 3.109074 6.895000
v -1.552623 3.109412 6.896000
v -1.535674 3.112910 6.904000
v -1.518245 3.115509 6.910000
v -1.498616 3.113602 6.906000
v -1.477726 3.108993 6.896000
v -1.460278 3.111601 6.902000
v -1.443426 3.115564 6.911000
v -1.428384 3.123587 6.929000
v -1.412635 3.130260 6.944000
v -1.394600 3.131977 6.948000
v -1.373179 3.126034 6.935000
v -1.353198 3.123248 6.929000
v -1.334792 3.124071 6.931000
v -1.318466 3.129855 6.944000
v -1.300574 3.132035 6.949000
v -1.282472 3.133767 6.953001
v -1.264895 3.136853 6.960001
v -1.246925 3.139040 6.965000
v -1.228752 3.140778 6.969000
v -1.210212 3.141617 6.971000
v -1.194569 3.150119 6.990000
v -1.178487 3.157722 7.007000
v -1.159502 3.157665 7.007000
v -1.140843 3.158512 7.009000
v -1.119454 3.151700 6.994000
v -1.100351 3.151199 6.993001
v -1.080016 3.147094 6.984000
v -1.061404 3.147949 6.986001
v -1.043975 3.152410 6.996000
v -1.026200 3.155971 7.004000
v -1.008958 3.161335 7.016000
v -0.990100 3.161745 7.017000
v -0.973037 3.168015 7.031000
v -0.954271 3.168878 7.033000
v -0.934696 3.167040 7.029000
v -0.914623 3.163400 7.021000
v -0.898039 3.171927 7.040000
v -0.880104 3.175951 7.049000
v -0.861021 3.175920 7.049000
v -0.842775 3.179044 7.056000
v -0.825660 3.186675 7.073000
v -0.806628 3.187098 7.074000
v -0.786701 3.183918 7.067000
v -0.767790 3.184794 7.069000
v -0.750776 3.193781 7.089000
v -0.732312 3.196911 7.096000
v -0.713408 3.198241 7.099000
v -0.694196 3.198220 7.099000
v -0.675554 3.200903 7.105000
v -0.655310 3.195928 7.094000
v -0.637098 3.200866 7.105000
v -0.618219 3.202650 7.109000
v -0.598981 3.202633 7.109000
v -0.580641 3.207573 7.120000
v -0.562005 3.211162 7.128000
v -0.544088 3.219257 7.146000
v -0.524531 3.217891 7.143000
v -0.505132 3.217428 7.142000
v -0.485535 3.215614 7.138000
v -0.466809 3.219657 7.147000
v -0.447721 3.221448 7.151000
v -0.428672 3.223690 7.156000
v -0.409252 3.223230 7.155000
v -0.390165 3.225473 7.160000
v -0.371518 3.231771 7.174000
v -0.352059 3.231313 7.173000
v -0.333068 3.235359 7.182000
v -0.313986 3.238956 7.190001
v -0.295066 3.244806 7.203001
v -0.275769 3.247052 7.208000
v -0.256587 3.251101 7.217000
v -0.236930 3.249294 7.213000
v -0.217385 3.248839 7.212000
v -0.197955 3.250186 7.215000
v -0.178509 3.251533 7.218000
v -0.159245 3.256936 7.230000
v -0.139626 3.255581 7.227000
v -0.120157 3.257831 7.232000
v -0.100646 3.259631 7.236001
v -0.081069 3.259629 7.236001
v -0.061544 3.262330 7.242001
v -0.041980 3.264582 7.247000
v -0.022432 3.273140 7.266000
v -0.002776 3.275392 7.271000
v 0.016907 3.277645 7.276000
v 0.036557 3.274492 7.269001
v 0.056300 3.278997 7.279000
v 0.076098 3.283504 7.289001
v 0.095949 3.288010 7.299000
v 0.115760 3.289814 7.303000
v 0.135555 3.290717 7.305000
v 0.155531 3.295225 7.315001
v 0.175634 3.301085 7.328001
v 0.195593 3.303341 7.333000
v 0.215315 3.301543 7.329000
v 0.235015 3.299746 7.325000
v 0.255390 3.306959 7.341001
v 0.275552 3.310568 7.349000
v 0.295475 3.311025 7.350000
v 0.315275 3.310130 7.348001
v 0.335110 3.309687 7.347000
v 0.355278 3.312397 7.353000
v 0.375683 3.316911 7.363000
v 0.396411 3.323676 7.378000
v 0.416317 3.323235 7.377000
v 0.436218 3.322795 7.376000
v 0.456670 3.326409 7.384000
v 0.477166 3.330024 7.392000
v 0.496965 3.328684 7.389000
v 0.516469 3.325543 7.382000
v 0.537098 3.329610 7.391000
v 0.558831 3.339986 7.414001
v 0.579908 3.345857 7.427001
v 0.600248 3.347224 7.430000
v 0.620520 3.348141 7.432000
v 0.640287 3.346357 7.428000
v 0.661366 3.351330 7.439000
v 0.682688 3.357205 7.452000
v 0.703987 3.362631 7.464000
v 0.724963 3.366257 7.472000
v 0.745385 3.367180 7.474000
v 0.765715 3.367653 7.475000
v 0.784264 3.360469 7.459001
v 0.804991 3.362746 7.464000
v 0.826189 3.366827 7.473001
v 0.847549 3.371360 7.483000
v 0.870007 3.379949 7.502000
v 0.892095 3.386736 7.517000
v 0.910744 3.380460 7.503000
v 0.931179 3.380943 7.504000
v 0.953143 3.386834 7.517000
v 0.975565 3.394078 7.533000
v 0.998076 3.401324 7.549000
v 1.016626 3.395054 7.535000
v 1.040882 3.407710 7.563000
v 1.060379 3.404598 7.556000
v 1.080983 3.405092 7.557000
v 1.101302 3.404686 7.556000
v 1.125031 3.414646 7.578001
v 1.145858 3.415596 7.580000
v 1.169620 3.425109 7.601000
v 1.186137 3.413446 7.575000
v 1.208409 3.418457 7.586000
v 1.226530 3.411754 7.571001
v 1.253960 3.430739 7.613000
v 1.271741 3.423139 7.596000
v 1.295896 3.432665 7.617001
v 1.319129 3.439491 7.632000
v 1.339637 3.439107 7.631001
v 1.359428 3.436924 7.626000
v 1.384804 3.448714 7.652000
v 1.408853 3.456902 7.670001
v 1.432443 3.463740 7.685000
v 1.452712 3.462469 7.682000
v 1.471432 3.457594 7.671000
v 1.489317 3.450919 7.656000
v 1.514224 3.460473 7.677001
v 1.539246 3.470031 7.698000
v 1.561345 3.472831 7.704000
v 1.579988 3.467970 7.693000
v 1.600030 3.466267 7.689000
v 1.625745 3.476741 7.712000
v 1.649452 3.482709 7.725000
v 1.672368 3.486878 7.734000
v 1.691614 3.483385 7.726000
v 1.714366 3.487110 7.734000
v 1.734696 3.485879 7.731000
v 1.758874 3.492317 7.745000
v 1.781063 3.494701 7.750000
v 1.801423 3.493481 7.747000
v 1.814477 3.478285 7.713000
v 1.842104 3.491053 7.741000
v 1.859778 3.484884 7.727000
v 1.863019 3.452108 7.654000
v 1.879897 3.445043 7.638000
v 1.903410 3.450159 7.649000
v 1.909126 3.423254 7.589000
v 1.916046 3.399058 7.535000
v 1.931158 3.389750 7.514000
v 1.953951 3.393981 7.523000
v 1.974962 3.395058 7.525001
v 1.994662 3.393884 7.522000
v 2.019708 3.401739 7.539001
v 2.043500 3.407344 7.551001
v 2.067362 3.412954 7.563000
v 2.088810 3.414508 7.566000
v 2.108886 3.413811 7.564000
v 2.129239 3.413570 7.563000
v 2.149592 3.413335 7.562000
v 2.169372 3.412203 7.559000
v 2.188852 3.410624 7.555000
v 2.202760 3.400472 7.532001
v 2.218910 3.393937 7.517000
v 2.237070 3.390567 7.509000
v 2.260605 3.395332 7.519001
v 2.275403 3.387006 7.500000
v 2.264085 3.340296 7.396000
v 2.272589 3.323395 7.358000
v 2.295849 3.328180 7.368001
v 2.310056 3.319870 7.349000
v 2.301082 3.250856 7.195000
v 2.325909 3.231101 7.150001
v 2.361853 3.227184 7.140000
v 2.381465 3.227496 7.140000
v 2.398059 3.223745 7.131001
v 2.416308 3.222262 7.127000
v 2.434886 3.221237 7.124001
v 2.451389 3.217506 7.115000
v 2.463685 3.208354 7.094000
v 2.476576 3.200113 7.075000
v 2.479494 3.179211 7.028000
v 2.495318 3.175051 7.018000
v 2.531881 3.197141 7.066000
v 2.545609 3.190283 7.050000
v 2.531609 3.149035 6.958000
v 2.524648 3.094146 6.835001
v 2.537979 3.087756 6.820000
v 2.549739 3.079562 6.801000
v 2.581348 3.073155 6.785000
v 2.623039 3.035961 6.699000
v 2.617620 3.008774 6.638000
v 2.628553 3.000627 6.619000
v 2.666478 2.982574 6.576000
v 2.672592 2.969465 6.546000
v 2.685541 2.964073 6.533000
v 2.678980 2.937361 6.473001
v 2.699182 2.940150 6.478000
v 2.717956 2.885103 6.352000
v 2.729354 2.878849 6.337000
v 2.763292 2.878180 6.333000
v 2.746015 2.842405 6.253000
v 2.756150 2.835269 6.236000
v 2.779549 2.841784 6.249000
v 2.833018 2.827014 6.211000
v 2.832758 2.809915 6.172000
v 2.847998 2.808302 6.167000
v 2.890898 2.752790 6.036000
v 2.879779 2.726609 5.977000
v 2.807821 2.515441 5.498000
v 2.699776 2.271957 4.945000
v 2.700201 2.260888 4.919000
v 2.672926 2.215766 4.817000
v 2.680631 2.211145 4.805000
v 2.688581 2.195946 4.768000
v 2.713692 2.205636 4.787000
v 2.713301 2.194606 4.761000
v 2.731691 2.198799 4.768000
v 2.717671 2.125853 4.597000
v 2.745444 2.137536 4.620000
v 2.741105 2.104633 4.542000
v 2.733925 2.079938 4.484000
v 2.749117 2.081983 4.486000
v 2.771749 2.089619 4.500000
v 2.829761 2.049824 4.391000
v 2.986146 2.108079 4.498000
v 3.033213 2.114412 4.502000
v 3.062401 2.117032 4.501000
v 3.092412 2.111479 4.479000
v 3.112375 2.116431 4.486000
v 3.119197 2.112443 4.474000
v 3.106380 2.095241 4.434000
v 3.137000 2.107356 4.456000
v -3.580540 2.780310 6.050000
v -3.512136 2.904336 6.356000
v -3.490733 2.915774 6.386000
v -3.475058 2.917405 6.392000
v -3.442080 2.904452 6.366000
v -3.420539 2.916009 6.396000
v -3.398516 2.912235 6.390000
v -3.392428 2.922149 6.414001
v -3.374660 2.922051 6.416000
v -3.356388 2.921514 6.417000
v -3.337100 2.920083 6.416000
v -3.321986 2.922308 6.423000
v -3.322803 2.938646 6.461000
v -3.297859 2.932255 6.449000
v -3.274540 2.927247 6.440001
v -3.263434 2.933162 6.455000
v -3.247243 2.934545 6.460001
v -3.225051 2.930492 6.453000
v -3.204915 2.928272 6.450000
v -3.193714 2.934236 6.465000
v -3.171647 2.930229 6.458000
v -3.158923 2.934856 6.470000
v -3.150037 2.943122 6.490000
v -3.141061 2.951396 6.510000
v -3.117126 2.945629 6.499000
v -3.091369 2.938066 6.484000
v -3.078518 2.942750 6.496000
v -3.063736 2.945633 6.504000
v -3.045185 2.944905 6.504000
v -3.031775 2.949169 6.515000
v -3.017861 2.952990 6.525000
v -3.000234 2.953202 6.527000
v -2.978505 2.949355 6.520000
v -2.965008 2.953661 6.531000
v -2.952822 2.959334 6.545000
v -2.937886 2.962303 6.553000
v -2.926934 2.969350 6.570000
v -2.914134 2.974597 6.583000
v -2.894681 2.973077 6.581000
v -2.875695 2.972020 6.580000
v -2.852824 2.966911 6.570000
v -2.834772 2.966780 6.571000
v -2.824876 2.975236 6.591000
v -2.805942 2.974222 6.590000
v -2.781109 2.966901 6.575000
v -2.763520 2.967263 6.577000
v -2.750526 2.972595 6.590000
v -2.739547 2.980191 6.608000
v -2.726013 2.985088 6.620000
v -2.708337 2.985485 6.622000
v -2.685790 2.980482 6.612000
v -2.664927 2.977293 6.606000
v -2.653325 2.984478 6.623000
v -2.636073 2.985362 6.626000
v -2.619214 2.986705 6.630000
v -2.605483 2.991660 6.642000
v -2.588193 2.992569 6.645000
v -2.570513 2.993036 6.647000
v -2.554370 2.995313 6.653000
v -2.536300 2.995346 6.654000
v -2.519750 2.997188 6.659000
v -2.500555 2.995887 6.657001
v -2.482501 2.995944 6.658000
v -2.467414 2.999609 6.667000
v -2.453757 3.005080 6.680000
v -2.434206 3.003360 6.677001
v -2.421557 3.010193 6.693000
v -2.400213 3.006240 6.685000
v -2.382842 3.007241 6.688000
v -2.365464 3.008249 6.691000
v -2.353342 3.016007 6.709000
v -2.337998 3.019725 6.718000
v -2.322268 3.023000 6.726000
v -2.308900 3.029427 6.741000
v -2.292062 3.031365 6.746000
v -2.275542 3.033759 6.752000
v -2.252646 3.027623 6.739000
v -2.231156 3.023292 6.730000
v -2.212683 3.023010 6.730000
v -2.198783 3.029023 6.744000
v -2.182227 3.031448 6.750000
v -2.163081 3.030286 6.748000
v -2.145543 3.031375 6.751000
v -2.129886 3.035164 6.760000
v -2.113249 3.037611 6.766000
v -2.098135 3.042309 6.777000
v -2.085423 3.050602 6.796000
v -2.068963 3.053513 6.803000
v -2.046444 3.047453 6.790000
v -2.025496 3.043643 6.782001
v -2.006372 3.042531 6.780000
v -1.989025 3.044117 6.784000
v -1.972533 3.047054 6.791000
v -1.955721 3.049546 6.797000
v -1.937457 3.049800 6.798000
v -1.921733 3.054097 6.808000
v -1.903724 3.054809 6.810000
v -1.887370 3.058217 6.818000
v -1.868510 3.057592 6.817000
v -1.850746 3.058766 6.820000
v -1.832164 3.058599 6.820000
v -1.817044 3.064266 6.833000
v -1.799752 3.066349 6.838000
v -1.781656 3.067091 6.840000
v -1.765100 3.070527 6.848001
v -1.747484 3.072173 6.852000
v -1.728841 3.072031 6.852000
v -1.712449 3.075927 6.861001
v -1.695270 3.078480 6.867000
v -1.676598 3.078349 6.867000
v -1.658170 3.078669 6.868001
v -1.641173 3.081682 6.875000
v -1.624849 3.086043 6.885000
v -1.608941 3.091303 6.897000
v -1.591588 3.093878 6.903000
v -1.572838 3.093767 6.903000
v -1.553640 3.092762 6.901000
v -1.536903 3.096690 6.910000
v -1.519680 3.099725 6.917000
v -1.500036 3.097833 6.913000
v -1.480415 3.095945 6.909000
v -1.462723 3.098093 6.914001
v -1.446886 3.104275 6.928000
v -1.431593 3.111805 6.945000
v -1.414584 3.115752 6.954000
v -1.395521 3.115222 6.953001
v -1.374287 3.109766 6.941000
v -1.355073 3.108792 6.939000
v -1.337991 3.112750 6.948000
v -1.320292 3.115366 6.954000
v -1.302000 3.116640 6.957000
v -1.282404 3.114780 6.953001
v -1.266283 3.121434 6.968000
v -1.247577 3.121819 6.969000
v -1.229043 3.122654 6.971000
v -1.211368 3.125731 6.978000
v -1.194169 3.130153 6.988000
v -1.177927 3.137264 7.004000
v -1.159613 3.139003 7.008000
v -1.140629 3.138952 7.008000
v -1.120045 3.134423 6.998000
v -1.100302 3.132136 6.993001
v -1.081362 3.132091 6.993001
v -1.062575 3.132494 6.994000
v -1.044976 3.136483 7.003000
v -1.028210 3.143160 7.018000
v -1.009637 3.144464 7.021000
v -0.991332 3.146665 7.026000
v -0.973415 3.150212 7.034000
v -0.955456 3.153759 7.042000
v -0.935194 3.149695 7.033000
v -0.916284 3.150111 7.034000
v -0.899410 3.157693 7.051000
v -0.882570 3.165725 7.069000
v -0.863190 3.164800 7.067000
v -0.844181 3.165220 7.068000
v -0.826100 3.169225 7.077000
v -0.807743 3.172334 7.084000
v -0.789014 3.174101 7.088000
v -0.769722 3.173631 7.087000
v -0.751600 3.178087 7.097000
v -0.732703 3.179409 7.100000
v -0.714392 3.183419 7.109000
v -0.695740 3.186087 7.115000
v -0.677152 3.189203 7.122000
v -0.656862 3.184260 7.111001
v -0.637530 3.183796 7.110000
v -0.618464 3.184676 7.112000
v -0.600230 3.190034 7.124001
v -0.581687 3.194050 7.133000
v -0.562701 3.195827 7.137001
v -0.543998 3.199397 7.145000
v -0.524592 3.198937 7.144001
v -0.505615 3.201164 7.149000
v -0.486000 3.199362 7.145000
v -0.467059 3.202039 7.151000
v -0.448337 3.206506 7.161000
v -0.429860 3.213214 7.176000
v -0.409758 3.207832 7.164001
v -0.390375 3.207824 7.164001
v -0.371096 3.208712 7.166000
v -0.352738 3.218108 7.187000
v -0.333711 3.222131 7.196001
v -0.314591 3.225707 7.204000
v -0.295019 3.224805 7.202000
v -0.275687 3.226591 7.206000
v -0.256333 3.228377 7.210001
v -0.237254 3.234194 7.223001
v -0.217471 3.230608 7.215000
v -0.198088 3.232843 7.220000
v -0.178604 3.233735 7.222000
v -0.159264 3.237762 7.231000
v -0.139778 3.239550 7.235000
v -0.120320 3.242682 7.242001
v -0.100742 3.243128 7.243001
v -0.081236 3.246708 7.251000
v -0.061653 3.248498 7.255000
v -0.042089 3.253423 7.266000
v -0.022487 3.261482 7.284000
v -0.002782 3.263273 7.288001
v 0.016925 3.261482 7.284000
v 0.036581 3.257004 7.274000
v 0.056284 3.258349 7.277000
v 0.076117 3.264618 7.291000
v 0.096000 3.269993 7.303000
v 0.115790 3.270890 7.305000
v 0.135757 3.275818 7.316000
v 0.155656 3.278059 7.321001
v 0.175750 3.283435 7.333000
v 0.195536 3.282543 7.331000
v 0.215281 3.281204 7.328001
v 0.235492 3.286581 7.340000
v 0.255594 3.289720 7.347000
v 0.275621 3.291516 7.351000
v 0.295549 3.291969 7.352000
v 0.315483 3.292422 7.353000
v 0.335240 3.291085 7.350000
v 0.355271 3.292435 7.353000
v 0.375930 3.299159 7.368001
v 0.396134 3.301405 7.373000
v 0.416139 3.301862 7.374001
v 0.436445 3.304557 7.380000
v 0.456784 3.307253 7.386000
v 0.477413 3.311741 7.396000
v 0.497156 3.309960 7.392000
v 0.517506 3.312210 7.397000
v 0.538175 3.316252 7.406000
v 0.559345 3.322981 7.421000
v 0.580284 3.327919 7.432000
v 0.601202 3.332412 7.442000
v 0.622091 3.336456 7.451000
v 0.642425 3.337367 7.453001
v 0.662860 3.338727 7.456000
v 0.683037 3.338744 7.456000
v 0.704156 3.343240 7.466001
v 0.725622 3.349080 7.479001
v 0.746261 3.350891 7.483000
v 0.765590 3.346882 7.474000
v 0.786028 3.347799 7.476000
v 0.807016 3.350957 7.483000
v 0.827822 3.353220 7.488000
v 0.848541 3.355036 7.492001
v 0.870327 3.360884 7.505001
v 0.891353 3.363599 7.511000
v 0.911927 3.364523 7.513000
v 0.931768 3.362762 7.509000
v 0.950066 3.355628 7.493001
v 0.977344 3.379844 7.547000
v 0.997114 3.377638 7.542000
v 1.018207 3.379914 7.547000
v 1.036439 3.372785 7.531000
v 1.060338 3.384020 7.556000
v 1.082228 3.388539 7.566000
v 1.104756 3.394851 7.580000
v 1.124540 3.392656 7.575000
v 1.147019 3.398524 7.588000
v 1.170647 3.407529 7.608000
v 1.191723 3.408922 7.611001
v 1.209789 3.401807 7.595000
v 1.232307 3.407235 7.607000
v 1.254396 3.411321 7.616000
v 1.281893 3.429743 7.657001
v 1.300597 3.424428 7.645000
v 1.320966 3.423593 7.643000
v 1.341326 3.422761 7.641000
v 1.363280 3.425963 7.648000
v 1.384370 3.426928 7.650001
v 1.408044 3.434167 7.666000
v 1.429570 3.436033 7.670001
v 1.452065 3.440141 7.679000
v 1.472884 3.440220 7.679000
v 1.494290 3.441646 7.682000
v 1.515911 3.443522 7.686000
v 1.539155 3.448987 7.698000
v 1.561048 3.451317 7.703001
v 1.583177 3.454099 7.709001
v 1.605548 3.457332 7.716001
v 1.629436 3.463705 7.730000
v 1.651907 3.466945 7.737000
v 1.672906 3.467051 7.737000
v 1.694346 3.468058 7.739000
v 1.714248 3.465930 7.734000
v 1.737267 3.470080 7.743001
v 1.759430 3.472441 7.748000
v 1.784382 3.480185 7.765000
v 1.805476 3.480313 7.765000
v 1.822574 3.472825 7.748000
v 1.841250 3.468478 7.738000
v 1.861319 3.466824 7.734000
v 1.871878 3.447692 7.691000
v 1.892051 3.446493 7.688000
v 1.904997 3.432298 7.656000
v 1.906704 3.398379 7.580000
v 1.911054 3.369841 7.516000
v 1.930478 3.368207 7.512001
v 1.955859 3.376891 7.531000
v 1.978461 3.380648 7.539001
v 2.001907 3.385755 7.550000
v 2.021399 3.384140 7.546000
v 2.044934 3.389257 7.557000
v 2.064434 3.387652 7.553000
v 2.087231 3.391434 7.561000
v 2.109240 3.393876 7.566000
v 2.128748 3.392286 7.562000
v 2.148525 3.391150 7.559000
v 2.168290 3.390018 7.556000
v 2.188916 3.390239 7.556000
v 2.207207 3.386874 7.548000
v 2.222215 3.378579 7.529000
v 2.246956 3.385098 7.543000
v 2.263964 3.379955 7.531000
v 2.269690 3.358210 7.482000
v 2.275725 3.307994 7.369000
v 2.296205 3.308704 7.370000
v 2.318583 3.312114 7.377000
v 2.317864 3.282752 7.311000
v 2.328303 3.269558 7.281000
v 2.341297 3.206194 7.138000
v 2.346335 3.186726 7.094000
v 2.370149 3.192868 7.107000
v 2.392025 3.196321 7.114000
v 2.414288 3.200233 7.122000
v 2.434554 3.201455 7.124001
v 2.451395 3.198191 7.116000
v 2.468202 3.194932 7.108000
v 2.480775 3.186287 7.088000
v 2.477374 3.157415 7.023000
v 2.494244 3.154624 7.016000
v 2.513235 3.154537 7.015000
v 2.528260 3.149511 7.003000
v 2.526496 3.123801 6.945000
v 2.521490 3.094494 6.879000
v 2.530509 3.060179 6.801000
v 2.537337 3.046177 6.769001
v 2.556459 3.047032 6.770000
v 2.613191 3.006397 6.675000
v 2.617163 2.990181 6.638000
v 2.632853 2.987484 6.631001
v 2.646919 2.982993 6.620000
v 2.668826 2.967273 6.583000
v 2.677810 2.957393 6.560000
v 2.680515 2.940757 6.522000
v 2.676815 2.917360 6.469000
v 2.693246 2.916065 6.465000
v 2.708832 2.913877 6.459000
v 2.721021 2.908089 6.445000
v 2.720824 2.889221 6.402000
v 2.729384 2.879834 6.380000
v 2.728795 2.860973 6.337000
v 2.741417 2.856113 6.325000
v 2.750256 2.812214 6.224000
v 2.779835 2.825006 6.251000
v 2.791684 2.819734 6.238000
v 2.805033 2.765703 6.113000
v 2.834766 2.745943 6.065000
v 2.831368 2.726693 6.021000
v 2.842879 2.721940 6.009000
v 2.846251 2.709494 5.980000
v 2.857139 2.704304 5.967000
v 2.895430 2.724963 6.011000
v 2.881664 2.696673 5.947001
v 2.844212 2.505775 5.508000
v 2.847667 2.482391 5.453000
v 2.825763 2.437618 5.351000
v 2.680995 2.253995 4.939000
v 2.704812 2.251147 4.929000
v 2.676991 2.216846 4.852000
v 2.662054 2.193500 4.799000
v 2.698693 2.212675 4.839000
v 2.721252 2.198497 4.802000
v 2.736849 2.200357 4.804000
v 2.770200 2.164095 4.712000
v 2.745012 2.134344 4.645000
v 2.739051 2.119750 4.611000
v 2.772920 2.135974 4.644000
v 2.765015 2.120018 4.607000
v 2.781974 2.113439 4.588000
v 2.723683 2.059702 4.469000
v 2.766916 2.073447 4.494000
v 2.794815 2.066287 4.471000
v 2.865878 2.054579 4.427000
v 2.891189 2.063786 4.444000
v 2.964081 2.071154 4.445000
v 3.006819 2.092184 4.487000
v 3.012750 2.078831 4.452000
v 3.052002 2.097172 4.488000
v 3.082663 2.109482 4.511000
v 3.103586 2.089247 4.454000
v 3.127801 2.097018 4.467000
v 3.111631 2.069411 4.401000
v -3.748067 2.690817 5.842000
v -3.777959 2.724166 5.918000
v -3.682617 2.727141 5.945000
v -3.572105 2.757001 6.038000
v -3.558950 2.759795 6.047000
v -3.526600 2.884266 6.350000
v -3.520939 2.894024 6.374000
v -3.501986 2.892899 6.374000
v -3.497822 2.904042 6.401000
v -3.470162 2.895693 6.385000
v -3.444794 2.889180 6.373000
v -3.425982 2.888126 6.373000
v -3.385797 2.883807 6.368001
v -3.382431 2.895933 6.397000
v -3.376296 2.905804 6.421000
v -3.336587 2.886731 6.381001
v -3.314821 2.883062 6.375000
v -3.340689 2.921004 6.461000
v -3.327523 2.925040 6.472000
v -3.297453 2.914179 6.450000
v -3.277705 2.912373 6.448000
v -3.269622 2.920967 6.469000
v -3.247373 2.916932 6.462000
v -3.222194 2.910205 6.449000
v -3.206058 2.911617 6.454000
v -3.196834 2.919356 6.473001
v -3.185561 2.925301 6.488000
v -3.167393 2.924945 6.489000
v -3.153127 2.928208 6.498000
v -3.143174 2.935537 6.516000
v -3.119715 2.930264 6.506001
v -3.096337 2.925007 6.496000
v -3.084885 2.931019 6.511000
v -3.071956 2.935690 6.523000
v -3.048682 2.930473 6.513000
v -3.034793 2.934267 6.523000
v -3.023179 2.940320 6.538000
v -3.000473 2.935591 6.529000
v -2.976010 2.929079 6.516000
v -2.968436 2.939209 6.540000
v -2.949469 2.938112 6.539001
v -2.935905 2.942419 6.550000
v -2.921408 2.945837 6.559000
v -2.913517 2.955999 6.583000
v -2.894955 2.955394 6.583000
v -2.877723 2.956146 6.586000
v -2.856583 2.952870 6.580000
v -2.843690 2.958131 6.593000
v -2.829027 2.961605 6.602000
v -2.810924 2.961500 6.603000
v -2.789026 2.957370 6.595000
v -2.766770 2.952802 6.586000
v -2.752507 2.956764 6.596000
v -2.742764 2.965663 6.617000
v -2.727567 2.968744 6.625000
v -2.709477 2.968696 6.626000
v -2.687742 2.964627 6.618001
v -2.668081 2.962807 6.615000
v -2.655261 2.968610 6.629000
v -2.643570 2.975763 6.646000
v -2.624689 2.974865 6.645000
v -2.603472 2.971290 6.638000
v -2.587371 2.973542 6.644001
v -2.566608 2.970433 6.638000
v -2.549731 2.971807 6.642000
v -2.533224 2.973637 6.647000
v -2.518215 2.977263 6.656000
v -2.501289 2.978660 6.660000
v -2.482490 2.977828 6.659000
v -2.467037 2.981029 6.667000
v -2.453387 2.986472 6.680000
v -2.436760 2.988346 6.685000
v -2.420116 2.990226 6.690001
v -2.403455 2.992113 6.695000
v -2.386420 2.993560 6.699000
v -2.366898 2.991886 6.696000
v -2.355821 3.000942 6.717000
v -2.338721 3.002408 6.721000
v -2.324370 3.007455 6.733000
v -2.307908 3.009828 6.739000
v -2.296177 3.018458 6.759000
v -2.280302 3.021736 6.767000
v -2.259377 3.018322 6.760000
v -2.238831 3.015361 6.754000
v -2.217340 3.011068 6.745000
v -2.198839 3.010799 6.745000
v -2.181640 3.012322 6.749001
v -2.164426 3.013850 6.753000
v -2.148469 3.017169 6.761000
v -2.131530 3.019154 6.766000
v -2.114570 3.021145 6.771000
v -2.098829 3.024926 6.780000
v -2.083965 3.030050 6.792000
v -2.067825 3.033395 6.800000
v -2.048937 3.032730 6.799000
v -2.029164 3.030732 6.795001
v -2.010010 3.029631 6.793000
v -1.991753 3.029874 6.794000
v -1.974948 3.032351 6.800000
v -1.955240 3.030374 6.796000
v -1.939263 3.034199 6.805000
v -1.921549 3.035352 6.808000
v -1.905501 3.039186 6.817000
v -1.889408 3.043022 6.826000
v -1.873272 3.046864 6.835001
v -1.856277 3.049371 6.841001
v -1.835225 3.045197 6.832000
v -1.820077 3.050834 6.845000
v -1.802230 3.052017 6.848001
v -1.786454 3.056769 6.859000
v -1.767273 3.055732 6.857000
v -1.749892 3.057818 6.862000
v -1.730216 3.055898 6.858000
v -1.712563 3.057546 6.862000
v -1.695632 3.060534 6.869000
v -1.677202 3.060853 6.870000
v -1.659012 3.061620 6.872000
v -1.640337 3.061501 6.872000
v -1.622844 3.063611 6.877000
v -1.606495 3.067953 6.887001
v -1.590324 3.072743 6.898000
v -1.573413 3.076200 6.906000
v -1.553986 3.074760 6.903000
v -1.536134 3.076441 6.907001
v -1.516726 3.075007 6.904000
v -1.498638 3.076248 6.907001
v -1.480751 3.077938 6.911000
v -1.464537 3.083193 6.923000
v -1.448887 3.089787 6.938000
v -1.432540 3.095047 6.950000
v -1.414909 3.097638 6.956000
v -1.395040 3.095333 6.951000
v -1.375200 3.093031 6.946000
v -1.356561 3.093403 6.947001
v -1.340230 3.099120 6.960001
v -1.321931 3.100387 6.963000
v -1.303243 3.100766 6.964000
v -1.284368 3.100702 6.964000
v -1.266584 3.103312 6.970000
v -1.249128 3.106814 6.978000
v -1.230924 3.108537 6.982000
v -1.213048 3.111152 6.988000
v -1.195140 3.113770 6.994000
v -1.177202 3.116389 7.000000
v -1.158073 3.115894 6.999001
v -1.140417 3.119407 7.007000
v -1.121278 3.118916 7.006001
v -1.102460 3.119316 7.007000
v -1.084102 3.121054 7.011000
v -1.064660 3.119677 7.008000
v -1.046876 3.123199 7.016000
v -1.028904 3.126276 7.023000
v -1.011326 3.130692 7.033000
v -0.992989 3.132882 7.038000
v -0.975318 3.137299 7.048000
v -0.956915 3.139493 7.053000
v -0.935960 3.133229 7.039001
v -0.917165 3.134090 7.041000
v -0.900274 3.141628 7.058001
v -0.883291 3.149168 7.075000
v -0.864874 3.151812 7.081000
v -0.845827 3.152232 7.082000
v -0.826659 3.152208 7.082000
v -0.808631 3.156636 7.092000
v -0.790216 3.159730 7.099000
v -0.771330 3.161044 7.102000
v -0.751686 3.159244 7.098001
v -0.732477 3.159225 7.098001
v -0.714374 3.164102 7.109000
v -0.696603 3.170761 7.124001
v -0.677895 3.173415 7.130000
v -0.658786 3.174290 7.132000
v -0.639039 3.172049 7.127000
v -0.619840 3.172480 7.128000
v -0.600806 3.173802 7.131001
v -0.582407 3.178685 7.142000
v -0.562925 3.177783 7.140000
v -0.544519 3.183112 7.152000
v -0.525682 3.186217 7.159000
v -0.506524 3.187541 7.162000
v -0.486874 3.185752 7.158000
v -0.467572 3.186188 7.159000
v -0.448954 3.191520 7.171000
v -0.429972 3.194627 7.178000
v -0.410036 3.190614 7.169000
v -0.390204 3.187046 7.161000
v -0.371400 3.191936 7.172000
v -0.353124 3.202165 7.195000
v -0.334400 3.209281 7.211000
v -0.314848 3.208830 7.210001
v -0.294686 3.201705 7.194000
v -0.275261 3.202145 7.195000
v -0.256400 3.209707 7.212000
v -0.237381 3.216378 7.227000
v -0.217949 3.218155 7.231000
v -0.198304 3.216817 7.228000
v -0.178824 3.218149 7.231000
v -0.159503 3.223042 7.242001
v -0.140143 3.228380 7.254000
v -0.120551 3.229268 7.256001
v -0.100990 3.231492 7.261000
v -0.081347 3.231491 7.261000
v -0.061754 3.234160 7.267000
v -0.042181 3.240835 7.282001
v -0.022511 3.245285 7.292000
v -0.002787 3.249290 7.301000
v 0.016934 3.243505 7.288001
v 0.036626 3.241280 7.283000
v 0.056383 3.244396 7.290000
v 0.076231 3.249738 7.302001
v 0.096104 3.253744 7.311000
v 0.115883 3.253746 7.311000
v 0.135977 3.261313 7.328001
v 0.156079 3.267101 7.341001
v 0.176131 3.270664 7.349000
v 0.196013 3.270667 7.349000
v 0.215865 3.270225 7.348001
v 0.235809 3.271119 7.350000
v 0.255589 3.269787 7.347000
v 0.275504 3.270236 7.348001
v 0.295504 3.271576 7.351000
v 0.315521 3.272916 7.354001
v 0.335325 3.272032 7.352000
v 0.355603 3.275598 7.360000
v 0.376127 3.280945 7.372000
v 0.396664 3.285847 7.383000
v 0.416808 3.287189 7.386000
v 0.437205 3.290312 7.393000
v 0.457579 3.292991 7.399000
v 0.477533 3.292555 7.398000
v 0.497213 3.290339 7.393000
v 0.517846 3.294354 7.402000
v 0.538600 3.298815 7.412000
v 0.560237 3.308172 7.433001
v 0.581676 3.315750 7.450000
v 0.602319 3.318433 7.456000
v 0.623078 3.321562 7.463000
v 0.643358 3.322021 7.464000
v 0.664355 3.326041 7.473001
v 0.683020 3.318490 7.456000
v 0.704139 3.322957 7.466001
v 0.724730 3.324754 7.470000
v 0.746341 3.331003 7.484000
v 0.765570 3.326572 7.474000
v 0.785376 3.324811 7.470000
v 0.807317 3.331953 7.486001
v 0.828793 3.336871 7.497000
v 0.850442 3.342235 7.509000
v 0.869722 3.338253 7.500000
v 0.892513 3.347626 7.521000
v 0.912020 3.344536 7.514000
v 0.933227 3.347680 7.521000
v 0.954220 3.349934 7.526000
v 0.976793 3.357531 7.543000
v 0.998006 3.360233 7.549000
v 1.018442 3.360266 7.549000
v 1.038742 3.359856 7.548000
v 1.061282 3.366569 7.563000
v 1.083189 3.371058 7.573000
v 1.105880 3.377774 7.588000
v 1.125684 3.375589 7.583000
v 1.149091 3.384089 7.602000
v 1.171523 3.389476 7.614000
v 1.192770 3.391303 7.618001
v 1.211172 3.385118 7.604001
v 1.230796 3.382497 7.598001
v 1.301389 3.405809 7.650001
v 1.325398 3.414326 7.669000
v 1.343720 3.408153 7.655000
v 1.363037 3.404655 7.647000
v 1.384845 3.407391 7.653000
v 1.406137 3.408794 7.656000
v 1.428565 3.412871 7.665000
v 1.451800 3.418731 7.678000
v 1.476834 3.428603 7.700000
v 1.500044 3.434024 7.712000
v 1.520757 3.433659 7.711000
v 1.541467 3.433298 7.710001
v 1.563187 3.435165 7.714000
v 1.585343 3.437927 7.720000
v 1.607325 3.440245 7.725000
v 1.629969 3.443904 7.733000
v 1.652659 3.447565 7.741000
v 1.670422 3.440986 7.726000
v 1.692048 3.442428 7.729001
v 1.713471 3.443427 7.731000
v 1.734908 3.444429 7.733000
v 1.759084 3.450780 7.747000
v 1.781960 3.454463 7.755001
v 1.804186 3.456813 7.760000
v 1.823149 3.452930 7.751000
v 1.839450 3.444151 7.731000
v 1.856127 3.436265 7.713000
v 1.877821 3.437739 7.716001
v 1.890921 3.423623 7.684000
v 1.899871 3.402380 7.636000
v 1.909067 3.382032 7.590000
v 1.915729 3.357675 7.535000
v 1.933660 3.353373 7.525001
v 1.959590 3.362891 7.546000
v 1.984066 3.369740 7.561000
v 2.004119 3.369017 7.559000
v 2.024436 3.368745 7.558001
v 2.043127 3.365803 7.551001
v 2.064519 3.367322 7.554000
v 2.084001 3.365727 7.550000
v 2.107926 3.371269 7.562000
v 2.127981 3.370575 7.560000
v 2.148600 3.370778 7.560000
v 2.168937 3.370541 7.559000
v 2.193041 3.376105 7.571001
v 2.214585 3.377662 7.574000
v 2.235561 3.378334 7.575000
v 2.249401 3.368306 7.552001
v 2.261017 3.355160 7.522000
v 2.260951 3.325068 7.454000
v 2.262050 3.297207 7.391000
v 2.274853 3.286748 7.367001
v 2.288779 3.278078 7.347000
v 2.305746 3.273874 7.337000
v 2.316959 3.261644 7.309000
v 2.308523 3.222195 7.220000
v 2.302244 3.159810 7.079000
v 2.323625 3.162769 7.085001
v 2.347032 3.168413 7.097000
v 2.364178 3.165582 7.090000
v 2.386337 3.169455 7.098001
v 2.409566 3.174675 7.109000
v 2.432522 3.179456 7.119000
v 2.456921 3.186032 7.133000
v 2.478975 3.189489 7.140000
v 2.474132 3.158555 7.070000
v 2.480200 3.141919 7.032001
v 2.487846 3.127521 6.999001
v 2.502843 3.122511 6.987000
v 2.512008 3.110357 6.959000
v 2.532305 3.112066 6.962000
v 2.520179 3.051569 6.825000
v 2.531235 3.042562 6.804000
v 2.533192 3.022826 6.759000
v 2.570242 3.023179 6.758000
v 2.591613 2.963557 6.621000
v 2.621051 2.976530 6.649000
v 2.636367 2.973397 6.641000
v 2.646454 2.964449 6.620000
v 2.660866 2.960435 6.610000
v 2.654970 2.934031 6.550000
v 2.661939 2.902733 6.478000
v 2.671350 2.893813 6.457000
v 2.692736 2.897898 6.465000
v 2.709990 2.897510 6.463000
v 2.732313 2.902514 6.473001
v 2.730913 2.882412 6.427001
v 2.738252 2.871734 6.402000
v 2.732982 2.848051 6.348001
v 2.751693 2.849498 6.350000
v 2.763371 2.808552 6.255000
v 2.789912 2.818117 6.275000
v 2.796451 2.807482 6.250000
v 2.796471 2.773649 6.172000
v 2.797976 2.742076 6.099000
v 2.842921 2.721277 6.047000
v 2.846927 2.709346 6.019000
v 2.843657 2.690669 5.976000
v 2.850693 2.681901 5.955000
v 2.911169 2.692600 5.974000
v 2.903831 2.670796 5.924000
v 2.889849 2.628543 5.827000
v 2.849162 2.535460 5.614000
v 2.657907 2.221082 4.898000
v 2.660074 2.178626 4.797000
v 2.683306 2.186765 4.813000
v 2.704980 2.193562 4.826000
v 2.725070 2.199013 4.836000
v 2.716358 2.181283 4.795000
v 2.710791 2.145395 4.710000
v 2.743561 2.160934 4.742000
v 2.750491 2.115743 4.632000
v 2.768286 2.119519 4.638000
v 2.798256 2.065558 4.501000
v 2.797394 2.055698 4.477000
v 2.796420 2.045843 4.453000
v 2.800384 2.039672 4.437000
v 2.884645 2.055539 4.458000
v 2.911331 2.065607 4.477000
v 2.986650 2.074315 4.481000
v 3.000669 2.075289 4.480000
v 2.996559 2.063770 4.452000
v 3.000432 2.057822 4.436000
v 3.099540 2.108216 4.538000
v 3.107817 2.105142 4.528000
v -4.261620 2.699289 5.770000
v -3.788114 2.703036 5.907000
v -3.567835 2.736965 6.033000
v -3.563539 2.746556 6.057000
v -3.525461 2.865807 6.350000
v -3.514844 2.871452 6.365000
v -3.515708 2.886581 6.401000
v -3.491265 2.880979 6.391000
v -3.471806 2.879453 6.390000
v -3.435694 2.878707 6.393000
v -3.410993 2.872732 6.382000
v -3.416687 2.892426 6.428000
v -3.399941 2.893230 6.432000
v -3.378473 2.890002 6.427001
v -3.354450 2.884544 6.417000
v -3.330517 2.879105 6.407001
v -3.328381 2.892552 6.439000
v -3.325060 2.905107 6.469000
v -3.303705 2.901956 6.464000
v -3.282408 2.898821 6.459000
v -3.263188 2.897498 6.458000
v -3.239982 2.892601 6.449000
v -3.220851 2.891309 6.448000
v -3.205724 2.893616 6.455000
v -3.198483 2.903107 6.478000
v -3.191626 2.913054 6.502000
v -3.176360 2.915395 6.509000
v -3.154772 2.911926 6.503000
v -3.137582 2.912502 6.506001
v -3.121837 2.914432 6.512000
v -3.105128 2.915479 6.516000
v -3.089839 2.917881 6.523000
v -3.073592 2.919399 6.528000
v -3.053594 2.917351 6.525000
v -3.040612 2.922022 6.537000
v -3.022497 2.921787 6.538000
v -2.995209 2.912628 6.519001
v -2.984030 2.919118 6.535000
v -2.966427 2.919365 6.537000
v -2.950186 2.920963 6.542000
v -2.932143 2.920785 6.543000
v -2.919012 2.925529 6.555000
v -2.907602 2.932065 6.571000
v -2.893921 2.936380 6.582000
v -2.880197 2.940703 6.593000
v -2.863389 2.941913 6.597000
v -2.847008 2.943579 6.602000
v -2.827188 2.941689 6.599000
v -2.810381 2.942929 6.603000
v -2.792300 2.942842 6.604000
v -2.773388 2.941873 6.603000
v -2.759088 2.945816 6.613000
v -2.742675 2.947539 6.618001
v -2.729542 2.952833 6.631001
v -2.711444 2.952792 6.632000
v -2.692138 2.951425 6.630000
v -2.670841 2.947842 6.623000
v -2.663213 2.959400 6.650000
v -2.645904 2.960284 6.653000
v -2.629776 2.962512 6.659000
v -2.608530 2.958965 6.652000
v -2.591619 2.960319 6.656000
v -2.572378 2.959013 6.654000
v -2.554697 2.959495 6.656000
v -2.538921 2.962207 6.663000
v -2.522362 2.964038 6.668000
v -2.505787 2.965877 6.673000
v -2.488077 2.966388 6.675000
v -2.473328 2.970464 6.685000
v -2.457799 2.973656 6.693000
v -2.441144 2.975523 6.698000
v -2.425556 2.978729 6.706000
v -2.408858 2.980609 6.711000
v -2.394279 2.985161 6.722000
v -2.372581 2.980838 6.713000
v -2.351643 2.977410 6.706000
v -2.334233 2.978430 6.709000
v -2.322337 2.986559 6.728000
v -2.309662 2.993805 6.745000
v -2.295203 2.998837 6.757000
v -2.281361 3.004763 6.771000
v -2.261769 3.003150 6.768000
v -2.240876 2.999769 6.761000
v -2.220029 2.996395 6.754000
v -2.199555 2.993471 6.748000
v -2.181384 2.993658 6.749001
v -2.168342 3.000948 6.766000
v -2.152036 3.003808 6.773000
v -2.133810 3.004012 6.774000
v -2.114961 3.003335 6.773000
v -2.099528 3.007540 6.783000
v -2.080980 3.007318 6.783000
v -2.065174 3.011090 6.792000
v -2.049929 3.015754 6.803000
v -2.033435 3.018649 6.810000
v -2.015429 3.019332 6.812000
v -1.997711 3.020464 6.815001
v -1.977660 3.018055 6.810000
v -1.959367 3.018311 6.811000
v -1.940789 3.018128 6.811000
v -1.923346 3.019722 6.815001
v -1.907283 3.023535 6.824000
v -1.891729 3.028239 6.835001
v -1.876394 3.033390 6.847000
v -1.856658 3.031457 6.843000
v -1.836411 3.028642 6.837000
v -1.820987 3.033805 6.849000
v -1.806028 3.039857 6.863000
v -1.789174 3.042813 6.870000
v -1.768936 3.040015 6.864000
v -1.750009 3.039434 6.863000
v -1.731848 3.040187 6.865000
v -1.713930 3.041386 6.868001
v -1.695753 3.042146 6.870000
v -1.677568 3.042909 6.872000
v -1.659134 3.043233 6.873000
v -1.641653 3.045332 6.878000
v -1.623676 3.046548 6.881001
v -1.607085 3.050424 6.890000
v -1.590910 3.055188 6.901000
v -1.573766 3.058185 6.908000
v -1.554561 3.057200 6.906000
v -1.535370 3.056218 6.904000
v -1.516632 3.056125 6.904000
v -1.499198 3.058690 6.910000
v -1.483234 3.064357 6.923000
v -1.467413 3.070469 6.937000
v -1.449639 3.072599 6.942000
v -1.433696 3.078716 6.956000
v -1.415848 3.080852 6.961000
v -1.396771 3.080334 6.960001
v -1.376513 3.077164 6.953001
v -1.359029 3.080192 6.960001
v -1.341702 3.083665 6.968000
v -1.322814 3.083600 6.968000
v -1.304115 3.083980 6.969000
v -1.284860 3.083034 6.967000
v -1.267434 3.086516 6.975000
v -1.248713 3.086901 6.976000
v -1.231398 3.090829 6.985000
v -1.214904 3.096972 6.999001
v -1.197481 3.100904 7.008000
v -1.179170 3.102625 7.012001
v -1.159350 3.100366 7.007000
v -1.140534 3.100763 7.008000
v -1.122354 3.102932 7.013000
v -1.103362 3.102890 7.013000
v -1.085762 3.106832 7.022000
v -1.067051 3.107678 7.024000
v -1.049226 3.111181 7.032001
v -1.031798 3.116012 7.043000
v -1.013448 3.118190 7.048000
v -0.994084 3.117272 7.046000
v -0.976393 3.121665 7.056000
v -0.957563 3.122520 7.058001
v -0.937393 3.118952 7.050000
v -0.918831 3.120694 7.054000
v -0.900502 3.123322 7.060000
v -0.883016 3.129048 7.073000
v -0.865582 3.135218 7.087000
v -0.847237 3.138291 7.094000
v -0.827804 3.137385 7.092000
v -0.809408 3.140460 7.099000
v -0.791420 3.145307 7.110000
v -0.772505 3.146615 7.113000
v -0.752303 3.142616 7.104001
v -0.732975 3.142156 7.103000
v -0.714658 3.146121 7.112000
v -0.696196 3.149644 7.120000
v -0.678355 3.156265 7.135000
v -0.659048 3.156251 7.135000
v -0.640011 3.157565 7.138000
v -0.620523 3.156668 7.136000
v -0.601889 3.160195 7.144001
v -0.582640 3.160626 7.145000
v -0.564018 3.164597 7.154000
v -0.545118 3.167240 7.160000
v -0.526406 3.171212 7.169000
v -0.506656 3.168992 7.164001
v -0.487069 3.167656 7.161000
v -0.467825 3.168533 7.163000
v -0.449072 3.172949 7.173000
v -0.430084 3.176038 7.180000
v -0.410601 3.175590 7.179000
v -0.391179 3.175584 7.179000
v -0.372274 3.180001 7.189000
v -0.353904 3.189728 7.211000
v -0.334674 3.192377 7.217000
v -0.315236 3.193257 7.219000
v -0.294845 3.183963 7.198000
v -0.275410 3.184402 7.199000
v -0.256254 3.188379 7.208000
v -0.237476 3.198107 7.230000
v -0.218067 3.200316 7.235000
v -0.198521 3.200756 7.236001
v -0.179019 3.202081 7.239000
v -0.159633 3.206059 7.248000
v -0.140353 3.213577 7.265000
v -0.120766 3.215345 7.269001
v -0.101170 3.217556 7.274000
v -0.081502 3.217997 7.275001
v -0.061787 3.216226 7.271000
v -0.042157 3.219322 7.278000
v -0.022505 3.224630 7.290000
v -0.002786 3.228168 7.298000
v 0.016964 3.229496 7.301000
v 0.036716 3.229496 7.301000
v 0.056530 3.233035 7.309000
v 0.076292 3.232594 7.308001
v 0.096194 3.237018 7.318000
v 0.116119 3.240558 7.326000
v 0.136291 3.248964 7.345000
v 0.156225 3.250293 7.348001
v 0.176296 3.253833 7.356000
v 0.196223 3.254278 7.357000
v 0.216215 3.255608 7.360000
v 0.235838 3.251630 7.351000
v 0.255586 3.249863 7.347000
v 0.275425 3.249425 7.346000
v 0.295540 3.252082 7.352000
v 0.315773 3.255625 7.360000
v 0.335776 3.256515 7.362000
v 0.355984 3.259174 7.368001
v 0.376683 3.265814 7.383000
v 0.396872 3.267589 7.387001
v 0.417478 3.272461 7.398000
v 0.437612 3.273353 7.400001
v 0.457818 3.274686 7.403000
v 0.477783 3.274252 7.402000
v 0.497339 3.271163 7.395000
v 0.518116 3.276038 7.406000
v 0.538953 3.280912 7.417000
v 0.561206 3.293751 7.446001
v 0.582056 3.297742 7.455000
v 0.602630 3.299965 7.460001
v 0.622982 3.300861 7.462000
v 0.645069 3.310605 7.484000
v 0.666297 3.315484 7.495000
v 0.685387 3.309747 7.482000
v 0.705255 3.307992 7.478000
v 0.724811 3.304910 7.471000
v 0.746025 3.309350 7.481000
v 0.765654 3.306713 7.475000
v 0.786197 3.308058 7.478000
v 0.807189 3.311173 7.485000
v 0.829545 3.319598 7.504000
v 0.849514 3.318292 7.501000
v 0.870278 3.320083 7.505001
v 0.891183 3.322318 7.510000
v 0.916000 3.338710 7.547000
v 0.935806 3.336523 7.542000
v 0.956220 3.336550 7.542000
v 0.977023 3.337905 7.545001
v 0.998239 3.340588 7.551001
v 1.020433 3.346370 7.564000
v 1.040635 3.345517 7.562000
v 1.062229 3.349089 7.570000
v 1.083724 3.352221 7.577000
v 1.106279 3.358451 7.591001
v 1.128762 3.364241 7.604001
v 1.151013 3.369147 7.615000
v 1.172864 3.372727 7.623000
v 1.191159 3.366134 7.608000
v 1.211125 3.364409 7.604001
v 1.232043 3.365341 7.606000
v 1.303375 3.390271 7.662000
v 1.326205 3.395635 7.674000
v 1.346820 3.395250 7.673000
v 1.367074 3.393982 7.670001
v 1.387676 3.393601 7.669000
v 1.412131 3.402514 7.689000
v 1.431105 3.398156 7.679000
v 1.452295 3.399109 7.681000
v 1.475225 3.404048 7.692000
v 1.498216 3.408990 7.703001
v 1.519494 3.409952 7.705000
v 1.539985 3.409146 7.703001
v 1.562291 3.412326 7.710001
v 1.584638 3.415509 7.717000
v 1.607649 3.420023 7.727000
v 1.630717 3.424540 7.737000
v 1.650640 3.422421 7.732000
v 1.672699 3.424731 7.737000
v 1.689754 3.416864 7.719000
v 1.712034 3.419623 7.725000
v 1.737040 3.427698 7.743001
v 1.759877 3.431350 7.751000
v 1.781612 3.432793 7.754000
v 1.801739 3.431140 7.750000
v 1.820671 3.427276 7.741000
v 1.840034 3.424301 7.734000
v 1.858641 3.420003 7.724000
v 1.876954 3.415264 7.713000
v 1.889551 3.400345 7.679000
v 1.904953 3.390743 7.657001
v 1.911184 3.365200 7.599000
v 1.919647 3.344089 7.551001
v 1.938645 3.341581 7.545001
v 1.960470 3.343949 7.550000
v 1.983902 3.348980 7.561000
v 2.004217 3.348700 7.560000
v 2.022388 3.344881 7.551001
v 2.043491 3.345938 7.553000
v 2.064611 3.347001 7.555000
v 2.087126 3.350284 7.562000
v 2.108849 3.352242 7.566000
v 2.130880 3.354650 7.571001
v 2.151239 3.354403 7.570000
v 2.169590 3.351060 7.562000
v 2.195435 3.359245 7.580000
v 2.217582 3.361674 7.585001
v 2.235632 3.357903 7.576000
v 2.242619 3.337737 7.530000
v 2.258980 3.331759 7.516000
v 2.273130 3.293217 7.428000
v 2.279546 3.273508 7.383000
v 2.295692 3.267990 7.370000
v 2.298889 3.244296 7.316000
v 2.282464 3.193552 7.201000
v 2.299944 3.190706 7.194000
v 2.307398 3.174116 7.156000
v 2.314002 3.156642 7.116000
v 2.332527 3.155585 7.113000
v 2.348068 3.150542 7.101000
v 2.364218 3.146392 7.091001
v 2.383684 3.146685 7.091001
v 2.408580 3.154085 7.107000
v 2.435965 3.164601 7.130000
v 2.446265 3.152931 7.103000
v 2.463023 3.149701 7.095000
v 2.481496 3.148698 7.092000
v 2.488324 3.133048 7.056000
v 2.495319 3.117846 7.021000
v 2.502848 3.103537 6.988000
v 2.513815 3.093673 6.965000
v 2.530847 3.091367 6.959000
v 2.539430 3.078849 6.930000
v 2.520173 3.033012 6.826000
v 2.536433 3.030276 6.819000
v 2.574400 3.053325 6.870000
v 2.565095 3.020380 6.795001
v 2.566796 3.000773 6.750000
v 2.594689 3.011846 6.774000
v 2.591091 2.986468 6.716001
v 2.580965 2.953974 6.642000
v 2.591184 2.945055 6.621000
v 2.608788 2.944594 6.619000
v 2.638697 2.957934 6.648000
v 2.651595 2.952152 6.634000
v 2.655976 2.937031 6.599000
v 2.669902 2.932596 6.588000
v 2.665418 2.908136 6.532001
v 2.667210 2.890800 6.492000
v 2.681201 2.886829 6.482000
v 2.685991 2.873066 6.450000
v 2.709901 2.879802 6.464000
v 2.695499 2.846000 6.387000
v 2.718492 2.851860 6.399000
v 2.729166 2.844806 6.382000
v 2.745787 2.844000 6.379000
v 2.747244 2.827597 6.341000
v 2.751992 2.814765 6.311000
v 2.758343 2.803723 6.285000
v 2.778700 2.806964 6.291000
v 2.782660 2.793705 6.260000
v 2.813968 2.790864 6.251000
v 2.910443 2.675564 5.974000
v 2.882657 2.606063 5.814000
v 2.821502 2.495582 5.561000
v 2.649493 2.200592 4.884000
v 2.644851 2.185634 4.849000
v 2.665900 2.180982 4.835000
v 2.686381 2.186796 4.846000
v 2.719778 2.192155 4.854000
v 2.730923 2.190340 4.848000
v 2.700154 2.155091 4.768000
v 2.711575 2.132971 4.713000
v 2.755386 2.116521 4.666000
v 2.756001 2.107094 4.643000
v 2.776198 2.112657 4.653000
v 2.771475 2.070516 4.551000
v 2.781925 2.068870 4.545000
v 2.807809 2.041687 4.473000
v 2.789740 2.019568 4.422000
v 2.819026 2.022855 4.424000
v 2.941422 2.065363 4.503000
v 2.993228 2.066245 4.493000
v 3.019315 2.075491 4.510000
v 3.024708 2.070493 4.496000
v 3.112324 2.104043 4.559000
v 3.111732 2.094981 4.536000
v 3.064856 2.054959 4.446000
v 3.106791 2.074569 4.485000
v -3.567153 2.707006 6.003000
v -3.562994 2.716536 6.027000
v -3.518683 2.734061 6.077000
v -3.507805 2.738704 6.090000
v -3.508662 2.820683 6.288000
v -3.519899 2.843786 6.342000
v -3.512082 2.851647 6.362000
v -3.514614 2.868033 6.401000
v -3.519134 2.886215 6.444000
v -3.483784 2.871716 6.414001
v -3.467552 2.872909 6.419000
v -3.456160 2.878145 6.433000
v -3.414097 2.872557 6.425000
v -3.400018 2.875600 6.434000
v -3.389597 2.881784 6.450000
v -3.368137 2.878600 6.445000
v -3.349856 2.878112 6.446000
v -3.341933 2.886566 6.467000
v -3.315418 2.878966 6.452000
v -3.304858 2.885214 6.468000
v -3.285089 2.883446 6.466000
v -3.266369 2.882584 6.466000
v -3.245165 2.879509 6.461000
v -3.228011 2.880013 6.464000
v -3.214341 2.883649 6.474000
v -3.208537 2.894422 6.500000
v -3.196230 2.899414 6.513000
v -3.177530 2.898631 6.513000
v -3.154004 2.893413 6.503000
v -3.134416 2.891768 6.501000
v -3.124449 2.899031 6.519001
v -3.106780 2.899190 6.521000
v -3.089121 2.899361 6.523000
v -3.075710 2.903543 6.534000
v -3.060387 2.905959 6.541000
v -3.039930 2.903499 6.537000
v -3.017205 2.898833 6.528000
v -3.006955 2.906167 6.546000
v -2.991145 2.908182 6.552001
v -2.979403 2.914202 6.567000
v -2.956776 2.909583 6.558000
v -2.939147 2.909856 6.560000
v -2.921081 2.909697 6.561000
v -2.908779 2.915312 6.575000
v -2.891140 2.915616 6.577000
v -2.878750 2.921249 6.591000
v -2.864562 2.925118 6.601000
v -2.848611 2.927223 6.607000
v -2.829644 2.926237 6.606000
v -2.814530 2.929248 6.614000
v -2.799809 2.932709 6.623000
v -2.784214 2.935294 6.630000
v -2.765258 2.934347 6.629000
v -2.746324 2.933409 6.628000
v -2.729467 2.934694 6.632000
v -2.713421 2.936872 6.638000
v -2.694513 2.935962 6.637000
v -2.680060 2.939927 6.647000
v -2.665165 2.943456 6.656000
v -2.652222 2.949205 6.670001
v -2.631712 2.946561 6.665000
v -2.610850 2.943484 6.659000
v -2.592760 2.943510 6.660000
v -2.575450 2.944428 6.663000
v -2.559670 2.947121 6.670001
v -2.541197 2.946729 6.670001
v -2.524248 2.948112 6.674000
v -2.508415 2.950828 6.681000
v -2.492554 2.953551 6.688000
v -2.478885 2.958930 6.701000
v -2.459648 2.957693 6.699000
v -2.443347 2.959994 6.705000
v -2.425939 2.960979 6.708000
v -2.412832 2.967267 6.723001
v -2.398226 2.971795 6.734000
v -2.372262 2.962209 6.713000
v -2.349228 2.956161 6.700000
v -2.328709 2.953210 6.694000
v -2.319967 2.965264 6.722000
v -2.306287 2.971148 6.736001
v -2.293557 2.978359 6.753000
v -2.280743 2.985576 6.770000
v -2.261828 2.984861 6.769001
v -2.242596 2.983711 6.767000
v -2.220425 2.978599 6.756001
v -2.201581 2.977903 6.755000
v -2.183073 2.977653 6.755000
v -2.169700 2.984462 6.771000
v -2.152433 2.985986 6.775000
v -2.136097 2.988838 6.782001
v -2.118168 2.989492 6.784000
v -2.100234 2.990151 6.786000
v -2.082910 2.991697 6.790000
v -2.067091 2.995451 6.799000
v -2.050324 2.997887 6.805000
v -2.034725 3.002091 6.815001
v -2.017894 3.004537 6.821000
v -1.999571 3.004785 6.822001
v -1.980376 3.003717 6.820000
v -1.961198 3.002654 6.818000
v -1.944885 3.005999 6.826000
v -1.927687 3.008028 6.831000
v -1.911026 3.010942 6.838000
v -1.895715 3.016061 6.850000
v -1.879522 3.019863 6.859000
v -1.860843 3.019706 6.859000
v -1.839213 3.014712 6.848001
v -1.824827 3.021608 6.864000
v -1.808778 3.025866 6.874001
v -1.791116 3.027487 6.878000
v -1.770603 3.024270 6.871000
v -1.752171 3.024577 6.872000
v -1.733990 3.025329 6.874001
v -1.716300 3.026965 6.878000
v -1.698840 3.029044 6.883000
v -1.679891 3.028486 6.882000
v -1.661674 3.029252 6.884000
v -1.643212 3.029581 6.885000
v -1.626399 3.032994 6.893000
v -1.610479 3.038170 6.905000
v -1.594496 3.043348 6.917000
v -1.576629 3.045010 6.921000
v -1.556716 3.042714 6.916000
v -1.537501 3.041742 6.914001
v -1.517860 3.039893 6.910000
v -1.501064 3.043766 6.919000
v -1.485506 3.050281 6.934000
v -1.468389 3.053719 6.942000
v -1.450396 3.055400 6.946000
v -1.432795 3.057963 6.952000
v -1.414554 3.059210 6.955000
v -1.395896 3.059579 6.956000
v -1.378226 3.062149 6.962000
v -1.361306 3.066481 6.972000
v -1.344141 3.070376 6.981000
v -1.323321 3.065916 6.971000
v -1.306675 3.071134 6.983000
v -1.287753 3.071077 6.983000
v -1.269740 3.073221 6.988000
v -1.250628 3.072727 6.987000
v -1.232933 3.075755 6.994000
v -1.215895 3.080543 7.005000
v -1.199313 3.086652 7.019001
v -1.180301 3.086607 7.019001
v -1.161125 3.086122 7.018000
v -1.141468 3.084321 7.014000
v -1.122473 3.084281 7.014000
v -1.103951 3.085561 7.017000
v -1.086188 3.089042 7.025000
v -1.068382 3.092524 7.033000
v -1.051280 3.098206 7.046000
v -1.032936 3.100371 7.051000
v -1.014278 3.101659 7.054000
v -0.995182 3.101629 7.054000
v -0.976640 3.103359 7.058001
v -0.956585 3.100254 7.051000
v -0.938031 3.101986 7.055000
v -0.919326 3.103280 7.058001
v -0.900860 3.105454 7.063000
v -0.883242 3.110708 7.075000
v -0.865560 3.115962 7.087000
v -0.847693 3.120778 7.098001
v -0.828367 3.120318 7.097000
v -0.809617 3.122058 7.101000
v -0.790957 3.124239 7.106000
v -0.772487 3.127300 7.113000
v -0.753027 3.126404 7.111001
v -0.733475 3.125070 7.108000
v -0.714644 3.126814 7.112000
v -0.696866 3.133395 7.127000
v -0.678627 3.138218 7.138000
v -0.659313 3.138206 7.138000
v -0.639730 3.136875 7.135000
v -0.620773 3.138623 7.139000
v -0.601709 3.139931 7.142000
v -0.583119 3.143878 7.151000
v -0.564245 3.146507 7.157001
v -0.545794 3.151774 7.169000
v -0.526618 3.153085 7.172000
v -0.507214 3.153077 7.172000
v -0.487606 3.151751 7.169000
v -0.468014 3.150426 7.166000
v -0.448752 3.151299 7.168000
v -0.429719 3.153931 7.174000
v -0.410710 3.157003 7.181000
v -0.392100 3.163592 7.196001
v -0.372890 3.165785 7.201000
v -0.354243 3.173255 7.218000
v -0.335133 3.177208 7.227000
v -0.315668 3.178083 7.229001
v -0.295620 3.172804 7.217000
v -0.276019 3.171921 7.215000
v -0.256571 3.172798 7.217000
v -0.237408 3.177631 7.228000
v -0.218426 3.185982 7.247000
v -0.198793 3.185540 7.246000
v -0.179339 3.188176 7.252000
v -0.159742 3.188614 7.253000
v -0.140390 3.194767 7.267000
v -0.120748 3.195205 7.268000
v -0.101183 3.198282 7.275001
v -0.081502 3.198281 7.275001
v -0.061863 3.200478 7.280000
v -0.042174 3.200917 7.281000
v -0.022495 3.203555 7.287000
v -0.002787 3.209710 7.301000
v 0.016990 3.214545 7.312000
v 0.036806 3.217623 7.319000
v 0.056629 3.218942 7.322001
v 0.076459 3.219822 7.324000
v 0.096364 3.222901 7.331000
v 0.116308 3.225979 7.338000
v 0.136401 3.231695 7.351000
v 0.156139 3.228619 7.344000
v 0.176294 3.233897 7.356000
v 0.196461 3.238295 7.366000
v 0.216624 3.241814 7.374001
v 0.236412 3.239618 7.369000
v 0.256209 3.237862 7.365000
v 0.275984 3.236107 7.361001
v 0.295938 3.236549 7.362000
v 0.315898 3.236992 7.363000
v 0.336046 3.239195 7.368001
v 0.356655 3.245353 7.382000
v 0.376933 3.247995 7.388000
v 0.397296 3.251077 7.395000
v 0.417585 3.253281 7.400001
v 0.437901 3.255485 7.405000
v 0.457873 3.255051 7.404000
v 0.477776 3.254178 7.402000
v 0.498071 3.255943 7.406000
v 0.519017 3.261666 7.419000
v 0.540252 3.268708 7.435000
v 0.561348 3.274431 7.448000
v 0.582124 3.277957 7.456000
v 0.602297 3.277966 7.456000
v 0.623305 3.282373 7.466001
v 0.644454 3.287220 7.477000
v 0.667440 3.300860 7.508000
v 0.686931 3.296915 7.499001
v 0.705901 3.290773 7.485000
v 0.724893 3.285070 7.472000
v 0.745610 3.287283 7.477000
v 0.765638 3.286419 7.475000
v 0.787021 3.291271 7.486001
v 0.808681 3.297003 7.499001
v 0.829969 3.300978 7.508000
v 0.850853 3.303195 7.513000
v 0.870025 3.298817 7.503000
v 0.892941 3.308511 7.525001
v 0.915491 3.316447 7.543000
v 0.938015 3.323944 7.560000
v 0.957462 3.320451 7.552001
v 0.977643 3.319597 7.550000
v 0.999797 3.325339 7.563000
v 1.021888 3.330643 7.575000
v 1.042530 3.331112 7.576000
v 1.062056 3.328065 7.569000
v 1.084119 3.332933 7.580000
v 1.108575 3.344839 7.607000
v 1.129912 3.347072 7.612000
v 1.151881 3.351066 7.621000
v 1.172208 3.350225 7.619000
v 1.192369 3.348946 7.616000
v 1.211559 3.345030 7.607000
v 1.233779 3.349471 7.617001
v 1.302472 3.367203 7.657001
v 1.326151 3.374730 7.674000
v 1.347465 3.376103 7.677001
v 1.368976 3.377917 7.681000
v 1.389606 3.377535 7.680000
v 1.412067 3.381553 7.689000
v 1.434580 3.385574 7.698000
v 1.455820 3.386519 7.700000
v 1.475538 3.383947 7.694000
v 1.496781 3.384897 7.696001
v 1.519221 3.388488 7.704000
v 1.541506 3.391642 7.711000
v 1.561602 3.389960 7.707000
v 1.586812 3.399278 7.728000
v 1.610474 3.405080 7.741000
v 1.632313 3.406926 7.745000
v 1.653962 3.408335 7.748000
v 1.671090 3.400510 7.730000
v 1.693157 3.402805 7.735000
v 1.715920 3.406424 7.743001
v 1.739626 3.411805 7.755001
v 1.763627 3.417631 7.768001
v 1.782417 3.413341 7.758000
v 1.801854 3.410373 7.751000
v 1.821256 3.407410 7.744000
v 1.838483 3.400489 7.728000
v 1.860679 3.402812 7.733000
v 1.875849 3.392379 7.709001
v 1.893845 3.387228 7.697001
v 1.907053 3.373720 7.666000
v 1.911294 3.344811 7.600000
v 1.920519 3.325146 7.555000
v 1.940551 3.324410 7.553000
v 1.963952 3.329400 7.564000
v 1.984794 3.329993 7.565001
v 2.003524 3.327069 7.558001
v 2.023025 3.325470 7.554000
v 2.043050 3.324756 7.552001
v 2.069900 3.335052 7.575000
v 2.090809 3.335668 7.576000
v 2.112565 3.337611 7.580000
v 2.130970 3.334274 7.572001
v 2.151896 3.334904 7.573000
v 2.170823 3.332458 7.567000
v 2.192911 3.334861 7.572001
v 2.214738 3.336829 7.576000
v 2.225676 3.322505 7.543000
v 2.240015 3.313471 7.522000
v 2.252742 3.302238 7.496000
v 2.272915 3.302024 7.495000
v 2.284863 3.261075 7.401000
v 2.298560 3.252061 7.380000
v 2.295811 3.220137 7.307000
v 2.296809 3.166869 7.185000
v 2.323164 3.149757 7.145000
v 2.338155 3.143853 7.131001
v 2.355392 3.141041 7.124001
v 2.371600 3.136912 7.114000
v 2.393474 3.140285 7.121000
v 2.420140 3.149840 7.142000
v 2.439756 3.150141 7.142000
v 2.452150 3.141186 7.121000
v 2.465827 3.134001 7.104001
v 2.502859 3.156382 7.154000
v 2.501037 3.129796 7.093000
v 2.509905 3.116891 7.063000
v 2.516828 3.101784 7.028000
v 2.512381 3.072999 6.962000
v 2.525398 3.065845 6.945000
v 2.539740 3.037866 6.880000
v 2.557629 3.036911 6.877000
v 2.572141 3.031988 6.865000
v 2.568303 2.984171 6.755000
v 2.583561 2.980589 6.746000
v 2.612283 2.992480 6.772000
v 2.615131 2.974772 6.731000
v 2.606416 2.944249 6.661000
v 2.624122 2.943787 6.659000
v 2.633893 2.934491 6.637000
v 2.648350 2.930507 6.627000
v 2.676850 2.942010 6.652000
v 2.656069 2.899559 6.555000
v 2.666175 2.891170 6.535000
v 2.672487 2.878805 6.506001
v 2.676171 2.863790 6.471000
v 2.685918 2.855417 6.451000
v 2.693473 2.844839 6.426000
v 2.692465 2.825410 6.381001
v 2.705236 2.820597 6.369000
v 2.735485 2.833953 6.398000
v 2.754293 2.835363 6.400000
v 2.735443 2.798232 6.315001
v 2.756242 2.801870 6.322001
v 2.752085 2.780253 6.272000
v 2.759588 2.770608 6.249000
v 2.788754 2.782699 6.275000
v 2.813375 2.773210 6.251000
v 2.829234 2.772028 6.247000
v 2.843568 2.736574 6.163000
v 2.881551 2.724720 6.132000
v 2.893820 2.720491 6.121000
v 2.898414 2.663184 5.986000
v 2.881478 2.632736 5.916000
v 2.891699 2.583962 5.800000
v 2.802491 2.463607 5.525000
v 2.816974 2.463015 5.522000
v 2.829410 2.460649 5.515000
v 2.814129 2.358988 5.275000
v 2.634819 2.186125 4.885000
v 2.638927 2.178411 4.866000
v 2.647310 2.174287 4.855000
v 2.646883 2.163004 4.828000
v 2.677190 2.176823 4.857000
v 2.687701 2.163718 4.824000
v 2.685288 2.151119 4.794000
v 2.713134 2.162764 4.818000
v 2.706169 2.125926 4.730000
v 2.729491 2.103572 4.672000
v 2.748394 2.108142 4.680000
v 2.774575 2.108321 4.676000
v 2.758473 2.086329 4.625000
v 2.765472 2.081933 4.613000
v 2.768580 2.055703 4.548000
v 2.786347 2.059485 4.554000
v 2.759338 2.012067 4.442000
v 2.805092 2.036293 4.493000
v 2.902139 2.042862 4.489000
v 2.935370 2.057342 4.518000
v 2.927698 2.043154 4.484000
v 2.942825 2.036221 4.463000
v 2.997072 2.064964 4.523000
v 3.023124 2.074120 4.540000
v 3.036623 2.074622 4.538000
v 3.112834 2.091517 4.562000
v 3.093722 2.070117 4.512000
v 3.077777 2.051002 4.467000
v 3.094820 2.053937 4.470000
v 3.122375 2.063796 4.488000
v 3.170383 2.087039 4.535000
v -3.654705 2.681254 5.967000
v -3.572993 2.694752 6.015000
v -3.556993 2.695272 6.019000
v -3.532374 2.714829 6.071000
v -3.510610 2.737178 6.129000
v -3.470106 2.745358 6.155000
v -3.545983 2.847230 6.391000
v -3.538586 2.855487 6.412000
v -3.494873 2.834374 6.367000
v -3.488039 2.843109 6.389000
v -3.473544 2.860164 6.432000
v -3.443184 2.864373 6.446000
v -3.418961 2.858947 6.436000
v -3.395884 2.854429 6.428000
v -3.380765 2.856588 6.435000
v -3.377129 2.868523 6.464000
v -3.372315 2.879579 6.491000
v -3.353941 2.879112 6.492000
v -3.325830 2.870236 6.474000
v -3.305513 2.868028 6.471000
v -3.288291 2.868495 6.474000
v -3.274612 2.872076 6.484000
v -3.252367 2.868140 6.477000
v -3.241671 2.874403 6.493001
v -3.226441 2.876693 6.500000
v -3.222547 2.889171 6.530000
v -3.204769 2.889270 6.532001
v -3.182125 2.884961 6.524000
v -3.163917 2.884645 6.525000
v -3.141387 2.880365 6.517000
v -3.118448 2.875658 6.508000
v -3.103204 2.878033 6.515000
v -3.089836 2.882186 6.526000
v -3.076428 2.886349 6.537000
v -3.059704 2.887432 6.541000
v -3.034610 2.880583 6.527000
v -3.019320 2.883014 6.534000
v -3.008604 2.889867 6.551000
v -2.995529 2.894523 6.563000
v -2.978324 2.895220 6.566000
v -2.960670 2.895487 6.568000
v -2.940336 2.893120 6.564000
v -2.923605 2.894290 6.568000
v -2.907754 2.896351 6.574000
v -2.890129 2.896661 6.576000
v -2.873384 2.897861 6.580000
v -2.857935 2.900393 6.587000
v -2.848068 2.908656 6.607000
v -2.834251 2.912965 6.618001
v -2.821239 2.918162 6.631001
v -2.805635 2.920728 6.638000
v -2.788328 2.921542 6.641000
v -2.769351 2.920606 6.640000
v -2.747495 2.916602 6.632000
v -2.733517 2.920962 6.643000
v -2.717857 2.923572 6.650000
v -2.703391 2.927509 6.660000
v -2.681223 2.923103 6.651000
v -2.667126 2.927495 6.662000
v -2.650595 2.929259 6.667000
v -2.635630 2.932788 6.676000
v -2.613963 2.928858 6.668000
v -2.595466 2.928450 6.668000
v -2.580847 2.932442 6.678000
v -2.562348 2.932050 6.678000
v -2.546146 2.934300 6.684000
v -2.529923 2.936558 6.690001
v -2.515554 2.941017 6.701000
v -2.497782 2.941533 6.703001
v -2.482600 2.945128 6.712000
v -2.464441 2.945220 6.713000
v -2.445194 2.944003 6.711000
v -2.428138 2.945425 6.715000
v -2.411788 2.947731 6.721000
v -2.394346 2.948729 6.724000
v -2.372657 2.944471 6.715000
v -2.352079 2.941536 6.709000
v -2.333630 2.941239 6.709000
v -2.322437 2.950154 6.730000
v -2.307029 2.953813 6.739000
v -2.292598 2.958794 6.751000
v -2.278784 2.964656 6.765000
v -2.263231 2.968333 6.774000
v -2.242003 2.964566 6.766000
v -2.220827 2.960806 6.758000
v -2.201983 2.960119 6.757000
v -2.187677 2.965571 6.770000
v -2.172025 2.969275 6.779000
v -2.156330 2.972985 6.788000
v -2.138704 2.974072 6.791000
v -2.119507 2.972975 6.789001
v -2.101565 2.973634 6.791000
v -2.086687 2.978678 6.803000
v -2.069316 2.980223 6.807000
v -2.052533 2.982649 6.813000
v -2.035424 2.984642 6.818000
v -2.017999 2.986202 6.822001
v -1.999384 2.986016 6.822001
v -1.980775 2.985835 6.822001
v -1.963897 2.988284 6.828001
v -1.946707 2.990300 6.833000
v -1.928930 2.991445 6.836000
v -1.912539 2.994782 6.844000
v -1.896662 2.998999 6.854000
v -1.878818 3.000156 6.857000
v -1.859335 2.998693 6.854000
v -1.840140 2.997671 6.852000
v -1.824683 3.002778 6.864000
v -1.807060 3.004390 6.868001
v -1.789158 3.005567 6.871000
v -1.772275 3.008498 6.878000
v -1.754083 3.009245 6.880000
v -1.736388 3.010871 6.884000
v -1.717927 3.011188 6.885000
v -1.700203 3.012821 6.889000
v -1.681242 3.012270 6.888000
v -1.662530 3.012161 6.888000
v -1.645253 3.014678 6.894001
v -1.628655 3.018510 6.903000
v -1.611311 3.021034 6.909000
v -1.594859 3.025309 6.919000
v -1.576534 3.026090 6.921000
v -1.559776 3.029934 6.930000
v -1.539859 3.027659 6.925000
v -1.522168 3.029760 6.930000
v -1.504669 3.032301 6.936000
v -1.487140 3.034844 6.942000
v -1.470003 3.038264 6.950000
v -1.449276 3.034255 6.941000
v -1.432928 3.039429 6.953001
v -1.414890 3.041108 6.957000
v -1.398839 3.047160 6.971000
v -1.382317 3.052341 6.983000
v -1.365147 3.056211 6.992000
v -1.345620 3.054840 6.989000
v -1.326300 3.053908 6.987000
v -1.309238 3.058222 6.997000
v -1.290095 3.057731 6.996000
v -1.271141 3.057679 6.996000
v -1.251472 3.055881 6.992000
v -1.233765 3.058892 6.999001
v -1.216196 3.062342 7.007000
v -1.198413 3.065357 7.014000
v -1.179585 3.065752 7.015000
v -1.161083 3.067022 7.018000
v -1.141265 3.064798 7.013000
v -1.123235 3.067382 7.019001
v -1.104072 3.066909 7.018000
v -1.086308 3.070371 7.026000
v -1.068652 3.074271 7.035000
v -1.051397 3.079483 7.047000
v -1.033345 3.082512 7.054000
v -1.014105 3.082046 7.053000
v -0.994872 3.081582 7.052001
v -0.976752 3.084614 7.059000
v -0.957374 3.083715 7.057000
v -0.939469 3.087624 7.066000
v -0.921126 3.090223 7.072001
v -0.902241 3.091075 7.074000
v -0.883221 3.091491 7.075000
v -0.864440 3.092783 7.078001
v -0.846718 3.098008 7.090000
v -0.828349 3.101049 7.097000
v -0.810625 3.106712 7.110000
v -0.792165 3.109755 7.117000
v -0.773666 3.112799 7.124001
v -0.754283 3.112348 7.123000
v -0.734906 3.111897 7.122000
v -0.716640 3.116254 7.132000
v -0.698418 3.121048 7.143000
v -0.679566 3.123222 7.148000
v -0.659764 3.121027 7.143000
v -0.640527 3.121454 7.144001
v -0.621024 3.120570 7.142000
v -0.602121 3.122746 7.147000
v -0.583600 3.127107 7.157001
v -0.565577 3.134527 7.174000
v -0.546167 3.134520 7.174000
v -0.527639 3.139756 7.186000
v -0.507632 3.136255 7.178000
v -0.488280 3.136685 7.179000
v -0.468465 3.134058 7.173000
v -0.448997 3.133616 7.172000
v -0.430193 3.137981 7.182000
v -0.411792 3.145841 7.200000
v -0.392967 3.151080 7.212000
v -0.373611 3.152387 7.215000
v -0.354583 3.156753 7.225000
v -0.335176 3.158060 7.228000
v -0.315796 3.159805 7.232000
v -0.295904 3.156307 7.224000
v -0.276628 3.159363 7.231000
v -0.257208 3.161108 7.235000
v -0.237931 3.165038 7.244000
v -0.218605 3.168969 7.253000
v -0.199120 3.171152 7.258000
v -0.179560 3.172461 7.261000
v -0.159894 3.172023 7.260000
v -0.140486 3.177265 7.272000
v -0.120863 3.178575 7.275001
v -0.101224 3.179884 7.278000
v -0.081613 3.182942 7.285000
v -0.061998 3.187748 7.296000
v -0.042255 3.187311 7.295001
v -0.022526 3.188184 7.297000
v -0.002791 3.194738 7.312000
v 0.017022 3.200855 7.326000
v 0.036851 3.201729 7.328001
v 0.056706 3.203477 7.332000
v 0.076541 3.203477 7.332000
v 0.096456 3.206100 7.338000
v 0.116323 3.206537 7.339000
v 0.136270 3.208723 7.344000
v 0.156116 3.208287 7.343000
v 0.176101 3.210473 7.348001
v 0.196219 3.214406 7.357000
v 0.216534 3.220525 7.371000
v 0.236346 3.218779 7.367001
v 0.256520 3.221839 7.374001
v 0.276619 3.223589 7.378000
v 0.296498 3.222718 7.376000
v 0.316238 3.220536 7.371000
v 0.336681 3.225345 7.382000
v 0.357086 3.229280 7.391000
v 0.377541 3.233217 7.400001
v 0.397399 3.231910 7.397000
v 0.418145 3.237593 7.410000
v 0.438192 3.237598 7.410000
v 0.458362 3.238477 7.412000
v 0.478544 3.239356 7.414001
v 0.499006 3.241983 7.420001
v 0.520130 3.248543 7.435000
v 0.540535 3.250297 7.439000
v 0.561868 3.257294 7.455000
v 0.581725 3.255554 7.451000
v 0.602288 3.257747 7.456000
v 0.622795 3.259503 7.460001
v 0.645478 3.272183 7.489000
v 0.667341 3.280057 7.507000
v 0.687011 3.277009 7.500000
v 0.705983 3.270903 7.486001
v 0.724492 3.263050 7.468000
v 0.746195 3.269616 7.483000
v 0.766545 3.270066 7.484000
v 0.788267 3.276197 7.498000
v 0.810821 3.285388 7.519001
v 0.832825 3.291958 7.534000
v 0.853779 3.294159 7.539001
v 0.872557 3.288059 7.525001
v 0.893039 3.288515 7.526000
v 0.914620 3.292904 7.536000
v 0.938365 3.304722 7.563000
v 0.959974 3.308676 7.572001
v 0.979561 3.305641 7.565001
v 1.001622 3.310908 7.577000
v 1.022265 3.311371 7.578001
v 1.042914 3.311834 7.579000
v 1.063429 3.311862 7.579000
v 1.086949 3.321068 7.600000
v 1.110436 3.329838 7.620000
v 1.133143 3.335988 7.634000
v 1.152148 3.331215 7.623000
v 1.172017 3.329065 7.618001
v 1.191860 3.326917 7.613000
v 1.213748 3.330452 7.621000
v 1.235032 3.332240 7.625000
v 1.305145 3.353349 7.673000
v 1.326964 3.356019 7.679000
v 1.348641 3.358255 7.684000
v 1.369990 3.359618 7.687000
v 1.389006 3.355302 7.677001
v 1.411273 3.358855 7.685000
v 1.435264 3.366344 7.702000
v 1.458591 3.372087 7.715000
v 1.478348 3.369528 7.709001
v 1.499435 3.370032 7.710001
v 1.521121 3.371848 7.714000
v 1.542031 3.371920 7.714000
v 1.564159 3.374616 7.720000
v 1.588375 3.381687 7.736001
v 1.612056 3.387449 7.749001
v 1.631595 3.384471 7.742001
v 1.651952 3.383245 7.739000
v 1.673159 3.383770 7.740000
v 1.697002 3.389545 7.753000
v 1.719810 3.393137 7.761000
v 1.741991 3.395421 7.766000
v 1.763749 3.396834 7.769001
v 1.783457 3.394315 7.763000
v 1.802207 3.390051 7.753000
v 1.820200 3.384478 7.740000
v 1.839553 3.381531 7.733000
v 1.857909 3.376840 7.722001
v 1.877669 3.374775 7.717000
v 1.894453 3.367466 7.700000
v 1.907417 3.353600 7.668000
v 1.912416 3.326179 7.605000
v 1.919363 3.302696 7.551001
v 1.937582 3.298897 7.542000
v 1.964064 3.309101 7.565001
v 1.983330 3.307061 7.560000
v 2.001512 3.303275 7.551001
v 2.022061 3.303431 7.551001
v 2.045319 3.307966 7.561000
v 2.071095 3.316444 7.580000
v 2.093669 3.319677 7.587000
v 2.114056 3.319414 7.586000
v 2.133318 3.317407 7.581000
v 2.153126 3.316278 7.578001
v 2.172349 3.314280 7.573000
v 2.193000 3.314474 7.573000
v 2.211609 3.311610 7.566000
v 2.221041 3.295182 7.528000
v 2.238608 3.291014 7.518000
v 2.254625 3.284662 7.503000
v 2.267231 3.273498 7.477000
v 2.266852 3.243950 7.409000
v 2.317006 3.257987 7.440001
v 2.317518 3.149040 7.189000
v 2.327128 3.135717 7.158000
v 2.346740 3.135978 7.158000
v 2.362722 3.131427 7.147000
v 2.383653 3.133454 7.151000
v 2.406295 3.137678 7.160000
v 2.425945 3.137966 7.160000
v 2.444579 3.136946 7.157001
v 2.457352 3.128480 7.137001
v 2.479396 3.131855 7.144001
v 2.500437 3.133924 7.148000
v 2.521159 3.135561 7.151000
v 2.515968 3.105194 7.081000
v 2.515057 3.080528 7.024000
v 2.521420 3.065076 6.988000
v 2.529775 3.052260 6.958000
v 2.546402 3.049538 6.951000
v 2.551928 3.033661 6.914001
v 2.561722 3.023054 6.889000
v 2.565022 3.004990 6.847000
v 2.560175 2.977712 6.784000
v 2.573619 2.971946 6.770000
v 2.586614 2.965747 6.755000
v 2.597609 2.957359 6.735000
v 2.614722 2.956004 6.731000
v 2.633780 2.956852 6.732000
v 2.638673 2.941895 6.697001
v 2.641797 2.925184 6.658000
v 2.653507 2.918145 6.641000
v 2.658297 2.903640 6.607000
v 2.666962 2.893536 6.583000
v 2.662046 2.868930 6.526000
v 2.657648 2.845204 6.471000
v 2.674459 2.844347 6.468000
v 2.695430 2.847896 6.475000
v 2.707236 2.841779 6.460001
v 2.718972 2.835668 6.445000
v 2.728941 2.827804 6.426000
v 2.734972 2.815986 6.398000
v 2.744734 2.808135 6.379000
v 2.766099 2.812179 6.387000
v 2.748730 2.777040 6.306000
v 2.744962 2.755993 6.257000
v 2.755946 2.749926 6.242000
v 2.776638 2.753560 6.249000
v 2.804643 2.731025 6.194000
v 2.800290 2.710444 6.146000
v 2.807145 2.700893 6.123000
v 2.827266 2.704143 6.129000
v 2.856723 2.716231 6.155000
v 2.853192 2.696995 6.110000
v 2.879024 2.705578 6.128000
v 2.884180 2.694744 6.102000
v 2.852595 2.649903 5.999000
v 2.864237 2.630458 5.952000
v 2.864227 2.600870 5.882000
v 2.885672 2.591205 5.857000
v 2.821077 2.478090 5.595000
v 2.645902 2.181812 4.907000
v 2.656028 2.179036 4.899000
v 2.674310 2.182946 4.906000
v 2.678958 2.175743 4.888000
v 2.680770 2.166322 4.865000
v 2.696323 2.168042 4.867000
v 2.690750 2.152843 4.831000
v 2.694510 2.145223 4.812000
v 2.734213 2.166154 4.857000
v 2.679136 2.112159 4.734000
v 2.684227 2.105894 4.718000
v 2.724711 2.127321 4.764000
v 2.726406 2.118403 4.742000
v 2.734934 2.114855 4.732000
v 2.739945 2.108635 4.716000
v 2.762260 2.095847 4.681000
v 2.727904 2.060101 4.599000
v 2.757263 2.062980 4.601000
v 2.811155 2.093603 4.667000
v 2.763268 2.039134 4.541000
v 2.796897 2.054562 4.573000
v 2.796951 2.045299 4.550000
v 2.780836 2.024349 4.501000
v 2.798349 2.018898 4.484000
v 2.833113 2.034889 4.517000
v 2.919351 2.051218 4.540000
v 2.918500 2.032931 4.494000
v 2.938804 2.038283 4.503000
v 2.931009 2.024184 4.469000
v 2.979145 2.039981 4.498000
v 3.013076 2.054505 4.527000
v 3.003016 2.030500 4.468000
v 3.104496 2.073079 4.552000
v 3.107960 2.066847 4.535000
v 3.107102 2.049398 4.490000
v 3.149886 2.060786 4.508000
v 3.145478 2.049599 4.480000
v 3.106369 2.015982 4.403000
v -3.691003 2.666888 5.968000
v -3.636071 2.663164 5.969000
v -3.633406 2.673411 5.995000
v -3.536986 2.701542 6.081000
v -3.472380 2.730148 6.161000
v -3.545229 2.843134 6.426000
v -3.529485 2.844722 6.432000
v -3.508828 2.842346 6.429000
v -3.470310 2.825403 6.393000
v -3.461731 2.832788 6.412000
v -3.453074 2.840183 6.431000
v -3.444337 2.847590 6.450000
v -3.417463 2.840001 6.435000
v -3.395991 2.836845 6.430000
v -3.381952 2.854833 6.475000
v -3.372443 2.861858 6.493001
v -3.342199 2.851268 6.471000
v -3.324952 2.851711 6.474000
v -3.305672 2.850407 6.473001
v -3.291504 2.853519 6.482000
v -3.279330 2.858405 6.495000
v -3.264096 2.860662 6.502000
v -3.238367 2.853694 6.488000
v -3.221676 2.854658 6.492000
v -3.205974 2.856515 6.498000
v -3.190262 2.858383 6.504000
v -3.180880 2.865975 6.523000
v -3.165596 2.868305 6.530000
v -3.149813 2.870208 6.536000
v -3.130666 2.869049 6.535000
v -3.110118 2.866585 6.531000
v -3.096716 2.870718 6.542000
v -3.085155 2.876615 6.557000
v -3.059968 2.869802 6.543000
v -3.038136 2.866073 6.536000
v -3.020060 2.865865 6.537000
v -3.009804 2.873119 6.555000
v -2.998554 2.879505 6.571000
v -2.979976 2.878890 6.571000
v -2.965474 2.882228 6.580000
v -2.943326 2.878130 6.572001
v -2.926138 2.878861 6.575000
v -2.909393 2.880041 6.579000
v -2.892204 2.880792 6.582000
v -2.874579 2.881116 6.584000
v -2.859997 2.884513 6.593000
v -2.850983 2.893605 6.615000
v -2.835440 2.896143 6.622000
v -2.820299 2.899127 6.630000
v -2.802171 2.899060 6.631001
v -2.789931 2.905122 6.646000
v -2.768031 2.901139 6.638000
v -2.748262 2.899351 6.635000
v -2.735929 2.905438 6.650000
v -2.721894 2.909785 6.661000
v -2.706593 2.912828 6.669000
v -2.686022 2.910203 6.664001
v -2.667093 2.909333 6.663000
v -2.652953 2.913712 6.674000
v -2.637187 2.916351 6.681000
v -2.619042 2.916379 6.682000
v -2.597791 2.912925 6.675000
v -2.580842 2.914279 6.679000
v -2.564266 2.916077 6.684000
v -2.548436 2.918755 6.691000
v -2.531823 2.920567 6.696000
v -2.518196 2.925876 6.709000
v -2.500410 2.926394 6.711000
v -2.482993 2.927356 6.714000
v -2.462633 2.924837 6.709000
v -2.445591 2.926249 6.713000
v -2.427090 2.925925 6.713000
v -2.410035 2.927350 6.717000
v -2.394391 2.930526 6.725000
v -2.373060 2.926736 6.717000
v -2.357741 2.930360 6.726000
v -2.339252 2.930069 6.726000
v -2.326638 2.937191 6.743001
v -2.308804 2.937783 6.745000
v -2.291986 2.939688 6.750000
v -2.275823 2.942471 6.757000
v -2.261968 2.948307 6.771000
v -2.246056 2.951535 6.779000
v -2.222879 2.945192 6.765000
v -2.205977 2.947126 6.770000
v -2.190994 2.951677 6.781000
v -2.176598 2.957104 6.794000
v -2.160233 2.959924 6.801000
v -2.141317 2.959268 6.800000
v -2.120540 2.956007 6.793000
v -2.103521 2.957973 6.798000
v -2.086175 2.959508 6.802001
v -2.071244 2.964529 6.814000
v -2.053241 2.965204 6.816000
v -2.037025 2.968494 6.824000
v -2.018996 2.969179 6.826000
v -2.000082 2.968564 6.825000
v -1.980889 2.967518 6.823000
v -1.964300 2.970391 6.830000
v -1.947109 2.972399 6.835001
v -1.929896 2.974411 6.840000
v -1.913498 2.977732 6.848001
v -1.897338 2.981491 6.857000
v -1.877846 2.980037 6.854000
v -1.858917 2.979456 6.853000
v -1.841610 2.981489 6.858000
v -1.823216 2.981786 6.859000
v -1.806136 2.984261 6.865000
v -1.788767 2.986305 6.870000
v -1.773179 2.991395 6.882000
v -1.755234 2.992576 6.885000
v -1.736268 2.992022 6.884000
v -1.719557 2.995384 6.892000
v -1.702805 2.998749 6.900000
v -1.683817 2.998205 6.899000
v -1.664596 2.997231 6.897000
v -1.646344 2.997998 6.899000
v -1.629027 3.000507 6.905000
v -1.612847 3.005191 6.916000
v -1.596149 3.009008 6.925000
v -1.578949 3.011960 6.932000
v -1.561039 3.013611 6.936000
v -1.541775 3.012658 6.934000
v -1.522305 3.011273 6.931000
v -1.505023 3.014236 6.938000
v -1.489205 3.020242 6.952000
v -1.469929 3.019300 6.950000
v -1.450040 3.017057 6.945000
v -1.431417 3.017423 6.946000
v -1.415433 3.023439 6.960001
v -1.399376 3.029457 6.974000
v -1.383245 3.035477 6.988000
v -1.364111 3.034983 6.987000
v -1.346525 3.037967 6.994000
v -1.327384 3.037478 6.993001
v -1.310681 3.042637 7.005000
v -1.290966 3.040849 7.001000
v -1.273272 3.043841 7.008000
v -1.253572 3.042057 7.004000
v -1.235835 3.045052 7.011000
v -1.216673 3.044575 7.010000
v -1.198542 3.046705 7.015000
v -1.178368 3.043625 7.008000
v -1.161707 3.049668 7.022000
v -1.143669 3.052237 7.028000
v -1.125760 3.055242 7.035000
v -1.105454 3.051735 7.027000
v -1.086430 3.051703 7.027000
v -1.068317 3.054279 7.033000
v -1.051367 3.060330 7.047000
v -1.033609 3.064211 7.056000
v -1.013934 3.062447 7.052001
v -0.994141 3.060251 7.047000
v -0.976727 3.065438 7.059000
v -0.958300 3.067587 7.064000
v -0.940378 3.071474 7.073000
v -0.922147 3.074493 7.080000
v -0.903752 3.077079 7.086000
v -0.884201 3.075758 7.083000
v -0.864422 3.073569 7.078001
v -0.846104 3.076593 7.085001
v -0.828099 3.080919 7.095000
v -0.809926 3.084813 7.104001
v -0.792484 3.091747 7.120000
v -0.774304 3.096076 7.130000
v -0.755118 3.096498 7.131001
v -0.735616 3.095618 7.129000
v -0.717332 3.099949 7.139000
v -0.698896 3.103847 7.148000
v -0.679936 3.105574 7.152000
v -0.660216 3.103828 7.148000
v -0.640876 3.103820 7.148000
v -0.621711 3.104681 7.150001
v -0.602703 3.106410 7.154000
v -0.584571 3.112916 7.169000
v -0.565964 3.117252 7.179000
v -0.546694 3.118115 7.181000
v -0.527266 3.118109 7.181000
v -0.508758 3.123749 7.194000
v -0.489771 3.126784 7.201000
v -0.469767 3.123306 7.193000
v -0.449869 3.120262 7.186000
v -0.431027 3.124601 7.196001
v -0.412017 3.128071 7.204000
v -0.392800 3.130239 7.209000
v -0.373297 3.130236 7.209000
v -0.354629 3.137615 7.226000
v -0.335405 3.140652 7.233000
v -0.315881 3.141084 7.234000
v -0.296188 3.139780 7.231000
v -0.277276 3.147159 7.248000
v -0.258095 3.152368 7.260000
v -0.238389 3.151499 7.258000
v -0.218935 3.154103 7.264000
v -0.199339 3.154970 7.266000
v -0.179657 3.154535 7.265000
v -0.159937 3.153231 7.262001
v -0.140388 3.155401 7.267000
v -0.120796 3.157138 7.271000
v -0.101167 3.158439 7.274000
v -0.081680 3.165821 7.291000
v -0.062126 3.174505 7.311000
v -0.042330 3.173202 7.308001
v -0.022572 3.174938 7.312000
v -0.002794 3.177544 7.318000
v 0.017017 3.180149 7.324000
v 0.036861 3.182755 7.330000
v 0.056729 3.184926 7.335001
v 0.076698 3.190136 7.347000
v 0.096560 3.189703 7.346000
v 0.116401 3.188834 7.344000
v 0.136343 3.190572 7.348001
v 0.156306 3.192310 7.352000
v 0.176363 3.195350 7.359000
v 0.196271 3.195351 7.359000
v 0.216297 3.197089 7.363000
v 0.236312 3.198393 7.366000
v 0.256622 3.203171 7.377000
v 0.276879 3.206646 7.385000
v 0.296817 3.206214 7.384000
v 0.316879 3.207084 7.386000
v 0.337089 3.209257 7.391000
v 0.357663 3.214470 7.403000
v 0.377946 3.216643 7.408000
v 0.398417 3.220120 7.416000
v 0.418423 3.219689 7.415000
v 0.438602 3.220561 7.417000
v 0.458605 3.220130 7.416000
v 0.479507 3.225779 7.429000
v 0.499875 3.227521 7.433001
v 0.520684 3.231867 7.443000
v 0.541183 3.234044 7.448000
v 0.562087 3.238391 7.458000
v 0.582577 3.240134 7.462000
v 0.602765 3.240141 7.462000
v 0.624039 3.245792 7.475000
v 0.644694 3.247971 7.480000
v 0.665731 3.251887 7.489000
v 0.685810 3.251027 7.487000
v 0.706161 3.251471 7.488000
v 0.726518 3.251915 7.489000
v 0.747280 3.254097 7.494000
v 0.768991 3.260187 7.508000
v 0.789095 3.259331 7.506001
v 0.810915 3.265423 7.520000
v 0.834690 3.278898 7.551001
v 0.856481 3.284123 7.563000
v 0.876598 3.282835 7.560000
v 0.893971 3.271562 7.534000
v 0.913873 3.269842 7.530000
v 0.937600 3.281585 7.557000
v 0.960460 3.289855 7.576000
v 0.981740 3.292480 7.582000
v 1.002789 3.294240 7.586000
v 1.022510 3.291656 7.580000
v 1.043576 3.293417 7.584001
v 1.065928 3.299088 7.597001
v 1.088207 3.304326 7.609000
v 1.110552 3.309565 7.621000
v 1.133111 3.315240 7.634000
v 1.153777 3.315271 7.634000
v 1.172598 3.310092 7.622000
v 1.193546 3.310994 7.624001
v 1.215780 3.315373 7.634000
v 1.237584 3.318450 7.641000
v 1.305440 3.333339 7.675000
v 1.328472 3.339030 7.688000
v 1.350522 3.342117 7.695000
v 1.371543 3.342600 7.696001
v 1.390580 3.338307 7.686000
v 1.412320 3.340532 7.691000
v 1.435392 3.345799 7.703001
v 1.458153 3.350200 7.713000
v 1.480586 3.353735 7.721000
v 1.502676 3.356403 7.727000
v 1.522631 3.354296 7.722001
v 1.543760 3.354798 7.723001
v 1.566112 3.357908 7.730000
v 1.589531 3.363194 7.742001
v 1.612601 3.367613 7.752000
v 1.633831 3.368125 7.753000
v 1.655709 3.369945 7.757000
v 1.677179 3.370897 7.759000
v 1.699538 3.373591 7.765000
v 1.722375 3.377157 7.773000
v 1.742343 3.375078 7.768001
v 1.763421 3.375175 7.768001
v 1.782435 3.371364 7.759000
v 1.803494 3.371467 7.759000
v 1.824323 3.371140 7.758000
v 1.844197 3.369076 7.753000
v 1.860198 3.360064 7.732000
v 1.874872 3.348882 7.706000
v 1.893098 3.344222 7.695000
v 1.902066 3.323484 7.647000
v 1.905244 3.293187 7.577000
v 1.921262 3.285494 7.559000
v 1.941040 3.284323 7.556000
v 1.962623 3.286200 7.560000
v 1.984232 3.288080 7.564000
v 2.002952 3.285183 7.557000
v 2.025922 3.289246 7.566000
v 2.050569 3.295922 7.581000
v 2.073389 3.299560 7.589000
v 2.092671 3.297551 7.584001
v 2.116390 3.302503 7.595000
v 2.138485 3.304851 7.600000
v 2.157772 3.302856 7.595000
v 2.174168 3.296516 7.580000
v 2.192516 3.293225 7.572001
v 2.209949 3.288635 7.561000
v 2.230278 3.288398 7.560000
v 2.246737 3.282512 7.546000
v 2.259520 3.271410 7.520000
v 2.264284 3.249000 7.468000
v 2.270913 3.229639 7.423000
v 2.288105 3.225510 7.413001
v 2.322377 3.245319 7.458000
v 2.311513 3.174855 7.295001
v 2.312294 3.148982 7.235000
v 2.335318 3.153580 7.245000
v 2.323947 3.112041 7.149000
v 2.344184 3.113167 7.151000
v 2.368736 3.119958 7.166000
v 2.389379 3.121532 7.169000
v 2.405006 3.116580 7.157001
v 2.422609 3.114248 7.151000
v 2.440187 3.111921 7.145000
v 2.456020 3.107422 7.134000
v 2.475618 3.107722 7.134000
v 2.499424 3.113256 7.146000
v 2.510313 3.079031 7.066000
v 2.516875 3.063667 7.030000
v 2.525413 3.050922 7.000000
v 2.539249 3.044720 6.985000
v 2.529203 3.010187 6.905000
v 2.551203 3.014022 6.913000
v 2.554669 2.996063 6.871000
v 2.542930 2.960663 6.789001
v 2.563954 2.963644 6.795001
v 2.571340 2.950929 6.765000
v 2.582783 2.943018 6.746000
v 2.592589 2.933368 6.723001
v 2.616651 2.939869 6.737000
v 2.633762 2.938524 6.733000
v 2.644166 2.929767 6.712000
v 2.644152 2.909664 6.665000
v 2.661079 2.888682 6.615000
v 2.670975 2.879946 6.594000
v 2.662822 2.851996 6.529000
v 2.654732 2.824484 6.465000
v 2.682266 2.834986 6.488000
v 2.703283 2.838508 6.495000
v 2.705918 2.822808 6.458000
v 2.715110 2.814107 6.437000
v 2.719529 2.800602 6.405000
v 2.734468 2.798035 6.398000
v 2.745943 2.791977 6.383000
v 2.763845 2.792489 6.383000
v 2.763458 2.774633 6.341000
v 2.753203 2.747151 6.277000
v 2.777864 2.737719 6.253000
v 2.802190 2.744839 6.268000
v 2.812671 2.738394 6.252000
v 2.804262 2.697482 6.156000
v 2.812970 2.689739 6.137000
v 2.836153 2.679975 6.112000
v 2.853502 2.680588 6.112000
v 2.873690 2.683844 6.118001
v 2.854801 2.635532 6.005000
v 2.848492 2.614668 5.956000
v 2.848177 2.599514 5.920000
v 2.830472 2.431278 5.520000
v 2.837726 2.424533 5.503000
v 2.852734 2.374165 5.380000
v 2.652139 2.173413 4.920000
v 2.642238 2.154300 4.875000
v 2.660980 2.158616 4.883000
v 2.668837 2.154103 4.871000
v 2.660674 2.136769 4.830000
v 2.672232 2.135367 4.825000
v 2.690469 2.139289 4.832000
v 2.707455 2.131675 4.811000
v 2.702122 2.106807 4.751000
v 2.726074 2.105030 4.743000
v 2.724192 2.093505 4.715000
v 2.749469 2.102862 4.734000
v 2.751539 2.094465 4.713000
v 2.723377 2.043948 4.593000
v 2.749923 2.054266 4.614000
v 2.762852 2.054363 4.612000
v 2.780620 2.058040 4.618000
v 2.768199 2.039442 4.574000
v 2.776223 2.036008 4.564000
v 2.783610 2.032140 4.553000
v 2.802025 2.036322 4.560000
v 2.795817 2.022652 4.527000
v 2.791302 2.010325 4.497000
v 2.806600 2.012313 4.499000
v 2.908688 2.022274 4.503000
v 2.930872 2.028909 4.515000
v 2.927084 2.017585 4.487000
v 2.949383 2.024262 4.499000
v 3.105765 2.052598 4.534000
v 3.108460 2.045955 4.516000
v 3.105558 2.035697 4.490000
v 3.121303 2.037696 4.491000
v 3.144565 2.036317 4.481000
v -4.369279 2.679020 5.873000
v -3.810887 2.618479 5.865000
v -3.654209 2.659774 6.001000
v -3.641768 2.662869 6.011000
v -3.637749 2.672181 6.035000
v -3.472978 2.713605 6.164001
v -3.478134 2.731012 6.206000
v -3.491996 2.755461 6.264000
v -3.537155 2.804971 6.379000
v -3.530926 2.814021 6.402000
v -3.525692 2.823960 6.427001
v -3.484880 2.805358 6.387000
v -3.488837 2.822790 6.429000
v -3.464513 2.817401 6.419000
v -3.461216 2.829144 6.448000
v -3.442833 2.828614 6.449000
v -3.409080 2.815383 6.421000
v -3.397697 2.820586 6.435000
v -3.389397 2.843292 6.491000
v -3.358046 2.831886 6.467000
v -3.340288 2.831883 6.469000
v -3.325114 2.834083 6.476000
v -3.309417 2.835857 6.482000
v -3.289145 2.833709 6.479000
v -3.284059 2.844693 6.506001
v -3.266297 2.844756 6.508000
v -3.239568 2.836966 6.492000
v -3.216925 2.832690 6.484000
v -3.199779 2.833233 6.487000
v -3.185583 2.836409 6.496000
v -3.169897 2.838286 6.502000
v -3.162440 2.847594 6.525000
v -3.150538 2.852982 6.539001
v -3.137142 2.857072 6.550000
v -3.117993 2.855939 6.549000
v -3.101238 2.856999 6.553000
v -3.088246 2.861557 6.565001
v -3.066322 2.857844 6.558000
v -3.036095 2.846303 6.533000
v -3.017577 2.845668 6.533000
v -3.010556 2.855932 6.558000
v -3.002044 2.864896 6.580000
v -2.985266 2.866032 6.584000
v -2.965331 2.864132 6.581000
v -2.944983 2.861808 6.577000
v -2.931351 2.866022 6.588000
v -2.913253 2.865895 6.589000
v -2.896046 2.866647 6.592000
v -2.876221 2.864801 6.589000
v -2.866404 2.872964 6.609000
v -2.856062 2.880699 6.628000
v -2.839635 2.882358 6.633000
v -2.820645 2.881418 6.632000
v -2.802522 2.881358 6.633000
v -2.787766 2.884781 6.642000
v -2.770473 2.885608 6.645000
v -2.752765 2.886009 6.647000
v -2.732180 2.883379 6.642000
v -2.721035 2.890744 6.660000
v -2.701688 2.889435 6.658000
v -2.681559 2.887266 6.654000
v -2.660266 2.883806 6.647000
v -2.647768 2.889899 6.662000
v -2.637173 2.898167 6.682000
v -2.621386 2.900803 6.689000
v -2.602848 2.900411 6.689000
v -2.586641 2.902629 6.695000
v -2.573481 2.908322 6.709000
v -2.554161 2.907086 6.707000
v -2.534865 2.905858 6.705000
v -2.516716 2.905938 6.706000
v -2.504534 2.912959 6.723001
v -2.483394 2.909587 6.716001
v -2.464504 2.908822 6.715000
v -2.445267 2.907632 6.713000
v -2.428581 2.909481 6.718000
v -2.412236 2.911769 6.724000
v -2.394443 2.912331 6.726000
v -2.377002 2.913333 6.729000
v -2.362007 2.917372 6.739000
v -2.348358 2.923148 6.753000
v -2.331879 2.925467 6.759000
v -2.311955 2.923464 6.755000
v -2.291720 2.921035 6.750000
v -2.276573 2.925103 6.760000
v -2.261046 2.928744 6.769001
v -2.247795 2.935418 6.785000
v -2.229536 2.935608 6.786000
v -2.209325 2.933209 6.781000
v -2.195286 2.939034 6.795001
v -2.181498 2.945296 6.810000
v -2.167635 2.951562 6.825000
v -2.148029 2.950049 6.822001
v -2.126573 2.945948 6.813000
v -2.104245 2.940555 6.801000
v -2.087509 2.942950 6.807000
v -2.071961 2.947080 6.817000
v -2.055462 2.949916 6.824000
v -2.039526 2.953623 6.833000
v -2.023252 2.956901 6.841001
v -2.001372 2.951971 6.830000
v -1.981880 2.950504 6.827000
v -1.961259 2.947314 6.820000
v -1.946663 2.953202 6.834000
v -1.931431 2.958231 6.846000
v -1.915021 2.961535 6.854000
v -1.896912 2.962250 6.856000
v -1.877975 2.961674 6.855000
v -1.859591 2.961966 6.856000
v -1.842816 2.964853 6.863000
v -1.826804 2.969040 6.873000
v -1.807849 2.968480 6.872000
v -1.789683 2.969219 6.874001
v -1.772027 2.970825 6.878000
v -1.754096 2.972003 6.881001
v -1.735649 2.972321 6.882000
v -1.720693 2.978688 6.897000
v -1.703438 2.981172 6.903000
v -1.684933 2.981500 6.904000
v -1.664012 2.977512 6.895000
v -1.646245 2.979142 6.899000
v -1.628932 2.981638 6.905000
v -1.613221 2.987160 6.918000
v -1.596290 2.990525 6.926000
v -1.578862 2.993031 6.932000
v -1.561180 2.995106 6.937000
v -1.541917 2.994163 6.935000
v -1.523106 2.994086 6.935000
v -1.506900 2.999192 6.947001
v -1.490418 3.003868 6.958000
v -1.470494 3.001641 6.953001
v -1.450181 2.998552 6.946000
v -1.431970 2.999782 6.949000
v -1.416591 3.007059 6.966001
v -1.401121 3.014337 6.983000
v -1.383186 3.016437 6.988000
v -1.363469 3.014655 6.984000
v -1.346856 3.019781 6.996000
v -1.328850 3.021888 7.001000
v -1.311567 3.025723 7.010000
v -1.291840 3.023950 7.006001
v -1.273589 3.025631 7.010000
v -1.253707 3.023429 7.005000
v -1.237203 3.029429 7.019001
v -1.218194 3.029389 7.019001
v -1.198845 3.028488 7.017000
v -1.179171 3.026725 7.013000
v -1.162498 3.032732 7.027000
v -1.145425 3.037878 7.039001
v -1.127328 3.040435 7.045001
v -1.107311 3.037816 7.039001
v -1.087173 3.034765 7.032001
v -1.069656 3.039053 7.042000
v -1.052086 3.043343 7.052001
v -1.034463 3.047633 7.062000
v -1.014773 3.045883 7.058001
v -0.995387 3.044997 7.056000
v -0.977397 3.048429 7.064000
v -0.959771 3.053155 7.075000
v -0.941422 3.055726 7.081000
v -0.922780 3.057433 7.085001
v -0.904499 3.060437 7.092000
v -0.884683 3.058263 7.087000
v -0.865261 3.057385 7.085001
v -0.847164 3.061254 7.094000
v -0.829135 3.065556 7.104001
v -0.810483 3.067701 7.109000
v -0.793028 3.074593 7.125000
v -0.774835 3.078897 7.135000
v -0.756271 3.081907 7.142000
v -0.736844 3.081466 7.141000
v -0.718427 3.085340 7.150001
v -0.699865 3.088784 7.158000
v -0.680593 3.089208 7.159000
v -0.660762 3.087043 7.154000
v -0.641317 3.086604 7.153000
v -0.622660 3.090050 7.161000
v -0.604045 3.093928 7.170001
v -0.585625 3.099100 7.182000
v -0.566274 3.099527 7.183001
v -0.546308 3.096502 7.176000
v -0.527261 3.098655 7.181000
v -0.508470 3.102535 7.190001
v -0.490243 3.110298 7.208000
v -0.470221 3.106843 7.200000
v -0.450867 3.107703 7.202000
v -0.431683 3.109858 7.207000
v -0.412472 3.112013 7.212000
v -0.392634 3.109422 7.206000
v -0.373140 3.109420 7.206000
v -0.354627 3.118048 7.226000
v -0.335310 3.120205 7.231000
v -0.315792 3.120635 7.232000
v -0.296228 3.120634 7.232000
v -0.277466 3.129694 7.253000
v -0.258236 3.134439 7.264000
v -0.238815 3.137459 7.271000
v -0.219145 3.137459 7.271000
v -0.199475 3.137458 7.271000
v -0.179657 3.134868 7.265000
v -0.159893 3.132710 7.260000
v -0.140388 3.135731 7.267000
v -0.120828 3.138319 7.273000
v -0.101320 3.143497 7.285000
v -0.081769 3.149538 7.299000
v -0.062159 3.156442 7.315001
v -0.042359 3.155578 7.313000
v -0.022557 3.152989 7.307000
v -0.002794 3.158599 7.320000
v 0.017015 3.159893 7.323000
v 0.036886 3.165072 7.335001
v 0.056783 3.168092 7.342000
v 0.076750 3.172407 7.352000
v 0.096533 3.168956 7.344000
v 0.116337 3.167229 7.340000
v 0.136305 3.169819 7.346000
v 0.156412 3.174566 7.357000
v 0.176482 3.177587 7.364000
v 0.196511 3.179314 7.368001
v 0.216267 3.176725 7.362000
v 0.236215 3.177157 7.363000
v 0.256517 3.181905 7.374001
v 0.277028 3.188378 7.389000
v 0.297057 3.188811 7.390000
v 0.317006 3.188380 7.389000
v 0.337360 3.191834 7.397000
v 0.357661 3.194424 7.403000
v 0.378403 3.200467 7.417000
v 0.398952 3.204353 7.426000
v 0.419493 3.207807 7.434000
v 0.439249 3.205220 7.428000
v 0.459777 3.208244 7.435000
v 0.480085 3.209541 7.438000
v 0.500947 3.214291 7.449000
v 0.521449 3.216452 7.454000
v 0.541542 3.216024 7.453001
v 0.562534 3.220775 7.464000
v 0.582806 3.221211 7.465000
v 0.603082 3.221648 7.466001
v 0.623698 3.223810 7.471000
v 0.644600 3.227269 7.479001
v 0.665901 3.232453 7.491000
v 0.686443 3.233755 7.494000
v 0.706719 3.233763 7.494000
v 0.727867 3.237654 7.503000
v 0.749065 3.241547 7.512001
v 0.771028 3.248460 7.528000
v 0.790450 3.244587 7.519001
v 0.811334 3.246755 7.524000
v 0.833903 3.255397 7.544000
v 0.856580 3.264040 7.564000
v 0.877047 3.264054 7.564000
v 0.896566 3.260615 7.556000
v 0.915798 3.256315 7.546000
v 0.937459 3.260647 7.556000
v 0.960695 3.270157 7.578001
v 0.983144 3.276649 7.593000
v 1.003825 3.277099 7.594000
v 1.025321 3.280140 7.601000
v 1.046856 3.283182 7.608000
v 1.067867 3.284500 7.611001
v 1.088896 3.285818 7.614000
v 1.109359 3.285412 7.613000
v 1.132340 3.292343 7.629000
v 1.154200 3.295824 7.637001
v 1.173797 3.292833 7.630001
v 1.194139 3.292001 7.628000
v 1.217179 3.298506 7.643000
v 1.239329 3.302425 7.652000
v 1.273903 3.284804 7.611001
v 1.305738 3.313328 7.677001
v 1.329810 3.321570 7.696001
v 1.352933 3.327224 7.709001
v 1.373633 3.326837 7.708000
v 1.393968 3.325590 7.705000
v 1.413369 3.322186 7.697001
v 1.436269 3.326986 7.708000
v 1.458852 3.330925 7.717000
v 1.481486 3.334865 7.726000
v 1.504170 3.338808 7.735000
v 1.524341 3.337143 7.731000
v 1.546492 3.339796 7.737000
v 1.568069 3.341157 7.740000
v 1.591512 3.346406 7.752000
v 1.613983 3.349499 7.759000
v 1.638390 3.356480 7.775001
v 1.659897 3.357420 7.777000
v 1.678176 3.351888 7.764000
v 1.701640 3.356720 7.775001
v 1.722729 3.356806 7.775001
v 1.742026 3.353440 7.767000
v 1.764006 3.355259 7.771000
v 1.784403 3.354059 7.768001
v 1.806181 3.355453 7.771000
v 1.824922 3.351237 7.761000
v 1.845990 3.351342 7.761000
v 1.858160 3.335474 7.724000
v 1.870863 3.320902 7.690001
v 1.882401 3.304607 7.652000
v 1.890999 3.283563 7.603000
v 1.902353 3.267704 7.566000
v 1.921896 3.266101 7.562000
v 1.945274 3.270980 7.573000
v 1.968197 3.275000 7.582000
v 1.988288 3.274273 7.580000
v 2.008902 3.274414 7.580000
v 2.031930 3.278447 7.589000
v 2.056906 3.285509 7.605000
v 2.078967 3.287824 7.610000
v 2.096094 3.282366 7.597001
v 2.119565 3.286851 7.607000
v 2.145064 3.294365 7.624001
v 2.162423 3.289353 7.612000
v 2.180869 3.286074 7.604001
v 2.196961 3.279342 7.588000
v 2.213555 3.273479 7.574000
v 2.230669 3.268485 7.562000
v 2.252785 3.270843 7.567000
v 2.272231 3.269317 7.563000
v 2.270742 3.237967 7.490000
v 2.278956 3.220886 7.450000
v 2.290353 3.208563 7.421000
v 2.297862 3.191056 7.380000
v 2.312692 3.183930 7.363000
v 2.306623 3.121687 7.218000
v 2.306711 3.095541 7.157001
v 2.344177 3.119574 7.212000
v 2.347863 3.098626 7.163000
v 2.364508 3.094987 7.154000
v 2.386446 3.098276 7.161000
v 2.398349 3.088590 7.138000
v 2.421651 3.093622 7.149000
v 2.437511 3.089141 7.138000
v 2.451596 3.082501 7.122000
v 2.466645 3.077166 7.109000
v 2.488276 3.080060 7.115000
v 2.509244 3.082098 7.119000
v 2.489393 3.034348 7.008000
v 2.496863 3.020372 6.975000
v 2.526166 3.032819 7.003000
v 2.549012 2.992671 6.908000
v 2.551140 2.930460 6.762000
v 2.566789 2.927354 6.754000
v 2.578578 2.919921 6.736001
v 2.600303 2.923765 6.744000
v 2.615482 2.920247 6.735000
v 2.634144 2.920639 6.735000
v 2.624064 2.889379 6.662000
v 2.646267 2.874145 6.625000
v 2.663870 2.873695 6.623000
v 2.666086 2.856764 6.583000
v 2.662791 2.834195 6.530000
v 2.669889 2.822913 6.503000
v 2.694626 2.830306 6.519001
v 2.709637 2.809077 6.468000
v 2.721801 2.803467 6.454000
v 2.731780 2.795691 6.435000
v 2.733975 2.780100 6.398000
v 2.741570 2.770163 6.374000
v 2.747315 2.758494 6.346000
v 2.762069 2.755959 6.339000
v 2.759697 2.736475 6.293000
v 2.776502 2.736129 6.291000
v 2.779100 2.721873 6.257000
v 2.787781 2.713712 6.237000
v 2.805813 2.714697 6.238000
v 2.803952 2.696540 6.195000
v 2.844008 2.702475 6.206000
v 2.840365 2.683028 6.160000
v 2.848222 2.658957 6.102000
v 2.844419 2.639956 6.057000
v 2.838966 2.423380 5.538000
v 2.836467 2.408358 5.502000
v 2.860742 2.416108 5.518000
v 2.660540 2.166714 4.937000
v 2.635511 2.135428 4.864000
v 2.643856 2.131362 4.853000
v 2.671879 2.143122 4.878000
v 2.701873 2.145601 4.880000
v 2.678477 2.095721 4.761000
v 2.704007 2.105368 4.781000
v 2.715470 2.104023 4.776000
v 2.722361 2.099165 4.763000
v 2.734613 2.078470 4.710000
v 2.753525 2.082918 4.718000
v 2.743184 2.065301 4.676000
v 2.758581 2.057470 4.654000
v 2.761462 2.050033 4.635000
v 2.761265 2.040390 4.611000
v 2.783828 2.047577 4.625000
v 2.801066 2.050799 4.630000
v 2.793439 2.035871 4.594000
v 2.755679 1.999216 4.509000
v 2.777011 2.005570 4.521000
v 2.790428 2.006176 4.520000
v 2.853939 1.980426 4.442000
v 2.900361 2.003921 4.492000
v 2.961281 2.011165 4.497000
v 3.066176 2.030530 4.522000
v 3.128104 2.062976 4.591000
v 3.127540 2.037334 4.524000
v 3.154490 2.046531 4.541000
v 3.164159 2.044488 4.533000
v -3.848288 2.616330 5.896000
v -3.824871 2.611611 5.889000
v -3.634613 2.628924 5.971000
v -3.641057 2.645658 6.012000
v -3.517542 2.678707 6.115000
v -3.476713 2.686333 6.140000
v -3.493305 2.712376 6.202000
v -3.483792 2.718305 6.218000
v -3.496511 2.741726 6.274000
v -3.515030 2.769950 6.341000
v -3.532084 2.797297 6.406000
v -3.510948 2.794520 6.402000
v -3.502416 2.801798 6.421000
v -3.482411 2.799927 6.419000
v -3.473783 2.807229 6.438000
v -3.457027 2.808004 6.442000
v -3.440279 2.808794 6.446000
v -3.416638 2.803936 6.437000
v -3.398888 2.803885 6.439000
v -3.400054 2.819522 6.477000
v -3.390066 2.826024 6.494000
v -3.369107 2.823401 6.490000
v -3.344586 2.817750 6.479000
v -3.327344 2.818203 6.482000
v -3.306028 2.815192 6.477000
v -3.287308 2.814370 6.477000
v -3.276183 2.820078 6.492000
v -3.265500 2.826231 6.508000
v -3.256247 2.833695 6.527000
v -3.220622 2.818165 6.493001
v -3.202477 2.817844 6.494000
v -3.185821 2.818837 6.498000
v -3.178916 2.828516 6.522000
v -3.157844 2.825628 6.517000
v -3.147902 2.832724 6.535000
v -3.135487 2.837662 6.548000
v -3.118737 2.838711 6.552001
v -3.097253 2.835439 6.546000
v -3.084291 2.839975 6.558000
v -3.066608 2.840192 6.560000
v -3.038712 2.830897 6.540000
v -3.021109 2.831138 6.542000
v -3.014990 2.842207 6.569000
v -3.006456 2.851119 6.591000
v -2.990565 2.853119 6.597000
v -2.969703 2.850372 6.592000
v -2.948888 2.847637 6.587000
v -2.935682 2.852262 6.599000
v -2.916680 2.851277 6.598001
v -2.899896 2.852462 6.602000
v -2.881799 2.852362 6.603000
v -2.870218 2.858750 6.619000
v -2.858994 2.865578 6.636000
v -2.843411 2.868095 6.643000
v -2.823127 2.865873 6.639000
v -2.804993 2.865819 6.640000
v -2.788968 2.867932 6.646000
v -2.771673 2.868759 6.649000
v -2.754377 2.869595 6.652000
v -2.737489 2.870870 6.656000
v -2.715692 2.866979 6.648000
v -2.702878 2.872585 6.662000
v -2.685971 2.873886 6.666000
v -2.667055 2.873040 6.665000
v -2.650938 2.875219 6.671000
v -2.637563 2.880423 6.684000
v -2.620603 2.881755 6.688000
v -2.603632 2.883095 6.692000
v -2.590514 2.888750 6.706000
v -2.576180 2.893120 6.717000
v -2.555704 2.890605 6.712000
v -2.532244 2.884655 6.699000
v -2.513369 2.883879 6.698000
v -2.500098 2.889569 6.712000
v -2.484541 2.892682 6.720000
v -2.464915 2.891067 6.717000
v -2.443493 2.887307 6.709000
v -2.430078 2.893023 6.723001
v -2.416954 2.899174 6.738000
v -2.401266 2.902319 6.746000
v -2.378831 2.897296 6.735000
v -2.364878 2.902605 6.748000
v -2.349471 2.906199 6.757000
v -2.331608 2.906788 6.759000
v -2.308952 2.901362 6.747000
v -2.291801 2.902824 6.751000
v -2.275647 2.905581 6.758000
v -2.262468 2.912213 6.774000
v -2.245234 2.913692 6.778000
v -2.231928 2.920333 6.794000
v -2.212352 2.918813 6.791000
v -2.195061 2.920308 6.795001
v -2.178395 2.922667 6.801000
v -2.165514 2.930188 6.819000
v -2.148134 2.931698 6.823000
v -2.125433 2.925909 6.810000
v -2.104666 2.922704 6.803000
v -2.085169 2.921221 6.800000
v -2.072076 2.928766 6.818000
v -2.056483 2.932878 6.828001
v -2.043525 2.940860 6.847000
v -2.025443 2.941545 6.849000
v -2.004719 2.938369 6.842000
v -1.985198 2.936915 6.839000
v -1.966849 2.937184 6.840000
v -1.950779 2.940893 6.849000
v -1.933253 2.942458 6.853000
v -1.915711 2.944028 6.857000
v -1.897321 2.944314 6.858000
v -1.880301 2.946750 6.864000
v -1.862709 2.948332 6.868001
v -1.845100 2.949918 6.872000
v -1.827739 2.951936 6.877000
v -1.809828 2.953100 6.880000
v -1.791385 2.953409 6.881001
v -1.772940 2.953721 6.882000
v -1.756277 2.957042 6.890000
v -1.738061 2.957790 6.892000
v -1.723330 2.964550 6.908000
v -1.704568 2.964447 6.908000
v -1.685565 2.963918 6.907001
v -1.665846 2.962105 6.903000
v -1.649015 2.965445 6.911000
v -1.631672 2.967929 6.917000
v -1.615232 2.972132 6.927001
v -1.598740 2.976338 6.937000
v -1.581513 2.979259 6.944000
v -1.562901 2.979610 6.945000
v -1.544508 2.980392 6.947001
v -1.526765 2.982463 6.952000
v -1.510299 2.987111 6.963000
v -1.492705 2.989617 6.969000
v -1.473177 2.988264 6.966001
v -1.453249 2.986055 6.961000
v -1.435205 2.987710 6.965000
v -1.418972 2.993228 6.978000
v -1.400663 2.994458 6.981000
v -1.381944 2.994833 6.982000
v -1.364002 2.996926 6.987000
v -1.347575 3.002452 7.000000
v -1.329940 3.005406 7.007000
v -1.311146 3.005789 7.008000
v -1.291795 3.004887 7.006001
v -1.273365 3.006131 7.009000
v -1.255456 3.008664 7.015000
v -1.238750 3.014201 7.028000
v -1.217809 3.009446 7.017000
v -1.200005 3.012413 7.024000
v -1.181491 3.013666 7.027000
v -1.166270 3.023497 7.050000
v -1.147509 3.024325 7.052001
v -1.128578 3.024724 7.053000
v -1.108226 3.021266 7.045001
v -1.088847 3.020382 7.043000
v -1.070238 3.021643 7.046000
v -1.053554 3.028481 7.062000
v -1.036197 3.033605 7.074000
v -1.017339 3.034441 7.076000
v -0.998188 3.034421 7.076000
v -0.978484 3.032687 7.072001
v -0.959481 3.033098 7.073000
v -0.941138 3.035654 7.079000
v -0.923545 3.040784 7.091001
v -0.904101 3.039911 7.089000
v -0.885542 3.042041 7.094000
v -0.867079 3.044600 7.100000
v -0.849301 3.049734 7.112000
v -0.830407 3.051009 7.115000
v -0.811384 3.051856 7.117000
v -0.792461 3.053133 7.120000
v -0.774608 3.058697 7.133000
v -0.756050 3.061691 7.140000
v -0.736939 3.062540 7.142000
v -0.718419 3.065963 7.150001
v -0.699857 3.069386 7.158000
v -0.680966 3.071524 7.163000
v -0.660848 3.068088 7.155000
v -0.641401 3.067654 7.154000
v -0.623264 3.073652 7.168000
v -0.604714 3.077936 7.178000
v -0.585865 3.080934 7.185000
v -0.566427 3.080930 7.185000
v -0.546380 3.077497 7.177001
v -0.527405 3.080066 7.183001
v -0.508609 3.083923 7.192000
v -0.490512 3.092496 7.212000
v -0.471263 3.094210 7.216001
v -0.451616 3.093350 7.214000
v -0.432280 3.094635 7.217000
v -0.412928 3.095920 7.220000
v -0.393123 3.093775 7.215000
v -0.373656 3.094203 7.216001
v -0.354773 3.099776 7.229001
v -0.335634 3.103634 7.238000
v -0.316184 3.104920 7.241000
v -0.296759 3.106635 7.245000
v -0.277695 3.112638 7.259000
v -0.258520 3.118212 7.272000
v -0.239012 3.120355 7.277000
v -0.219356 3.120784 7.278000
v -0.199502 3.118211 7.272000
v -0.179879 3.119068 7.274000
v -0.160179 3.118640 7.273000
v -0.140581 3.120355 7.277000
v -0.121028 3.123785 7.285000
v -0.101473 3.128502 7.296000
v -0.081825 3.131932 7.304000
v -0.062151 3.136220 7.314000
v -0.042359 3.135792 7.313000
v -0.022569 3.134934 7.311000
v -0.002795 3.139651 7.322001
v 0.017029 3.142652 7.329000
v 0.036861 3.143081 7.330000
v 0.056830 3.150800 7.348001
v 0.076843 3.156374 7.361001
v 0.096625 3.152086 7.351000
v 0.116448 3.150371 7.347000
v 0.136379 3.151657 7.350000
v 0.156369 3.153801 7.355000
v 0.176482 3.157660 7.364000
v 0.196670 3.161948 7.374001
v 0.216678 3.162806 7.376000
v 0.236567 3.161949 7.374001
v 0.256690 3.164093 7.379000
v 0.277102 3.169239 7.391000
v 0.297177 3.170097 7.393000
v 0.317306 3.171384 7.396000
v 0.337314 3.171384 7.396000
v 0.357322 3.171385 7.396000
v 0.377636 3.173959 7.402000
v 0.398305 3.179105 7.414001
v 0.419378 3.186825 7.432000
v 0.440075 3.191114 7.442000
v 0.459837 3.188543 7.436000
v 0.480857 3.194548 7.450000
v 0.501482 3.197552 7.457000
v 0.521516 3.196696 7.455000
v 0.541902 3.197985 7.458000
v 0.563058 3.203562 7.471000
v 0.583816 3.206567 7.478000
v 0.604128 3.207000 7.479001
v 0.623610 3.203145 7.470000
v 0.644854 3.208295 7.482000
v 0.665718 3.211301 7.489000
v 0.687078 3.216453 7.501000
v 0.708220 3.220318 7.510000
v 0.729121 3.222897 7.516000
v 0.750153 3.225906 7.523000
v 0.771122 3.228486 7.529000
v 0.792333 3.231925 7.537000
v 0.813912 3.236651 7.548000
v 0.833339 3.232801 7.539001
v 0.855209 3.238386 7.552001
v 0.876455 3.241399 7.559000
v 0.897145 3.242269 7.561000
v 0.917726 3.242710 7.562000
v 0.937443 3.240151 7.556000
v 0.961439 3.252173 7.584001
v 0.983515 3.257334 7.596000
v 1.007508 3.268501 7.622000
v 1.028269 3.268948 7.623000
v 1.050412 3.273684 7.634000
v 1.069108 3.267700 7.620000
v 1.088730 3.264719 7.613000
v 1.108752 3.263027 7.609000
v 1.132166 3.271198 7.628000
v 1.154626 3.276370 7.640000
v 1.177152 3.281543 7.652000
v 1.197553 3.280713 7.650001
v 1.218898 3.282459 7.654000
v 1.241562 3.287636 7.666000
v 1.280729 3.281699 7.652000
v 1.309271 3.301464 7.698000
v 1.331843 3.305791 7.708000
v 1.355172 3.311835 7.722001
v 1.377688 3.315737 7.731000
v 1.396454 3.310634 7.719000
v 1.415157 3.305534 7.707000
v 1.437336 3.308584 7.714000
v 1.462202 3.317641 7.735000
v 1.483540 3.318552 7.737000
v 1.503918 3.317319 7.734000
v 1.526450 3.320808 7.742001
v 1.548228 3.322583 7.746000
v 1.571245 3.326935 7.756001
v 1.595755 3.334292 7.773000
v 1.620152 3.341223 7.789001
v 1.641898 3.342580 7.792000
v 1.660888 3.338363 7.782001
v 1.680043 3.334577 7.773000
v 1.701120 3.334656 7.773000
v 1.722865 3.336025 7.776000
v 1.743507 3.335251 7.774000
v 1.766639 3.339200 7.783000
v 1.788673 3.341007 7.787000
v 1.806548 3.335094 7.773000
v 1.828583 3.336907 7.777000
v 1.845172 3.328855 7.758000
v 1.859015 3.316086 7.728000
v 1.870752 3.299887 7.690001
v 1.882041 3.283261 7.651000
v 1.888147 3.258055 7.592000
v 1.906004 3.253450 7.581000
v 1.927871 3.255715 7.586000
v 1.951311 3.260560 7.597001
v 1.972997 3.262404 7.601000
v 1.993922 3.262966 7.602000
v 2.014062 3.262243 7.600000
v 2.035801 3.264100 7.604001
v 2.058379 3.267250 7.611001
v 2.082364 3.272550 7.623000
v 2.102558 3.271845 7.621000
v 2.123302 3.272003 7.621000
v 2.143208 3.270878 7.618001
v 2.164807 3.272334 7.621000
v 2.183272 3.269071 7.613000
v 2.206911 3.273542 7.623000
v 2.218921 3.260841 7.593000
v 2.233722 3.252438 7.573000
v 2.241872 3.234591 7.531000
v 2.257308 3.227484 7.514000
v 2.270536 3.217376 7.490000
v 2.281805 3.204693 7.460001
v 2.277406 3.142821 7.315001
v 2.295508 3.140460 7.309000
v 2.313584 3.138104 7.303000
v 2.312276 3.083556 7.175000
v 2.328659 3.079494 7.165000
v 2.341716 3.071138 7.145000
v 2.384186 3.075936 7.155000
v 2.400435 3.071897 7.145000
v 2.417315 3.068722 7.137001
v 2.441329 3.074584 7.150001
v 2.463579 3.054072 7.101000
v 2.472243 3.041028 7.070000
v 2.473344 3.018955 7.018000
v 2.485097 2.987293 6.943000
v 2.518271 3.004385 6.982000
v 2.534588 3.001262 6.974000
v 2.541717 2.987386 6.941000
v 2.554945 2.980831 6.925000
v 2.561778 2.966964 6.892000
v 2.560575 2.944059 6.838000
v 2.567762 2.931061 6.807000
v 2.577448 2.921081 6.783000
v 2.582420 2.905938 6.747000
v 2.599155 2.904153 6.742000
v 2.619370 2.906252 6.746000
v 2.618501 2.885093 6.696000
v 2.619539 2.846661 6.605000
v 2.639866 2.849216 6.610000
v 2.647365 2.837986 6.583000
v 2.653108 2.825036 6.552001
v 2.663992 2.817696 6.534000
v 2.684641 2.820714 6.540000
v 2.694592 2.812526 6.520000
v 2.701117 2.800892 6.492000
v 2.714621 2.796600 6.481000
v 2.727656 2.791883 6.469000
v 2.724935 2.771203 6.420000
v 2.732636 2.761318 6.396000
v 2.747529 2.758780 6.389000
v 2.744219 2.738110 6.340000
v 2.747184 2.723923 6.306000
v 2.760059 2.719676 6.295000
v 2.771565 2.714141 6.281000
v 2.792335 2.717690 6.288000
v 2.798861 2.707416 6.263000
v 2.805712 2.697581 6.239000
v 2.789820 2.666129 6.165000
v 2.807679 2.667115 6.166000
v 2.847095 2.688447 6.214000
v 2.827794 2.654407 6.134000
v 2.833569 2.644169 6.109000
v 2.845754 2.639998 6.098001
v 2.875400 2.621471 6.051000
v 2.888331 2.618201 6.042000
v 2.883625 2.584375 5.961000
v 2.898717 2.583295 5.957000
v 2.905976 2.575285 5.937000
v 2.823879 2.447788 5.637000
v 2.806363 2.419374 5.570000
v 2.846044 2.401340 5.522000
v 2.880841 2.367682 5.436000
v 2.660327 2.152957 4.938000
v 2.652351 2.124805 4.870000
v 2.660147 2.120335 4.858000
v 2.689996 2.122777 4.860000
v 2.683267 2.106977 4.822000
v 2.678577 2.092926 4.788000
v 2.673150 2.078440 4.753000
v 2.688462 2.080141 4.755000
v 2.718023 2.092798 4.782000
v 2.723777 2.087090 4.767000
v 2.731019 2.052942 4.681000
v 2.746363 2.054731 4.683000
v 2.765878 2.059610 4.692000
v 2.744002 2.033765 4.631000
v 2.733698 2.016699 4.590000
v 2.769599 2.024339 4.603000
v 2.787357 2.027968 4.609000
v 2.771755 2.007402 4.560000
v 2.845175 1.996713 4.519000
v 2.856621 1.969859 4.448000
v 2.861723 1.964829 4.434000
v 2.938773 2.009028 4.531000
v 2.962556 2.007967 4.523000
v 3.087799 2.032030 4.556000
v 3.147448 2.037448 4.555000
v 3.177248 2.048373 4.576000
v -3.919728 2.592488 5.863000
v -3.815356 2.577575 5.848000
v -3.653992 2.626267 6.005000
v -3.588129 2.626877 6.018000
v -3.585217 2.637002 6.044000
v -3.580419 2.645829 6.067000
v -3.526771 2.668791 6.133000
v -3.514661 2.672467 6.144000
v -3.488093 2.678123 6.162000
v -3.475910 2.681842 6.173000
v -3.491702 2.707288 6.234000
v -3.466496 2.701041 6.222000
v -3.502909 2.742983 6.321000
v -3.548141 2.792285 6.437000
v -3.540637 2.800372 6.458000
v -3.513958 2.793297 6.444000
v -3.496615 2.793610 6.447001
v -3.476590 2.791773 6.445000
v -3.458756 2.791684 6.447001
v -3.438807 2.789879 6.445000
v -3.412002 2.782465 6.430000
v -3.406425 2.792375 6.455000
v -3.400208 2.801860 6.479000
v -3.379788 2.799681 6.476000
v -3.368239 2.804866 6.490000
v -3.356120 2.809629 6.503000
v -3.332152 2.804470 6.493001
v -3.307247 2.798463 6.481000
v -3.288529 2.797654 6.481000
v -3.276396 2.802469 6.494000
v -3.264214 2.807294 6.507000
v -3.248990 2.809542 6.514000
v -3.231768 2.810077 6.517000
v -3.211102 2.807608 6.513000
v -3.188032 2.802997 6.504000
v -3.168937 2.801848 6.503000
v -3.162950 2.812342 6.529000
v -3.151541 2.818106 6.544000
v -3.133845 2.818283 6.546000
v -3.110449 2.813306 6.536000
v -3.088551 2.809634 6.529000
v -3.079410 2.817592 6.549000
v -3.061764 2.817815 6.551000
v -3.046914 2.820630 6.559000
v -3.027883 2.819584 6.558000
v -3.016221 2.825429 6.573000
v -3.006773 2.833430 6.593000
v -2.992246 2.836713 6.602000
v -2.975435 2.837857 6.606000
v -2.954592 2.835145 6.601000
v -2.936908 2.835451 6.603000
v -2.921441 2.837913 6.610000
v -2.901121 2.835664 6.606000
v -2.883023 2.835570 6.607000
v -2.868837 2.839348 6.617000
v -2.855904 2.844422 6.630000
v -2.841632 2.848217 6.640000
v -2.826468 2.851162 6.648000
v -2.805784 2.848541 6.643000
v -2.787662 2.848503 6.644001
v -2.769964 2.848902 6.646000
v -2.754342 2.851454 6.653000
v -2.738282 2.853585 6.659000
v -2.720978 2.854438 6.662000
v -2.705700 2.857442 6.670001
v -2.689585 2.859597 6.676000
v -2.671449 2.859618 6.677001
v -2.652924 2.859219 6.677001
v -2.637172 2.861826 6.684000
v -2.621003 2.864012 6.690001
v -2.607925 2.869629 6.704000
v -2.592850 2.873114 6.713000
v -2.577353 2.876177 6.721000
v -2.555352 2.871973 6.712000
v -2.533789 2.868205 6.704000
v -2.515658 2.868295 6.705000
v -2.503119 2.874809 6.721000
v -2.486805 2.877052 6.727000
v -2.469368 2.878018 6.730000
v -2.448647 2.875143 6.724000
v -2.433751 2.879116 6.734000
v -2.422038 2.886942 6.753000
v -2.403111 2.886225 6.752000
v -2.382433 2.883377 6.746000
v -2.366703 2.886519 6.754000
v -2.353372 2.892659 6.769001
v -2.332723 2.889830 6.763000
v -2.313142 2.888290 6.760000
v -2.293925 2.887184 6.758000
v -2.280114 2.892918 6.772000
v -2.264231 2.896095 6.780000
v -2.249636 2.900986 6.792000
v -2.232027 2.902038 6.795001
v -2.213757 2.902241 6.796000
v -2.196134 2.903303 6.799000
v -2.177221 2.902663 6.798000
v -2.162448 2.907579 6.810000
v -2.144468 2.908230 6.812000
v -2.127732 2.910594 6.818000
v -2.107257 2.907840 6.812000
v -2.087434 2.905946 6.808000
v -2.072197 2.910459 6.819000
v -2.056906 2.914976 6.830000
v -2.042456 2.920777 6.844000
v -2.024978 2.922315 6.848001
v -2.006019 2.921725 6.847000
v -1.987069 2.921138 6.846000
v -1.970432 2.923970 6.853000
v -1.952336 2.924672 6.855000
v -1.933670 2.924525 6.855000
v -1.914171 2.923103 6.852000
v -1.897736 2.926378 6.860000
v -1.881536 2.930083 6.869000
v -1.865019 2.933364 6.877000
v -1.845778 2.932384 6.875000
v -1.827350 2.932688 6.876000
v -1.809446 2.933848 6.879000
v -1.793351 2.937997 6.889000
v -1.776176 2.940444 6.895000
v -1.759991 2.944600 6.905000
v -1.741990 2.945774 6.908000
v -1.726970 2.952068 6.923000
v -1.705949 2.948132 6.914001
v -1.686445 2.946757 6.911000
v -1.666960 2.945385 6.908000
v -1.651073 2.950413 6.920001
v -1.633236 2.952032 6.924000
v -1.615614 2.954080 6.929000
v -1.599350 2.958690 6.940001
v -1.581435 2.960317 6.944000
v -1.563275 2.961521 6.947001
v -1.545102 2.962728 6.950000
v -1.528232 2.966495 6.959000
v -1.513485 2.974527 6.978000
v -1.497351 2.980003 6.991000
v -1.478189 2.979515 6.990000
v -1.457155 2.975192 6.980000
v -1.438238 2.975135 6.980000
v -1.419729 2.975932 6.982000
v -1.401813 2.978010 6.987000
v -1.382684 2.977533 6.986001
v -1.366686 2.983877 7.001000
v -1.347720 2.983830 7.001000
v -1.330464 2.987621 7.010000
v -1.311664 2.988005 7.011000
v -1.292491 2.987538 7.010000
v -1.273870 2.988351 7.012001
v -1.256313 2.991723 7.020000
v -1.239242 2.996375 7.031000
v -1.219163 2.993784 7.025000
v -1.200997 2.995882 7.030000
v -1.183813 3.000539 7.041000
v -1.166902 3.006050 7.054000
v -1.148620 3.008153 7.059000
v -1.128551 3.005569 7.053000
v -1.109931 3.006823 7.056000
v -1.090059 3.004668 7.051000
v -1.073405 3.011464 7.067000
v -1.054576 3.012295 7.069000
v -1.036909 3.016536 7.079000
v -1.019188 3.020779 7.089000
v -1.000003 3.020761 7.089000
v -0.979297 3.016057 7.078001
v -0.960008 3.015615 7.077000
v -0.941389 3.017305 7.081000
v -0.923660 3.021978 7.092000
v -0.905235 3.024523 7.098001
v -0.887028 3.027920 7.106000
v -0.869266 3.033021 7.118001
v -0.851200 3.037272 7.128000
v -0.831681 3.036411 7.126000
v -0.812856 3.038106 7.130000
v -0.794010 3.039802 7.134000
v -0.775795 3.044056 7.144001
v -0.756890 3.045753 7.148000
v -0.737448 3.045321 7.147000
v -0.718815 3.048298 7.154000
v -0.700047 3.050849 7.160000
v -0.681817 3.055958 7.172000
v -0.662229 3.055101 7.170001
v -0.643100 3.056376 7.173000
v -0.624042 3.058077 7.177001
v -0.604963 3.059778 7.181000
v -0.585536 3.059776 7.181000
v -0.566267 3.060626 7.183001
v -0.546835 3.060624 7.183001
v -0.527623 3.061900 7.186000
v -0.508607 3.064455 7.192000
v -0.490647 3.073828 7.214000
v -0.471196 3.074253 7.215000
v -0.451865 3.075531 7.218000
v -0.432578 3.077235 7.222000
v -0.413441 3.080217 7.229001
v -0.394158 3.082347 7.234000
v -0.374225 3.079364 7.227000
v -0.355018 3.082347 7.234000
v -0.335773 3.085330 7.241000
v -0.316664 3.090017 7.252000
v -0.297251 3.092147 7.257000
v -0.277925 3.095556 7.265000
v -0.258698 3.100670 7.277000
v -0.239176 3.102800 7.282001
v -0.219476 3.102801 7.282001
v -0.199722 3.101949 7.280000
v -0.180250 3.105784 7.289001
v -0.160575 3.106636 7.291000
v -0.141064 3.111324 7.302001
v -0.121327 3.111750 7.303000
v -0.101695 3.115586 7.312000
v -0.081937 3.116438 7.314000
v -0.062176 3.117716 7.317000
v -0.042370 3.116864 7.315001
v -0.022591 3.118142 7.318000
v -0.002799 3.124108 7.332000
v 0.017052 3.127090 7.339000
v 0.036951 3.130925 7.348001
v 0.056698 3.123682 7.331000
v 0.076906 3.139021 7.367001
v 0.096717 3.135186 7.358000
v 0.116480 3.131351 7.349000
v 0.136342 3.130924 7.348001
v 0.156306 3.132628 7.352000
v 0.176458 3.137315 7.363000
v 0.196724 3.142854 7.376000
v 0.216913 3.146262 7.384000
v 0.236696 3.143705 7.378000
v 0.256899 3.146688 7.385000
v 0.277514 3.153931 7.402000
v 0.297619 3.154783 7.404000
v 0.318035 3.158617 7.413001
v 0.337906 3.156913 7.409000
v 0.357660 3.154356 7.403000
v 0.377636 3.153930 7.402000
v 0.398520 3.160748 7.418000
v 0.419659 3.168844 7.437000
v 0.440074 3.170975 7.442000
v 0.460763 3.174810 7.451000
v 0.480985 3.175237 7.452000
v 0.502018 3.180777 7.465000
v 0.522074 3.179926 7.463000
v 0.542626 3.182058 7.468000
v 0.563282 3.184616 7.474000
v 0.584516 3.190157 7.487000
v 0.604852 3.190586 7.488000
v 0.625193 3.191014 7.489000
v 0.645108 3.189313 7.485000
v 0.666513 3.194855 7.498000
v 0.688264 3.201677 7.514000
v 0.709441 3.205516 7.523000
v 0.730667 3.209356 7.532001
v 0.750546 3.207231 7.527000
v 0.771422 3.209367 7.532001
v 0.792536 3.212356 7.539001
v 0.815089 3.220885 7.559000
v 0.834435 3.216632 7.549000
v 0.853841 3.212805 7.540000
v 0.876792 3.222189 7.562000
v 0.899626 3.230721 7.582000
v 0.919170 3.227323 7.574000
v 0.939663 3.227334 7.574000
v 0.960665 3.229051 7.578001
v 0.984536 3.240143 7.604001
v 1.006038 3.243141 7.611001
v 1.030410 3.255087 7.639000
v 1.052458 3.259365 7.649000
v 1.071754 3.255122 7.639000
v 1.090997 3.250879 7.629000
v 1.110187 3.246638 7.619000
v 1.132143 3.250494 7.628000
v 1.154300 3.254778 7.638000
v 1.176665 3.259489 7.649000
v 1.198464 3.262497 7.656000
v 1.221258 3.268064 7.669000
v 1.264260 3.271958 7.678000
v 1.294419 3.295854 7.734000
v 1.312806 3.289495 7.719000
v 1.333879 3.289956 7.720000
v 1.354782 3.289993 7.720000
v 1.376577 3.292163 7.725000
v 1.395506 3.287515 7.714000
v 1.415479 3.285427 7.709001
v 1.440829 3.295700 7.733000
v 1.465177 3.303418 7.751000
v 1.485789 3.302615 7.749001
v 1.507558 3.304371 7.753000
v 1.528168 3.303572 7.751000
v 1.551966 3.309594 7.765000
v 1.573817 3.311357 7.769001
v 1.597128 3.316107 7.780000
v 1.619877 3.319580 7.788001
v 1.641197 3.320073 7.789001
v 1.661883 3.319289 7.787000
v 1.681697 3.316803 7.781000
v 1.702356 3.316024 7.779000
v 1.722341 3.313970 7.774000
v 1.745890 3.318739 7.785000
v 1.768821 3.322232 7.793000
v 1.789042 3.320614 7.789001
v 1.810174 3.320704 7.789001
v 1.827546 3.313975 7.773000
v 1.847451 3.311939 7.768001
v 1.861077 3.298820 7.737000
v 1.875998 3.288263 7.712000
v 1.885130 3.267902 7.664001
v 1.892511 3.244983 7.610000
v 1.907146 3.234861 7.586000
v 1.930802 3.240093 7.598001
v 1.953242 3.243197 7.605000
v 1.976503 3.247584 7.615000
v 1.996938 3.247284 7.614000
v 2.018431 3.248694 7.617001
v 2.035662 3.243285 7.604001
v 2.057694 3.245556 7.609000
v 2.081396 3.250392 7.620000
v 2.102129 3.250540 7.620000
v 2.122866 3.250692 7.620000
v 2.142483 3.249143 7.616000
v 2.162367 3.248025 7.613000
v 2.183961 3.249471 7.616000
v 2.209919 3.257323 7.634000
v 2.225753 3.250245 7.617001
v 2.231177 3.228236 7.565001
v 2.243766 3.216899 7.538001
v 2.255311 3.204285 7.508000
v 2.261850 3.184846 7.462000
v 2.277931 3.179069 7.448000
v 2.274192 3.145976 7.370000
v 2.275639 3.120569 7.310000
v 2.292779 3.116937 7.301000
v 2.323816 3.132097 7.336000
v 2.318169 3.071911 7.194000
v 2.322899 3.052497 7.148000
v 2.348030 3.059991 7.165000
v 2.408017 2.989742 6.997000
v 2.457194 2.980320 6.973001
v 2.534801 2.960462 6.923000
v 2.542809 2.947955 6.893000
v 2.546203 2.930321 6.851000
v 2.574836 2.941778 6.877000
v 2.583632 2.930570 6.850000
v 2.585072 2.911238 6.804000
v 2.581295 2.886346 6.745000
v 2.597246 2.883711 6.738000
v 2.610452 2.878085 6.724000
v 2.609127 2.856628 6.673000
v 2.606349 2.833888 6.619000
v 2.619543 2.828706 6.606000
v 2.625889 2.816250 6.576000
v 2.642133 2.814507 6.571000
v 2.651074 2.805061 6.548000
v 2.678653 2.815329 6.571000
v 2.695292 2.814039 6.567000
v 2.699939 2.800328 6.534000
v 2.705248 2.787479 6.503000
v 2.713330 2.777635 6.479000
v 2.720449 2.766940 6.453000
v 2.728712 2.757536 6.430000
v 2.740278 2.751570 6.415000
v 2.735866 2.729738 6.363000
v 2.737671 2.714344 6.326000
v 2.747124 2.706678 6.307000
v 2.758678 2.701165 6.293000
v 2.778552 2.703816 6.298000
v 2.787815 2.696172 6.279000
v 2.786265 2.678228 6.236000
v 2.815513 2.689926 6.262000
v 2.821399 2.679297 6.236000
v 2.808490 2.651055 6.169000
v 2.813086 2.639574 6.141000
v 2.825378 2.635407 6.130000
v 2.832988 2.626949 6.109000
v 2.877414 2.621838 6.093000
v 2.872886 2.587771 6.011000
v 2.849628 2.552225 5.927000
v 2.888819 2.558232 5.938000
v 2.902866 2.556299 5.932000
v 2.899180 2.538858 5.890000
v 2.820699 2.429606 5.632000
v 2.862370 2.387171 5.524000
v 2.890663 2.360766 5.456000
v 2.645583 2.127518 4.912000
v 2.655679 2.124788 4.904000
v 2.658130 2.116001 4.882000
v 2.657740 2.105051 4.855000
v 2.668223 2.102780 4.848000
v 2.682564 2.103557 4.848000
v 2.681356 2.092193 4.820000
v 2.697905 2.094728 4.824000
v 2.672337 2.064699 4.753000
v 2.681983 2.062036 4.745000
v 2.727405 2.086773 4.800000
v 2.718841 2.060204 4.735000
v 2.734787 2.042804 4.689000
v 2.738415 2.035859 4.671000
v 2.745501 2.031538 4.659000
v 2.739515 2.017630 4.625000
v 2.760205 2.004745 4.589000
v 2.750094 1.988233 4.549000
v 2.771975 1.994896 4.562000
v 2.788116 1.970498 4.497000
v 2.783422 1.958393 4.467000
v 2.838696 1.988401 4.533000
v 2.869247 2.000902 4.559000
v 2.870905 1.993233 4.539000
v 2.891211 1.989789 4.526000
v 2.888846 1.979512 4.500000
v 2.890228 1.971881 4.480000
v 2.963635 1.962458 4.439000
v 3.033705 1.992107 4.500000
v 3.065388 2.004555 4.525000
v 3.096605 2.016596 4.549000
v 3.153543 2.028514 4.566000
v 3.170857 2.031355 4.569000
v 3.195221 2.038672 4.582000
v -3.665709 2.582605 5.936000
v -3.651021 2.583889 5.942000
v -3.630613 2.604783 5.999000
v -3.589890 2.611480 6.023000
v -3.585791 2.620680 6.047000
v -3.588667 2.635087 6.083000
v -3.479465 2.680672 6.214000
v -3.547672 2.774190 6.438000
v -3.535246 2.778355 6.450000
v -3.486420 2.781892 6.465000
v -3.467471 2.780949 6.465000
v -3.437883 2.771422 6.445000
v -3.434438 2.782980 6.474000
v -3.421358 2.786810 6.485000
v -3.414016 2.795378 6.507000
v -3.380486 2.782481 6.479000
v -3.365829 2.785063 6.487000
v -3.353732 2.789804 6.500000
v -3.335431 2.789406 6.501000
v -3.306948 2.780444 6.482000
v -3.288241 2.779648 6.482000
v -3.276621 2.784867 6.496000
v -3.261938 2.787526 6.504000
v -3.244242 2.787625 6.506001
v -3.238459 2.798018 6.532001
v -3.219735 2.797283 6.532001
v -3.199565 2.795277 6.529000
v -3.177975 2.792000 6.523000
v -3.163708 2.795156 6.532001
v -3.150856 2.799606 6.544000
v -3.134130 2.800644 6.548000
v -3.112644 2.797417 6.542000
v -3.093580 2.796341 6.541000
v -3.081594 2.801688 6.555000
v -3.067212 2.804907 6.564000
v -3.047227 2.803010 6.561000
v -3.033742 2.807104 6.572001
v -3.019756 2.810781 6.582000
v -3.004364 2.813185 6.589000
v -2.999375 2.825418 6.619000
v -2.982076 2.826133 6.622000
v -2.961646 2.823871 6.618001
v -2.941257 2.821621 6.614000
v -2.925769 2.824073 6.621000
v -2.908502 2.824829 6.624001
v -2.887745 2.822183 6.619000
v -2.869201 2.821679 6.619000
v -2.847658 2.818202 6.612000
v -2.829593 2.818144 6.613000
v -2.815364 2.821930 6.623000
v -2.804473 2.829133 6.641000
v -2.790140 2.832935 6.651000
v -2.774100 2.835041 6.657001
v -2.755143 2.834175 6.656000
v -2.739495 2.836723 6.663000
v -2.727089 2.842685 6.678000
v -2.712586 2.846526 6.688000
v -2.694011 2.846118 6.688000
v -2.673051 2.843166 6.682000
v -2.653327 2.841499 6.679000
v -2.635606 2.841968 6.681000
v -2.622586 2.847548 6.695000
v -2.606390 2.849732 6.701000
v -2.590945 2.852775 6.709000
v -2.575466 2.855824 6.717000
v -2.557671 2.856329 6.719000
v -2.537609 2.854291 6.715000
v -2.520205 2.855236 6.718000
v -2.505775 2.859588 6.729000
v -2.489076 2.861396 6.734000
v -2.471260 2.861937 6.736001
v -2.452350 2.861209 6.735000
v -2.438876 2.866861 6.749001
v -2.424975 2.872093 6.762000
v -2.405319 2.870535 6.759000
v -2.384982 2.868135 6.754000
v -2.366783 2.868290 6.755000
v -2.349979 2.870149 6.760000
v -2.332810 2.871590 6.764000
v -2.313232 2.870065 6.761000
v -2.296395 2.871942 6.766000
v -2.280884 2.875522 6.775000
v -2.268003 2.882503 6.792000
v -2.251394 2.884820 6.798000
v -2.234102 2.886294 6.802001
v -2.214190 2.884379 6.798000
v -2.196568 2.885439 6.801000
v -2.177014 2.883960 6.798000
v -2.158753 2.884182 6.799000
v -2.142383 2.886955 6.806000
v -2.126604 2.890581 6.815001
v -2.110782 2.894212 6.824000
v -2.091238 2.892758 6.821000
v -2.073539 2.893853 6.824000
v -2.057938 2.897921 6.834000
v -2.042586 2.902418 6.845000
v -2.025406 2.904375 6.850000
v -2.006153 2.903368 6.848001
v -1.990688 2.907877 6.859000
v -1.972581 2.908575 6.861001
v -1.954183 2.908853 6.862000
v -1.934939 2.907864 6.860000
v -1.916827 2.908574 6.862000
v -1.899262 2.910136 6.866000
v -1.883049 2.913821 6.875000
v -1.865977 2.916239 6.881001
v -1.846461 2.914845 6.878000
v -1.826965 2.913455 6.875000
v -1.809068 2.914612 6.878000
v -1.794281 2.920857 6.893000
v -1.777614 2.924140 6.901000
v -1.760396 2.926578 6.907001
v -1.744158 2.930714 6.917000
v -1.726622 2.932735 6.922000
v -1.707828 2.932640 6.922000
v -1.687817 2.930431 6.917000
v -1.670973 2.933732 6.925000
v -1.652896 2.934918 6.928000
v -1.634569 2.935683 6.930000
v -1.616933 2.937722 6.935000
v -1.600425 2.941881 6.945000
v -1.583866 2.946043 6.955000
v -1.566354 2.948514 6.961000
v -1.548145 2.949716 6.964000
v -1.529044 2.949227 6.963000
v -1.512770 2.954246 6.975000
v -1.496219 2.958844 6.986001
v -1.479398 2.963020 6.996000
v -1.459812 2.961693 6.993001
v -1.440862 2.961639 6.993001
v -1.421710 2.961164 6.992000
v -1.402565 2.960691 6.991000
v -1.383824 2.961067 6.992000
v -1.366640 2.964833 7.001000
v -1.349216 2.968177 7.009000
v -1.331560 2.971100 7.016000
v -1.312559 2.971060 7.016000
v -1.293374 2.970599 7.015000
v -1.275105 2.972257 7.019001
v -1.257351 2.975186 7.026000
v -1.240266 2.979812 7.037000
v -1.221387 2.980204 7.038000
v -1.203871 2.983985 7.047000
v -1.186643 2.988616 7.058001
v -1.168860 2.991976 7.066000
v -1.148594 2.988987 7.059000
v -1.129966 2.990233 7.062000
v -1.110695 2.989788 7.061000
v -1.092202 2.991460 7.065001
v -1.075359 2.997792 7.080000
v -1.055601 2.996079 7.076000
v -1.036598 2.996485 7.077000
v -1.017733 2.997315 7.079000
v -1.000129 3.001957 7.090000
v -0.980251 2.999826 7.085001
v -0.961622 3.001506 7.089000
v -0.943104 3.003611 7.094000
v -0.924820 3.006563 7.101000
v -0.906117 3.008246 7.105000
v -0.888390 3.013317 7.117000
v -0.869500 3.014578 7.120000
v -0.851550 3.019227 7.131001
v -0.831439 3.016256 7.124001
v -0.814559 3.025140 7.145000
v -0.795896 3.027674 7.151000
v -0.777092 3.029785 7.156000
v -0.756778 3.025970 7.147000
v -0.737443 3.025965 7.147000
v -0.719212 3.030619 7.158000
v -0.700434 3.033155 7.164001
v -0.681338 3.034422 7.167000
v -0.662133 3.035266 7.169000
v -0.643635 3.039498 7.179000
v -0.624649 3.041613 7.184000
v -0.605719 3.044152 7.190001
v -0.585616 3.040763 7.182000
v -0.566502 3.042456 7.186000
v -0.546757 3.040762 7.182000
v -0.527916 3.044148 7.190001
v -0.509030 3.047535 7.198000
v -0.490714 3.054733 7.215000
v -0.471522 3.056850 7.220000
v -0.452429 3.059814 7.227000
v -0.433177 3.061931 7.232000
v -0.413842 3.063625 7.236001
v -0.394594 3.066166 7.242001
v -0.375002 3.066167 7.242001
v -0.355705 3.068708 7.248000
v -0.336376 3.071249 7.254000
v -0.317320 3.076754 7.267000
v -0.297784 3.078025 7.270000
v -0.278308 3.080143 7.275001
v -0.258876 3.083108 7.282001
v -0.239078 3.081838 7.279000
v -0.219658 3.085650 7.288001
v -0.200051 3.087344 7.292000
v -0.180745 3.094543 7.309000
v -0.161016 3.095390 7.311000
v -0.141393 3.098778 7.319000
v -0.121543 3.097508 7.316000
v -0.101682 3.095392 7.311000
v -0.081949 3.097085 7.315001
v -0.062194 3.098779 7.319000
v -0.042428 3.101320 7.325000
v -0.022634 3.104284 7.332000
v -0.002806 3.111905 7.350000
v 0.017087 3.113599 7.354001
v 0.036967 3.112328 7.351000
v 0.056923 3.116138 7.360000
v 0.076823 3.115715 7.359000
v 0.096941 3.122488 7.375000
v 0.116671 3.116561 7.361001
v 0.136491 3.114443 7.356000
v 0.156391 3.114443 7.356000
v 0.176722 3.122063 7.374001
v 0.196964 3.126719 7.385000
v 0.217031 3.127989 7.388000
v 0.237178 3.130105 7.393000
v 0.257491 3.133914 7.402000
v 0.277665 3.135607 7.406000
v 0.297901 3.137723 7.411000
v 0.318121 3.139416 7.415000
v 0.338363 3.141108 7.419000
v 0.358385 3.140684 7.418000
v 0.378605 3.141953 7.421000
v 0.399057 3.144917 7.428000
v 0.419490 3.147456 7.434000
v 0.439837 3.149149 7.438000
v 0.460887 3.155499 7.453001
v 0.481823 3.160579 7.465000
v 0.502287 3.162273 7.469000
v 0.522213 3.160579 7.465000
v 0.542771 3.162696 7.470000
v 0.563431 3.165237 7.476000
v 0.585295 3.174129 7.497000
v 0.606546 3.179210 7.509000
v 0.626777 3.178789 7.508000
v 0.646140 3.174133 7.497000
v 0.666866 3.176252 7.502000
v 0.689177 3.185568 7.524000
v 0.710286 3.188958 7.532001
v 0.730566 3.188538 7.531000
v 0.750940 3.188541 7.531000
v 0.771212 3.188122 7.530000
v 0.792635 3.192361 7.540000
v 0.814112 3.196600 7.550000
v 0.834649 3.197029 7.551001
v 0.856211 3.201269 7.561000
v 0.878987 3.209744 7.581000
v 0.900803 3.214410 7.592000
v 0.921344 3.214418 7.592000
v 0.940521 3.209771 7.581000
v 0.962808 3.215708 7.595000
v 0.984523 3.219530 7.604001
v 1.007213 3.226316 7.620000
v 1.028237 3.227600 7.623000
v 1.051754 3.236506 7.644001
v 1.073000 3.238214 7.648000
v 1.093124 3.236537 7.644001
v 1.113227 3.234861 7.640000
v 1.134052 3.235303 7.641000
v 1.156394 3.239980 7.652000
v 1.177565 3.241271 7.655000
v 1.200475 3.247222 7.669000
v 1.223621 3.253597 7.684000
v 1.247173 3.260821 7.701000
v 1.315155 3.274457 7.733000
v 1.335745 3.273642 7.731000
v 1.355623 3.271135 7.725000
v 1.374579 3.266512 7.714000
v 1.396914 3.269938 7.722001
v 1.417640 3.269553 7.721000
v 1.439481 3.271711 7.726000
v 1.463807 3.279377 7.744000
v 1.485165 3.280270 7.746000
v 1.506730 3.281587 7.749001
v 1.529298 3.285025 7.757000
v 1.551911 3.288465 7.765000
v 1.573152 3.288943 7.766000
v 1.596452 3.293658 7.777000
v 1.620230 3.299223 7.790000
v 1.641974 3.300556 7.793000
v 1.663096 3.300621 7.793000
v 1.682707 3.297723 7.786000
v 1.703376 3.296946 7.784000
v 1.724923 3.297867 7.786000
v 1.748951 3.303449 7.799000
v 1.771462 3.306069 7.805000
v 1.791942 3.304880 7.802001
v 1.811479 3.302000 7.795001
v 1.830040 3.297429 7.784000
v 1.847118 3.290318 7.767000
v 1.865790 3.286176 7.757000
v 1.879789 3.273988 7.728000
v 1.892158 3.259261 7.693000
v 1.898373 3.234368 7.634000
v 1.909801 3.218798 7.597001
v 1.929925 3.218060 7.595000
v 1.953381 3.222835 7.606000
v 1.976641 3.227189 7.616000
v 1.999172 3.230277 7.623000
v 2.022276 3.234217 7.632000
v 2.042756 3.233923 7.631001
v 2.060530 3.229396 7.620000
v 2.082619 3.231652 7.625000
v 2.103361 3.231795 7.625000
v 2.122714 3.229823 7.620000
v 2.141201 3.226583 7.612000
v 2.162490 3.227587 7.614000
v 2.181214 3.224780 7.607000
v 2.206564 3.231728 7.623000
v 2.226454 3.230627 7.620000
v 2.234242 3.212146 7.576000
v 2.256082 3.214021 7.580000
v 2.261731 3.193004 7.530000
v 2.275296 3.183439 7.507000
v 2.273757 3.153098 7.435000
v 2.283865 3.139299 7.402000
v 2.287263 3.116596 7.348001
v 2.317376 3.130374 7.380000
v 2.312513 3.097074 7.301000
v 2.326395 3.089229 7.282001
v 2.313113 3.045750 7.179000
v 2.331120 3.043851 7.174000
v 2.342225 3.033047 7.148000
v 2.411140 2.861819 6.738000
v 2.422818 2.854035 6.719000
v 2.579543 2.845871 6.693000
v 2.601546 2.850055 6.702000
v 2.622508 2.833354 6.661000
v 2.619159 2.810335 6.606000
v 2.633694 2.787706 6.551000
v 2.662408 2.799168 6.577000
v 2.672940 2.791487 6.558000
v 2.684609 2.785090 6.542000
v 2.699096 2.781680 6.533000
v 2.694413 2.758688 6.478000
v 2.706605 2.753160 6.464000
v 2.717048 2.745935 6.446000
v 2.724010 2.735308 6.420000
v 2.715467 2.709346 6.358000
v 2.757749 2.734102 6.415000
v 2.730269 2.689819 6.310000
v 2.747072 2.689443 6.308000
v 2.773523 2.698459 6.328000
v 2.777606 2.685735 6.297000
v 2.777092 2.668750 6.256001
v 2.788426 2.663288 6.242000
v 2.801046 2.659114 6.231000
v 2.830811 2.671168 6.258000
v 2.818946 2.628279 6.155000
v 2.818826 2.612603 6.117000
v 2.831954 2.609318 6.108000
v 2.847850 2.608607 6.105000
v 2.861870 2.606195 6.098001
v 2.847540 2.578144 6.031000
v 2.859449 2.574036 6.020000
v 2.859848 2.559671 5.985000
v 2.884284 2.552349 5.965000
v 2.893528 2.546134 5.949000
v 2.898521 2.522166 5.890000
v 2.894609 2.504835 5.848000
v 2.839062 2.429897 5.670000
v 2.815590 2.396701 5.591000
v 2.812451 2.381078 5.553000
v 2.801476 2.359025 5.500000
v 2.811730 2.354989 5.489000
v 2.848732 2.373279 5.530000
v 2.875068 2.333122 5.428000
v 2.658320 2.124188 4.937000
v 2.659274 2.114157 4.912000
v 2.667183 2.109727 4.900000
v 2.685065 2.102618 4.880000
v 2.683446 2.090889 4.851000
v 2.682239 2.079594 4.823000
v 2.672504 2.061833 4.780000
v 2.694581 2.068667 4.794000
v 2.708292 2.069044 4.793000
v 2.739778 2.072861 4.798000
v 2.707082 2.038271 4.716000
v 2.723547 2.040850 4.720000
v 2.728070 2.024849 4.679000
v 2.731042 2.008009 4.636000
v 2.747479 2.010648 4.640000
v 2.769924 2.017639 4.654000
v 2.740609 1.977875 4.558000
v 2.743088 1.970577 4.539000
v 2.749734 1.966326 4.527000
v 2.790529 1.986422 4.571000
v 2.818131 1.996988 4.593000
v 2.754022 1.942762 4.466000
v 2.781507 1.953346 4.488000
v 2.773661 1.939135 4.453000
v 2.777528 1.933203 4.437000
v 2.851793 1.976104 4.533000
v 2.872625 1.973068 4.521000
v 2.918803 1.996025 4.571000
v 2.914644 1.984509 4.542000
v 2.901313 1.966876 4.499000
v 2.986479 1.973326 4.497000
v 2.992373 1.968908 4.484000
v 3.057959 1.995285 4.538000
v 3.091769 2.008970 4.566000
v 3.099277 2.005522 4.555000
v 3.092936 1.985004 4.502000
v 3.177671 2.022796 4.581000
v 3.171379 2.010613 4.550000
v 3.132305 1.969881 4.451000
v -5.123298 3.062569 6.902000
v -3.673642 2.571657 5.951000
v -3.674897 2.584168 5.983000
v -3.658278 2.584167 5.986000
v -3.657496 2.595405 6.015000
v -3.642062 2.596300 6.020000
v -3.582486 2.577462 5.982000
v -3.583417 2.602211 6.045000
v -3.593390 2.621696 6.093000
v -3.567908 2.615375 6.081000
v -3.519191 2.591882 6.029000
v -3.509152 2.596787 6.043000
v -3.512355 2.611585 6.080000
v -3.512665 2.675786 6.242000
v -3.477837 2.675467 6.246000
v -3.521877 2.736422 6.393000
v -3.526586 2.753839 6.436000
v -3.516358 2.759712 6.452000
v -3.508238 2.767305 6.472000
v -3.488173 2.765506 6.470000
v -3.470296 2.765432 6.472000
v -3.428237 2.760205 6.464000
v -3.432606 2.778106 6.508000
v -3.412095 2.775954 6.505000
v -3.393196 2.775096 6.505000
v -3.385219 2.783210 6.526000
v -3.361158 2.778116 6.516000
v -3.337696 2.773465 6.507000
v -3.315333 2.769682 6.500000
v -3.296587 2.768897 6.500000
v -3.279381 2.769403 6.503000
v -3.266695 2.773754 6.515000
v -3.256958 2.780669 6.533000
v -3.237724 2.779508 6.532001
v -3.222956 2.782189 6.540000
v -3.201306 2.778927 6.534000
v -3.178254 2.774403 6.525000
v -3.164476 2.777971 6.535000
v -3.150183 2.781123 6.544000
v -3.138732 2.786835 6.559000
v -3.119606 2.785760 6.558000
v -3.106656 2.790218 6.570000
v -3.094597 2.795533 6.584000
v -3.073604 2.792793 6.579000
v -3.053124 2.790489 6.575000
v -3.037764 2.792865 6.582000
v -3.023759 2.796523 6.592000
v -2.998776 2.790011 6.578001
v -2.994732 2.803019 6.610000
v -2.979720 2.805856 6.618001
v -2.961997 2.806160 6.620000
v -2.945615 2.807745 6.625000
v -2.928338 2.808492 6.628000
v -2.911939 2.810096 6.633000
v -2.898147 2.814250 6.644001
v -2.872174 2.806555 6.627000
v -2.851480 2.803953 6.622000
v -2.829974 2.800514 6.615000
v -2.817873 2.806399 6.630000
v -2.806126 2.812713 6.646000
v -2.791369 2.816073 6.655000
v -2.776159 2.819017 6.663000
v -2.755539 2.816470 6.658000
v -2.742771 2.821969 6.672000
v -2.727490 2.824937 6.680000
v -2.712989 2.828758 6.690001
v -2.691599 2.825400 6.683000
v -2.668660 2.820359 6.672000
v -2.649371 2.819133 6.670001
v -2.633260 2.821295 6.676000
v -2.620262 2.826845 6.690001
v -2.604475 2.829443 6.697001
v -2.591751 2.835429 6.712000
v -2.575505 2.837619 6.718000
v -2.559618 2.840238 6.725000
v -2.539546 2.838218 6.721000
v -2.525134 2.842541 6.732000
v -2.508810 2.844757 6.738000
v -2.493572 2.848248 6.747000
v -2.473158 2.845834 6.742000
v -2.454967 2.845961 6.743001
v -2.438225 2.847782 6.748000
v -2.425768 2.854674 6.765000
v -2.407178 2.854398 6.765000
v -2.385772 2.850752 6.757000
v -2.364068 2.846693 6.748000
v -2.348679 2.850232 6.757000
v -2.330145 2.849982 6.757000
v -2.315382 2.854376 6.768000
v -2.296495 2.853715 6.767000
v -2.283680 2.860651 6.784000
v -2.269111 2.865482 6.796000
v -2.251171 2.866103 6.798000
v -2.233556 2.867151 6.801000
v -2.216909 2.869468 6.807000
v -2.199590 2.870948 6.811000
v -2.179695 2.869061 6.807000
v -2.159827 2.867179 6.803000
v -2.141247 2.866989 6.803000
v -2.126418 2.871861 6.815001
v -2.112147 2.877579 6.829000
v -2.094434 2.878667 6.832000
v -2.077014 2.880181 6.836000
v -2.060180 2.882542 6.842000
v -2.043020 2.884485 6.847000
v -2.021995 2.880958 6.839000
v -2.003948 2.881647 6.841001
v -1.989668 2.887816 6.856000
v -1.973586 2.891463 6.865000
v -1.954612 2.890900 6.864000
v -1.937622 2.893291 6.870000
v -1.921722 2.897370 6.880000
v -1.903835 2.898504 6.883000
v -1.885115 2.898379 6.883000
v -1.868025 2.900785 6.889000
v -1.849833 2.901509 6.891000
v -1.830572 2.900553 6.889000
v -1.811324 2.899602 6.887001
v -1.795736 2.904547 6.899000
v -1.779313 2.908233 6.908000
v -1.762844 2.911922 6.917000
v -1.746835 2.916457 6.928000
v -1.729771 2.919310 6.935000
v -1.711191 2.919641 6.936000
v -1.691389 2.917870 6.932000
v -1.672336 2.917365 6.931000
v -1.653053 2.916442 6.929000
v -1.635434 2.918468 6.934000
v -1.618722 2.922181 6.943000
v -1.601735 2.925476 6.951000
v -1.585162 2.929614 6.961000
v -1.568761 2.934176 6.972000
v -1.550970 2.936215 6.977000
v -1.528981 2.930262 6.963000
v -1.511192 2.932306 6.968000
v -1.495090 2.937720 6.981000
v -1.479977 2.945239 6.999001
v -1.462055 2.947290 7.004000
v -1.443077 2.947240 7.004000
v -1.423491 2.945929 7.001000
v -1.405929 2.948828 7.008000
v -1.386550 2.947943 7.006001
v -1.368744 2.950425 7.012001
v -1.349945 2.950805 7.013000
v -1.331521 2.952029 7.016000
v -1.312522 2.951993 7.016000
v -1.294445 2.954062 7.021000
v -1.275797 2.954870 7.023000
v -1.258214 2.958205 7.031000
v -1.241117 2.962803 7.042000
v -1.223267 2.965720 7.049000
v -1.206235 2.970742 7.061000
v -1.188130 2.973241 7.067000
v -1.168670 2.972376 7.065001
v -1.150360 2.974456 7.070000
v -1.131065 2.974015 7.069000
v -1.113348 2.977782 7.078001
v -1.094810 2.979445 7.082000
v -1.077923 2.985739 7.097000
v -1.056628 2.979833 7.083000
v -1.036875 2.978135 7.079000
v -1.017575 2.977700 7.078001
v -1.000397 2.983577 7.092000
v -0.981483 2.984406 7.094000
v -0.962966 2.986498 7.099000
v -0.944954 2.990274 7.108000
v -0.926764 2.993630 7.116000
v -0.906745 2.991097 7.110000
v -0.888507 2.994456 7.118001
v -0.870225 2.997814 7.126000
v -0.851901 3.001173 7.134000
v -0.832717 3.001588 7.135000
v -0.814781 3.006631 7.147000
v -0.797003 3.012516 7.161000
v -0.777413 3.011671 7.159000
v -0.757092 3.007882 7.150001
v -0.737852 3.008299 7.151000
v -0.719712 3.013345 7.163000
v -0.701311 3.017550 7.173000
v -0.682762 3.021334 7.182000
v -0.663332 3.021333 7.182000
v -0.644979 3.026380 7.194000
v -0.625430 3.025959 7.193000
v -0.606224 3.027222 7.196001
v -0.585697 3.021753 7.183001
v -0.566502 3.023015 7.186000
v -0.546834 3.021753 7.183001
v -0.528283 3.026802 7.195000
v -0.509667 3.031851 7.207000
v -0.491123 3.037742 7.221000
v -0.472046 3.040688 7.228000
v -0.452805 3.042793 7.233000
v -0.433478 3.044477 7.237000
v -0.413900 3.044478 7.237000
v -0.394704 3.047425 7.244000
v -0.375677 3.052054 7.255000
v -0.356148 3.052897 7.257000
v -0.336516 3.052898 7.257000
v -0.317234 3.056265 7.265000
v -0.297785 3.058371 7.270000
v -0.278309 3.060476 7.275001
v -0.258593 3.060056 7.274000
v -0.238948 3.060478 7.275001
v -0.219508 3.063845 7.283000
v -0.200299 3.071419 7.301000
v -0.180944 3.078151 7.317000
v -0.161304 3.081097 7.324000
v -0.141471 3.080677 7.323000
v -0.121594 3.078995 7.319000
v -0.101724 3.076893 7.314000
v -0.081949 3.077314 7.315001
v -0.062211 3.079839 7.321001
v -0.042446 3.082784 7.328001
v -0.022677 3.090356 7.346000
v -0.002809 3.095825 7.359000
v 0.017117 3.099190 7.367001
v 0.037032 3.097928 7.364000
v 0.056900 3.094983 7.357000
v 0.076896 3.098769 7.366000
v 0.096889 3.100872 7.371000
v 0.116687 3.097085 7.362000
v 0.136511 3.094981 7.357000
v 0.156498 3.096663 7.361001
v 0.177011 3.107178 7.386000
v 0.197179 3.110122 7.393000
v 0.217267 3.111383 7.396000
v 0.237339 3.112223 7.398000
v 0.257805 3.117690 7.411000
v 0.278116 3.120634 7.418000
v 0.298063 3.119370 7.415000
v 0.318251 3.120630 7.418000
v 0.338319 3.120629 7.418000
v 0.358918 3.125255 7.429000
v 0.379576 3.129881 7.440001
v 0.399972 3.131982 7.445000
v 0.420338 3.133663 7.449000
v 0.440844 3.136186 7.455000
v 0.461815 3.141654 7.468000
v 0.482276 3.143334 7.472000
v 0.502758 3.145016 7.476000
v 0.522843 3.144174 7.474000
v 0.542989 3.143752 7.473001
v 0.563431 3.145013 7.476000
v 0.585295 3.153847 7.497000
v 0.606707 3.159736 7.511000
v 0.627277 3.160998 7.514000
v 0.646656 3.156371 7.503000
v 0.667931 3.160998 7.514000
v 0.689358 3.166047 7.526000
v 0.710755 3.170676 7.537000
v 0.730563 3.168153 7.531000
v 0.751535 3.170679 7.537000
v 0.771413 3.168578 7.532001
v 0.792631 3.171947 7.540000
v 0.813569 3.174053 7.545001
v 0.835418 3.179526 7.558001
v 0.856771 3.182896 7.566000
v 0.879792 3.192157 7.588000
v 0.901982 3.198052 7.602000
v 0.921822 3.195535 7.596000
v 0.942745 3.196804 7.599000
v 0.964700 3.201439 7.610000
v 0.985937 3.203552 7.615000
v 1.006277 3.202720 7.613000
v 1.026876 3.202731 7.613000
v 1.050089 3.210736 7.632000
v 1.074389 3.221687 7.658000
v 1.095254 3.222121 7.659000
v 1.114814 3.218771 7.651000
v 1.136260 3.220890 7.656000
v 1.155467 3.216700 7.646000
v 1.177236 3.219664 7.653000
v 1.199044 3.222629 7.660000
v 1.221527 3.227277 7.671000
v 1.248929 3.244549 7.712000
v 1.315465 3.254303 7.735000
v 1.335541 3.252228 7.730000
v 1.354537 3.247630 7.719000
v 1.376682 3.250607 7.726000
v 1.397058 3.249380 7.723001
v 1.418336 3.250257 7.725000
v 1.439254 3.250294 7.725000
v 1.462820 3.256225 7.739000
v 1.486846 3.262999 7.755001
v 1.509211 3.265988 7.762001
v 1.531221 3.268138 7.767000
v 1.552460 3.268607 7.768001
v 1.573098 3.267816 7.766000
v 1.595370 3.270394 7.772000
v 1.618508 3.274658 7.782001
v 1.642123 3.279765 7.794000
v 1.664525 3.282351 7.800000
v 1.683288 3.277785 7.789001
v 1.704839 3.278693 7.791000
v 1.728617 3.283811 7.803000
v 1.752239 3.288512 7.814001
v 1.773654 3.289008 7.815001
v 1.792550 3.284877 7.805000
v 1.814648 3.286641 7.809000
v 1.833009 3.281674 7.797000
v 1.849405 3.273343 7.777000
v 1.862810 3.259964 7.745000
v 1.882368 3.257531 7.739000
v 1.893534 3.240790 7.699000
v 1.901254 3.218579 7.646000
v 1.910198 3.198896 7.599000
v 1.931595 3.200264 7.602000
v 1.954552 3.204162 7.611001
v 1.978600 3.209747 7.624001
v 1.997740 3.207338 7.618001
v 2.024005 3.216300 7.639000
v 2.043161 3.213899 7.633000
v 2.064723 3.215290 7.636000
v 2.083847 3.212897 7.630001
v 2.105425 3.214297 7.633000
v 2.126467 3.214860 7.634000
v 2.147801 3.215848 7.636000
v 2.167163 3.213893 7.631001
v 2.185069 3.209836 7.621000
v 2.206109 3.210417 7.622000
v 2.225700 3.208897 7.618001
v 2.246453 3.209066 7.618001
v 2.254118 3.190704 7.574000
v 2.270558 3.184985 7.560000
v 2.277836 3.166630 7.516000
v 2.287633 3.152070 7.481000
v 2.283053 3.118130 7.400001
v 2.313520 3.132231 7.433001
v 2.315287 3.107568 7.374001
v 2.321489 3.089229 7.330000
v 2.320431 3.061621 7.264000
v 2.315152 3.028956 7.186000
v 2.332197 3.025800 7.178000
v 2.349534 3.023071 7.171000
v 2.377789 2.825630 6.697001
v 2.396190 2.825902 6.697001
v 2.404144 2.813941 6.668000
v 2.431566 2.824777 6.693000
v 2.509938 2.790731 6.608000
v 2.531244 2.794440 6.616000
v 2.545668 2.790554 6.606000
v 2.576349 2.804417 6.638000
v 2.584157 2.793363 6.611001
v 2.581198 2.770903 6.557000
v 2.591430 2.762815 6.537000
v 2.632099 2.768216 6.548000
v 2.630035 2.747464 6.498000
v 2.658347 2.740223 6.479000
v 2.670585 2.734710 6.465000
v 2.683174 2.729627 6.452000
v 2.696961 2.725821 6.442000
v 2.715764 2.727099 6.444000
v 2.718471 2.712303 6.408000
v 2.723554 2.700051 6.378000
v 2.724186 2.683569 6.338000
v 2.760093 2.684925 6.339000
v 2.766461 2.674390 6.313000
v 2.781521 2.672335 6.307000
v 2.777921 2.652490 6.259000
v 2.771390 2.630103 6.205000
v 2.811763 2.652232 6.256001
v 2.808570 2.633248 6.210001
v 2.807867 2.616811 6.170000
v 2.811992 2.605043 6.141000
v 2.836957 2.597226 6.120000
v 2.850078 2.593966 6.111000
v 2.853782 2.582225 6.082000
v 2.873863 2.585351 6.088000
v 2.846983 2.546438 5.995000
v 2.871667 2.553828 6.011000
v 2.893258 2.515486 5.915000
v 2.900334 2.507617 5.895000
v 2.881583 2.477630 5.823000
v 2.810902 2.377422 5.583000
v 2.820898 2.372970 5.571000
v 2.842051 2.377901 5.581000
v 2.836141 2.360257 5.538000
v 2.835671 2.347304 5.506000
v 2.836076 2.335208 5.476000
v 2.864974 2.346578 5.501000
v 2.851660 2.311325 5.415000
v 2.868494 2.312914 5.417000
v 2.659757 2.111756 4.941000
v 2.673704 2.112046 4.940000
v 2.675154 2.102512 4.916000
v 2.691808 2.104962 4.920000
v 2.690358 2.093302 4.891000
v 2.684892 2.078648 4.855000
v 2.687580 2.070421 4.834000
v 2.685139 2.058344 4.804000
v 2.690414 2.052270 4.788000
v 2.706973 2.034956 4.742000
v 2.719445 2.034496 4.739000
v 2.744040 2.043067 4.757000
v 2.749058 2.037050 4.741000
v 2.750513 2.028463 4.719000
v 2.743664 2.013861 4.683000
v 2.754884 2.012597 4.678000
v 2.777352 2.019523 4.692000
v 2.799342 2.026039 4.705000
v 2.758054 1.986909 4.612000
v 2.733078 1.950842 4.524000
v 2.745739 1.950923 4.522000
v 2.770626 1.959652 4.540000
v 2.789525 1.964086 4.548000
v 2.773987 1.944343 4.500000
v 2.773677 1.935402 4.477000
v 2.783845 1.933820 4.471000
v 2.823047 1.943686 4.489000
v 2.868701 1.966413 4.539000
v 2.884221 1.968375 4.541000
v 2.897602 1.943391 4.473000
v 3.017072 1.980802 4.545000
v 3.017101 1.972494 4.523000
v 3.004970 1.956338 4.483000
v 3.121276 2.023586 4.634000
v 3.133711 2.023212 4.630000
v 3.078841 1.979568 4.527000
v 3.049314 1.952510 4.462000
v 3.145073 1.997377 4.558000
v 3.155378 1.995771 4.551000
v 3.190076 2.009543 4.579000
v -3.958360 2.536223 5.843000
v -3.789667 2.544194 5.902000
v -3.677885 2.558071 5.960001
v -3.672372 2.565787 5.981000
v -3.661278 2.569655 5.993001
v -3.625841 2.556397 5.965000
v -3.598940 2.560802 5.981000
v -3.552105 2.587047 6.056000
v -3.537920 2.588919 6.063000
v -3.519667 2.587819 6.063000
v -3.507806 2.591430 6.074000
v -3.466825 2.649846 6.228000
v -3.528900 2.737926 6.442000
v -3.518669 2.743767 6.458000
v -3.506209 2.747920 6.470000
v -3.486705 2.746566 6.469000
v -3.474208 2.750745 6.481000
v -3.456872 2.751118 6.484000
v -3.435839 2.748536 6.480000
v -3.413278 2.744699 6.473001
v -3.404420 2.751899 6.492000
v -3.390789 2.755295 6.502000
v -3.385426 2.765481 6.528000
v -3.373235 2.770169 6.541000
v -3.312507 2.749527 6.496000
v -3.297843 2.752140 6.504000
v -3.286184 2.757303 6.518000
v -3.275975 2.763746 6.535000
v -3.264695 2.769351 6.550000
v -3.248895 2.771163 6.556000
v -3.224709 2.765801 6.545000
v -3.207467 2.766370 6.548000
v -3.186336 2.763572 6.543000
v -3.170582 2.765432 6.549000
v -3.154335 2.766880 6.554000
v -3.139995 2.770028 6.563000
v -3.125626 2.773186 6.572001
v -3.112173 2.777198 6.583000
v -3.098209 2.780798 6.593000
v -3.079070 2.779768 6.592000
v -3.059493 2.778329 6.590000
v -3.043178 2.779851 6.595000
v -3.022267 2.777169 6.590000
v -3.007786 2.780398 6.599000
v -2.992366 2.782793 6.606000
v -2.976025 2.784356 6.611001
v -2.964147 2.790138 6.626000
v -2.945979 2.790035 6.627000
v -2.927382 2.789521 6.627000
v -2.912751 2.792804 6.636000
v -2.899832 2.797779 6.649000
v -2.882523 2.798554 6.652000
v -2.856602 2.790926 6.635000
v -2.841058 2.793403 6.642000
v -2.827190 2.797571 6.653000
v -2.814543 2.803008 6.667000
v -2.797638 2.804248 6.671000
v -2.780310 2.805077 6.674000
v -2.760082 2.802972 6.670001
v -2.743589 2.804658 6.675000
v -2.728308 2.807612 6.683000
v -2.713806 2.811414 6.693000
v -2.692819 2.808504 6.687000
v -2.671078 2.804762 6.679000
v -2.651778 2.803548 6.677001
v -2.635261 2.805282 6.682000
v -2.622252 2.810800 6.696000
v -2.607235 2.814227 6.705000
v -2.592951 2.818500 6.716001
v -2.574018 2.817743 6.715000
v -2.554340 2.816155 6.712000
v -2.536201 2.816253 6.713000
v -2.524068 2.823069 6.730000
v -2.507384 2.824858 6.735000
v -2.491791 2.827911 6.743001
v -2.471396 2.825519 6.738000
v -2.454315 2.826908 6.742000
v -2.437943 2.829142 6.748000
v -2.426926 2.837671 6.769001
v -2.411889 2.841593 6.779000
v -2.391863 2.839652 6.775000
v -2.368716 2.833947 6.762000
v -2.349818 2.833278 6.761000
v -2.333349 2.835548 6.767000
v -2.316854 2.837823 6.773000
v -2.300673 2.840523 6.780000
v -2.287155 2.846580 6.795001
v -2.269222 2.847196 6.797000
v -2.251286 2.847817 6.799000
v -2.233674 2.848863 6.802001
v -2.217680 2.852007 6.810000
v -2.200036 2.853063 6.813000
v -2.182381 2.854124 6.816000
v -2.160907 2.850165 6.807000
v -2.142951 2.850818 6.809000
v -2.125613 2.852313 6.813000
v -2.111043 2.857580 6.826000
v -2.093956 2.859503 6.831000
v -2.078670 2.863941 6.842000
v -2.063029 2.867965 6.852000
v -2.044951 2.868646 6.854000
v -2.025686 2.867656 6.852000
v -2.005557 2.865415 6.847000
v -1.992425 2.873222 6.866000
v -1.977470 2.878522 6.879000
v -1.959032 2.878805 6.880000
v -1.940028 2.878255 6.879000
v -1.924666 2.883148 6.891000
v -1.907583 2.885534 6.897000
v -1.889376 2.886250 6.899000
v -1.870620 2.886134 6.899000
v -1.853478 2.888531 6.905000
v -1.834448 2.888004 6.904000
v -1.814374 2.885806 6.899000
v -1.796414 2.886960 6.902000
v -1.780501 2.891462 6.913000
v -1.763513 2.894295 6.920001
v -1.747498 2.898803 6.931000
v -1.730678 2.902059 6.939000
v -1.713571 2.904901 6.946000
v -1.693502 2.902726 6.941000
v -1.672739 2.899301 6.933001
v -1.653929 2.899224 6.933001
v -1.636302 2.901241 6.938000
v -1.620982 2.907442 6.953001
v -1.603739 2.910300 6.960001
v -1.588738 2.917342 6.977000
v -1.572297 2.921879 6.988000
v -1.554242 2.923490 6.992000
v -1.531997 2.917160 6.977000
v -1.512436 2.915849 6.974000
v -1.496535 2.921649 6.988000
v -1.481194 2.928705 7.005000
v -1.463257 2.930746 7.010000
v -1.443647 2.929445 7.007000
v -1.426902 2.933998 7.018000
v -1.408694 2.935627 7.022000
v -1.390268 2.936840 7.025000
v -1.369680 2.933457 7.017000
v -1.350677 2.933420 7.017000
v -1.331865 2.933803 7.018000
v -1.313236 2.934605 7.020000
v -1.294228 2.934574 7.020000
v -1.278673 2.942486 7.039001
v -1.260690 2.944966 7.045001
v -1.243028 2.948283 7.053000
v -1.224630 2.949930 7.057000
v -1.207065 2.953668 7.066000
v -1.188611 2.955317 7.070000
v -1.169475 2.955297 7.070000
v -1.150177 2.954858 7.069000
v -1.132166 2.957766 7.076000
v -1.115532 2.964437 7.092000
v -1.097113 2.966511 7.097000
v -1.077907 2.966495 7.097000
v -1.056614 2.960630 7.083000
v -1.038473 2.963543 7.090000
v -1.020438 2.966876 7.098001
v -1.002501 2.970626 7.107000
v -0.982441 2.968109 7.101000
v -0.963364 2.968518 7.102000
v -0.945477 2.972689 7.112000
v -0.927798 2.977698 7.124001
v -0.908778 2.978527 7.126000
v -0.889624 2.978940 7.127000
v -0.871074 2.981442 7.133000
v -0.853329 2.986871 7.146000
v -0.833879 2.986450 7.145000
v -0.815461 2.989790 7.153000
v -0.796555 2.991460 7.157001
v -0.778062 2.994801 7.165000
v -0.758043 2.992292 7.159000
v -0.738263 2.990618 7.155000
v -0.719710 2.993961 7.163000
v -0.701701 2.999813 7.177001
v -0.682951 3.002739 7.184000
v -0.664810 3.008591 7.198000
v -0.646055 3.011935 7.206000
v -0.626474 3.011518 7.205000
v -0.606814 3.010683 7.203001
v -0.587003 3.009013 7.199000
v -0.567764 3.010268 7.202000
v -0.547977 3.008598 7.198000
v -0.528945 3.011108 7.204000
v -0.510518 3.017380 7.219000
v -0.491669 3.021562 7.229001
v -0.472766 3.025744 7.239000
v -0.453496 3.027836 7.244000
v -0.433839 3.027421 7.243001
v -0.414302 3.027841 7.244000
v -0.395360 3.032859 7.256001
v -0.376714 3.040803 7.275001
v -0.357181 3.042059 7.278000
v -0.337214 3.039554 7.272000
v -0.317367 3.037884 7.268000
v -0.297828 3.039140 7.271000
v -0.278502 3.042904 7.280000
v -0.258843 3.043324 7.281000
v -0.239179 3.043745 7.282001
v -0.219479 3.043746 7.282001
v -0.200493 3.054616 7.308001
v -0.181069 3.060469 7.322001
v -0.161393 3.062979 7.328001
v -0.141549 3.062562 7.327000
v -0.121628 3.060055 7.321001
v -0.101767 3.058384 7.317000
v -0.081972 3.058385 7.317000
v -0.062211 3.060058 7.321001
v -0.042487 3.065910 7.335001
v -0.022693 3.072598 7.351000
v -0.002813 3.079704 7.368001
v 0.017115 3.078867 7.366000
v 0.037012 3.076359 7.360000
v 0.056892 3.074687 7.356000
v 0.076834 3.076358 7.360000
v 0.096890 3.080955 7.371000
v 0.116831 3.080955 7.371000
v 0.136771 3.080953 7.371000
v 0.156818 3.083042 7.376000
v 0.177300 3.092236 7.398000
v 0.197607 3.096833 7.409000
v 0.217621 3.096413 7.408000
v 0.237630 3.095993 7.407001
v 0.258120 3.101425 7.420001
v 0.278230 3.101840 7.421000
v 0.298346 3.102256 7.422000
v 0.318296 3.101000 7.419000
v 0.338777 3.104759 7.428000
v 0.359403 3.109355 7.439000
v 0.380241 3.115204 7.453001
v 0.400403 3.115202 7.453001
v 0.421186 3.119797 7.464000
v 0.441378 3.119794 7.464000
v 0.462312 3.124808 7.476000
v 0.482342 3.123551 7.473001
v 0.503096 3.126893 7.481000
v 0.523054 3.125219 7.477000
v 0.543572 3.126888 7.481000
v 0.563508 3.125214 7.477000
v 0.585374 3.133990 7.498000
v 0.606385 3.137750 7.507000
v 0.627445 3.141510 7.516000
v 0.648294 3.144017 7.522000
v 0.669176 3.146524 7.528000
v 0.690182 3.149449 7.535000
v 0.711038 3.151538 7.540000
v 0.731435 3.151538 7.540000
v 0.752132 3.152792 7.543000
v 0.772333 3.151957 7.541000
v 0.793680 3.155720 7.550000
v 0.814752 3.158229 7.556000
v 0.836520 3.163247 7.568000
v 0.858240 3.167847 7.579000
v 0.880019 3.172448 7.590000
v 0.901146 3.174542 7.595000
v 0.921694 3.174547 7.595000
v 0.943607 3.179150 7.606000
v 0.966721 3.187515 7.626000
v 0.987741 3.188776 7.629000
v 1.006400 3.182514 7.614000
v 1.027001 3.182523 7.614000
v 1.050766 3.192145 7.637001
v 1.074096 3.200098 7.656000
v 1.096528 3.205125 7.668000
v 1.116548 3.203047 7.663001
v 1.136096 3.199717 7.655000
v 1.157567 3.201821 7.660000
v 1.179218 3.204345 7.666000
v 1.201216 3.207706 7.674000
v 1.222940 3.210232 7.680000
v 1.246316 3.216940 7.696001
v 1.288879 3.272138 7.828001
v 1.315439 3.233310 7.735000
v 1.336204 3.232918 7.734000
v 1.358368 3.235872 7.741000
v 1.379146 3.235483 7.740000
v 1.399557 3.234259 7.737000
v 1.419954 3.233038 7.734000
v 1.441453 3.234327 7.737000
v 1.465427 3.241052 7.753000
v 1.490256 3.249451 7.773000
v 1.513056 3.253254 7.782001
v 1.534527 3.254132 7.784000
v 1.554610 3.252087 7.779000
v 1.575884 3.252552 7.780000
v 1.598191 3.255110 7.786000
v 1.621157 3.258924 7.795001
v 1.644383 3.263160 7.805000
v 1.666386 3.264889 7.809000
v 1.686251 3.262439 7.803000
v 1.706524 3.260829 7.799000
v 1.731429 3.268001 7.816000
v 1.755980 3.274341 7.831000
v 1.774942 3.270230 7.821001
v 1.794999 3.268213 7.816000
v 1.817124 3.269962 7.820000
v 1.835042 3.264187 7.806000
v 1.855502 3.263015 7.803000
v 1.865126 3.243028 7.755001
v 1.882762 3.237261 7.741000
v 1.892701 3.218534 7.696001
v 1.902400 3.199808 7.651000
v 1.916130 3.188195 7.623000
v 1.937842 3.189969 7.627000
v 1.959323 3.191328 7.630001
v 1.980304 3.191853 7.631001
v 1.999197 3.189037 7.624001
v 2.020441 3.189989 7.626000
v 2.040360 3.188854 7.623000
v 2.063243 3.192324 7.631001
v 2.084260 3.192870 7.632000
v 2.107771 3.197185 7.642000
v 2.129390 3.198577 7.645000
v 2.152999 3.202902 7.655000
v 2.172408 3.200955 7.650001
v 2.189214 3.195246 7.636000
v 2.206818 3.190798 7.625000
v 2.226412 3.189282 7.621000
v 2.242746 3.183168 7.606000
v 2.256921 3.174129 7.584001
v 2.271882 3.166349 7.565001
v 2.286443 3.158154 7.545001
v 2.284695 3.127778 7.472000
v 2.316748 3.116431 7.444000
v 2.307035 3.050253 7.285000
v 2.304572 3.021144 7.215000
v 2.320418 3.016324 7.203001
v 2.323860 2.995595 7.153000
v 2.358936 2.828428 6.749001
v 2.360899 2.808983 6.702000
v 2.361903 2.788703 6.653000
v 2.391625 2.802381 6.685000
v 2.425107 2.799155 6.676000
v 2.516759 2.760583 6.579000
v 2.541863 2.768465 6.597000
v 2.549802 2.738502 6.524000
v 2.596753 2.713480 6.461000
v 2.615092 2.696174 6.418000
v 2.637435 2.701184 6.429000
v 2.663568 2.709986 6.449000
v 2.673195 2.701987 6.429000
v 2.718838 2.678044 6.368001
v 2.734907 2.676806 6.364000
v 2.760288 2.651262 6.300000
v 2.771774 2.645846 6.286000
v 2.775654 2.633281 6.255000
v 2.795899 2.636300 6.261000
v 2.807656 2.631327 6.248000
v 2.794940 2.603616 6.181000
v 2.798698 2.591493 6.151000
v 2.797268 2.574739 6.110000
v 2.802535 2.564309 6.084000
v 2.842432 2.585504 6.133000
v 2.858844 2.585212 6.131001
v 2.871979 2.581979 6.122000
v 2.871868 2.566942 6.085001
v 2.890332 2.510820 5.945000
v 2.902411 2.507216 5.935000
v 2.918880 2.507424 5.934000
v 2.915575 2.490736 5.893000
v 2.798677 2.351861 5.560000
v 2.829352 2.364776 5.589000
v 2.838834 2.359935 5.576000
v 2.842631 2.350445 5.552000
v 2.810271 2.311319 5.458000
v 2.831240 2.316235 5.468000
v 2.850207 2.319470 5.474000
v 2.876563 2.328654 5.494000
v 2.670619 2.085450 4.909000
v 2.681770 2.083626 4.903000
v 2.697859 2.085639 4.906000
v 2.684691 2.065126 4.856000
v 2.681014 2.041966 4.798000
v 2.686260 2.035925 4.782000
v 2.686922 2.026486 4.758000
v 2.680655 2.011938 4.722000
v 2.701593 2.017851 4.734000
v 2.707442 2.002855 4.695000
v 2.715741 1.999422 4.685000
v 2.744403 2.010942 4.710000
v 2.727506 1.979781 4.633000
v 2.738006 1.959782 4.580000
v 2.757513 1.955625 4.566000
v 2.775143 1.959136 4.572000
v 2.766611 1.944229 4.535000
v 2.767083 1.935756 4.513000
v 2.779779 1.935873 4.511000
v 2.785685 1.931281 4.498000
v 2.792985 1.919119 4.465000
v 2.821997 1.930469 4.489000
v 2.860673 1.948300 4.528000
v 3.005791 1.969019 4.552000
v 3.009834 1.963343 4.536000
v 3.040531 1.966760 4.538000
v 3.144160 2.025313 4.670000
v 3.133013 2.009754 4.631000
v 3.076795 1.965531 4.526000
v 3.082102 1.960814 4.512000
v 3.151201 1.996554 4.591000
v -4.166475 2.587898 5.978000
v -3.782355 2.511935 5.864000
v -3.754917 2.515479 5.879000
v -3.730663 2.521236 5.899000
v -3.684610 2.546161 5.973000
v -3.652067 2.535085 5.950000
v -3.647090 2.554735 6.002000
v -3.587611 2.571749 6.056000
v -3.551008 2.557454 6.025000
v -3.538674 2.560584 6.035000
v -3.525735 2.563304 6.044000
v -3.514522 2.567312 6.056000
v -3.502120 2.570484 6.066000
v -3.440808 2.612938 6.183000
v -3.533418 2.723689 6.452000
v -3.518814 2.726121 6.460001
v -3.502570 2.727301 6.465000
v -3.487407 2.729338 6.472000
v -3.475987 2.734341 6.486001
v -3.458652 2.734719 6.489000
v -3.436029 2.730898 6.482000
v -3.418749 2.731305 6.485000
v -3.399908 2.730464 6.485000
v -3.388917 2.735951 6.500000
v -3.373201 2.737661 6.506001
v -3.368821 2.748638 6.534000
v -3.339697 2.739436 6.514000
v -3.311225 2.730674 6.495000
v -3.307222 2.742104 6.524000
v -3.298542 2.749759 6.544000
v -3.273735 2.743980 6.532001
v -3.262974 2.749976 6.548000
v -3.250659 2.754722 6.561000
v -3.236817 2.758218 6.571000
v -3.212167 2.752493 6.559000
v -3.190044 2.748880 6.552001
v -3.172339 2.749056 6.554000
v -3.155608 2.750082 6.558000
v -3.139833 2.751958 6.564000
v -3.125473 2.755102 6.573000
v -3.111554 2.758675 6.583000
v -3.089144 2.754716 6.575000
v -3.073336 2.756634 6.581000
v -3.064014 2.764425 6.601000
v -3.045371 2.763849 6.601000
v -3.029958 2.766215 6.608000
v -3.011333 2.765661 6.608000
v -2.996351 2.768465 6.616000
v -2.978191 2.768348 6.617000
v -2.964964 2.772844 6.629000
v -2.944576 2.770656 6.625000
v -2.925552 2.769733 6.624001
v -2.911817 2.773838 6.635000
v -2.901525 2.781294 6.654000
v -2.886378 2.784160 6.662000
v -2.863453 2.779513 6.652000
v -2.847016 2.781143 6.657001
v -2.831415 2.783617 6.664001
v -2.815790 2.786100 6.671000
v -2.796368 2.784832 6.669000
v -2.779886 2.786497 6.674000
v -2.757598 2.782325 6.665000
v -2.742772 2.785675 6.674000
v -2.725052 2.786112 6.676000
v -2.710983 2.790312 6.687000
v -2.690424 2.787844 6.682000
v -2.673104 2.788722 6.685000
v -2.656177 2.790024 6.689000
v -2.641606 2.793836 6.699000
v -2.627775 2.798490 6.711000
v -2.611946 2.801064 6.718000
v -2.596088 2.803646 6.725000
v -2.574839 2.800398 6.718000
v -2.555540 2.799242 6.716001
v -2.535887 2.797678 6.713000
v -2.524135 2.804871 6.731000
v -2.507827 2.807070 6.737000
v -2.491866 2.809692 6.744000
v -2.472208 2.808154 6.741000
v -2.455853 2.810372 6.747000
v -2.440558 2.813846 6.756001
v -2.428449 2.821073 6.774000
v -2.413049 2.824558 6.783000
v -2.394078 2.823885 6.782001
v -2.371968 2.819471 6.772000
v -2.356177 2.822557 6.780000
v -2.339661 2.824817 6.786000
v -2.325514 2.829995 6.799000
v -2.306214 2.828935 6.797000
v -2.289289 2.830795 6.802001
v -2.269006 2.828498 6.797000
v -2.251075 2.829120 6.799000
v -2.234782 2.831828 6.806000
v -2.219759 2.836205 6.817000
v -2.200486 2.835178 6.815001
v -2.184753 2.838733 6.824000
v -2.165802 2.838132 6.823000
v -2.148436 2.839617 6.827000
v -2.130118 2.839858 6.828001
v -2.113966 2.843015 6.836000
v -2.096856 2.844930 6.841001
v -2.078206 2.844769 6.841001
v -2.061969 2.847939 6.849000
v -2.045992 2.851530 6.858000
v -2.027607 2.851798 6.859000
v -2.009807 2.852902 6.862000
v -1.994897 2.858168 6.875000
v -1.977909 2.860528 6.881001
v -1.960324 2.862059 6.885000
v -1.939619 2.859023 6.878000
v -1.925380 2.865550 6.894001
v -1.909675 2.870003 6.905000
v -1.893915 2.874460 6.916000
v -1.874575 2.873516 6.914001
v -1.856054 2.873823 6.915000
v -1.835671 2.871225 6.909000
v -1.813484 2.865722 6.896000
v -1.796056 2.867702 6.901000
v -1.780149 2.872179 6.912000
v -1.765969 2.879567 6.930000
v -1.748922 2.882388 6.937000
v -1.731591 2.884796 6.943000
v -1.714476 2.887622 6.950000
v -1.693910 2.884635 6.943000
v -1.674833 2.884144 6.942000
v -1.655764 2.883655 6.941000
v -1.639297 2.887739 6.951000
v -1.623012 2.892242 6.962000
v -1.606208 2.895916 6.971000
v -1.590497 2.901669 6.985000
v -1.571787 2.902025 6.986001
v -1.554185 2.904460 6.992000
v -1.533258 2.900666 6.983000
v -1.516070 2.903937 6.991000
v -1.499910 2.909286 7.004000
v -1.481991 2.911315 7.009000
v -1.463837 2.912930 7.013000
v -1.444427 2.912056 7.011000
v -1.428079 2.917414 7.024000
v -1.410258 2.919866 7.030000
v -1.390823 2.918998 7.028000
v -1.369644 2.914393 7.017000
v -1.350258 2.913528 7.015000
v -1.331642 2.914327 7.017000
v -1.313766 2.916789 7.023000
v -1.295490 2.918422 7.027000
v -1.278464 2.922962 7.038000
v -1.261380 2.927505 7.049000
v -1.243708 2.930804 7.057000
v -1.224780 2.931197 7.058001
v -1.206701 2.933667 7.064000
v -1.188086 2.934894 7.067000
v -1.169621 2.936536 7.071000
v -1.150648 2.936934 7.072001
v -1.133109 2.941071 7.082000
v -1.116775 2.948532 7.100000
v -1.098335 2.950594 7.105000
v -1.077894 2.947259 7.097000
v -1.058093 2.945587 7.093000
v -1.040366 2.949729 7.103000
v -1.023015 2.955118 7.116000
v -1.003903 2.955525 7.117000
v -0.984232 2.954272 7.114000
v -0.963899 2.950943 7.106000
v -0.945870 2.954674 7.115000
v -0.928443 2.960483 7.129000
v -0.910049 2.963385 7.136000
v -0.891741 2.966704 7.144001
v -0.872658 2.967531 7.146000
v -0.854042 2.970020 7.152000
v -0.834227 2.968357 7.148000
v -0.814433 2.966694 7.144001
v -0.795774 2.969185 7.150001
v -0.777626 2.973753 7.161000
v -0.758572 2.974999 7.164001
v -0.738779 2.973338 7.160000
v -0.719811 2.975000 7.164001
v -0.701409 2.979154 7.174000
v -0.683427 2.985384 7.189000
v -0.665550 2.992446 7.206000
v -0.646863 2.996185 7.215000
v -0.626649 2.992865 7.207000
v -0.606901 2.991622 7.204000
v -0.587657 2.992871 7.207000
v -0.568634 2.995365 7.213000
v -0.549426 2.997029 7.217000
v -0.530049 2.997863 7.219000
v -0.510874 2.999943 7.224000
v -0.492080 3.004514 7.235000
v -0.473356 3.009916 7.248000
v -0.453561 3.008673 7.245000
v -0.433782 3.007431 7.242001
v -0.414363 3.008680 7.245000
v -0.395471 3.014082 7.258000
v -0.376769 3.021560 7.276000
v -0.357331 3.023639 7.281000
v -0.337356 3.021151 7.275001
v -0.317457 3.019078 7.270000
v -0.298158 3.022818 7.279000
v -0.278849 3.026974 7.289001
v -0.259201 3.027807 7.291000
v -0.239575 3.029056 7.294000
v -0.219873 3.029473 7.295001
v -0.200796 3.039442 7.319000
v -0.181145 3.041936 7.325000
v -0.161461 3.044429 7.331000
v -0.141705 3.046092 7.335001
v -0.121862 3.046093 7.335001
v -0.102088 3.048171 7.340000
v -0.082208 3.047342 7.338000
v -0.062373 3.048173 7.340000
v -0.042487 3.046097 7.335001
v -0.022693 3.052742 7.351000
v -0.002810 3.056479 7.360000
v 0.017101 3.056479 7.360000
v 0.037013 3.056479 7.360000
v 0.056924 3.056479 7.360000
v 0.076898 3.058969 7.366000
v 0.096891 3.061045 7.371000
v 0.116927 3.063536 7.377000
v 0.137033 3.066856 7.385000
v 0.157160 3.069762 7.392000
v 0.177661 3.078481 7.413001
v 0.197716 3.078479 7.413001
v 0.217711 3.077646 7.411000
v 0.237632 3.075983 7.407001
v 0.258192 3.082210 7.422000
v 0.278570 3.085529 7.430000
v 0.298670 3.085526 7.430000
v 0.318942 3.087184 7.434000
v 0.339509 3.091334 7.444000
v 0.359937 3.093822 7.450000
v 0.380244 3.095065 7.453001
v 0.400675 3.097138 7.458000
v 0.420907 3.097550 7.459001
v 0.441736 3.102115 7.470000
v 0.462748 3.107510 7.483000
v 0.482991 3.107506 7.483000
v 0.503570 3.109579 7.488000
v 0.523827 3.109576 7.488000
v 0.543647 3.107081 7.482000
v 0.564264 3.109154 7.487000
v 0.585533 3.114550 7.500000
v 0.606387 3.117453 7.507000
v 0.627196 3.119942 7.513000
v 0.648210 3.123261 7.521000
v 0.669622 3.128242 7.533000
v 0.690367 3.129901 7.537000
v 0.711605 3.133637 7.546000
v 0.732406 3.135296 7.550000
v 0.752731 3.134879 7.549000
v 0.772333 3.131557 7.541000
v 0.793679 3.135293 7.550000
v 0.814967 3.138615 7.558001
v 0.837734 3.147336 7.579000
v 0.858804 3.149414 7.584001
v 0.881060 3.155644 7.599000
v 0.901855 3.156476 7.601000
v 0.924603 3.163954 7.619000
v 0.946084 3.166863 7.626000
v 0.966462 3.166037 7.624001
v 0.987476 3.167287 7.627000
v 1.007847 3.166462 7.625000
v 1.027937 3.164807 7.621000
v 1.050758 3.171459 7.637001
v 1.075489 3.183510 7.666000
v 1.096374 3.183934 7.667000
v 1.115662 3.179791 7.657001
v 1.135490 3.177310 7.651000
v 1.158459 3.183552 7.666000
v 1.181972 3.191040 7.684000
v 1.203391 3.192715 7.688000
v 1.225629 3.196469 7.697001
v 1.252613 3.212267 7.735000
v 1.313545 3.207758 7.724000
v 1.337388 3.214840 7.741000
v 1.359043 3.216526 7.745000
v 1.378939 3.214060 7.739000
v 1.398623 3.211181 7.732000
v 1.422125 3.217024 7.746000
v 1.443282 3.217471 7.747000
v 1.467093 3.223734 7.762001
v 1.490985 3.229999 7.777000
v 1.515544 3.237512 7.795001
v 1.537047 3.238382 7.797000
v 1.556764 3.235516 7.790000
v 1.576648 3.233067 7.784000
v 1.598758 3.235189 7.789001
v 1.622977 3.241468 7.804000
v 1.644751 3.242764 7.807000
v 1.667610 3.246140 7.815001
v 1.688570 3.245780 7.814001
v 1.711058 3.248330 7.820000
v 1.731365 3.246730 7.816000
v 1.754119 3.249701 7.823000
v 1.778049 3.254752 7.835001
v 1.799060 3.254406 7.834001
v 1.820069 3.254063 7.833000
v 1.838959 3.249984 7.823000
v 1.855420 3.241753 7.803000
v 1.871294 3.232694 7.781000
v 1.883404 3.217406 7.744000
v 1.895316 3.202120 7.707000
v 1.903052 3.180188 7.654000
v 1.919552 3.173218 7.637001
v 1.939520 3.172067 7.634000
v 1.959733 3.171336 7.632000
v 1.979419 3.169776 7.628000
v 1.999349 3.168636 7.625000
v 2.019796 3.168331 7.624001
v 2.038368 3.165121 7.616000
v 2.061227 3.168564 7.624001
v 2.085226 3.173674 7.636000
v 2.109294 3.178788 7.648000
v 2.131761 3.181413 7.654000
v 2.154265 3.184042 7.660000
v 2.174251 3.182935 7.657001
v 2.189639 3.175181 7.638000
v 2.206954 3.170341 7.626000
v 2.225085 3.166752 7.617001
v 2.246122 3.167325 7.618001
v 2.253778 3.149193 7.574000
v 2.268708 3.141459 7.555000
v 2.282376 3.104379 7.465000
v 2.300572 3.101646 7.458000
v 2.321849 3.103078 7.461000
v 2.312677 3.012146 7.241000
v 2.320858 2.997369 7.205000
v 2.263994 2.851947 6.854000
v 2.372623 2.804661 6.736001
v 2.380815 2.792838 6.707000
v 2.401735 2.796012 6.714000
v 2.410086 2.784616 6.686000
v 2.469878 2.750198 6.600000
v 2.462807 2.722577 6.533000
v 2.525353 2.732681 6.555000
v 2.652975 2.629786 6.297000
v 2.740107 2.614844 6.255000
v 2.748813 2.606946 6.235000
v 2.733022 2.576054 6.160000
v 2.800317 2.623376 6.272000
v 2.787835 2.595841 6.205000
v 2.807996 2.598850 6.211000
v 2.779355 2.541692 6.072001
v 2.810297 2.554769 6.102000
v 2.860623 2.570078 6.136000
v 2.869542 2.563090 6.118001
v 2.880518 2.500156 5.961000
v 2.896528 2.499917 5.959000
v 2.921349 2.507242 5.975000
v 2.930052 2.500730 5.958000
v 2.812103 2.360688 5.620000
v 2.802068 2.339470 5.568000
v 2.814532 2.337164 5.561000
v 2.823923 2.332345 5.548000
v 2.796406 2.297258 5.463000
v 2.838944 2.319789 5.515000
v 2.836770 2.305739 5.480000
v 2.849512 2.303897 5.474000
v 2.861212 2.277371 5.406000
v 2.640363 2.058884 4.881000
v 2.642711 2.050300 4.859000
v 2.637846 2.036234 4.824000
v 2.675130 2.054683 4.866000
v 2.681736 2.049502 4.852000
v 2.674950 2.034188 4.814000
v 2.676344 2.025216 4.791000
v 2.689422 2.025129 4.789000
v 2.697999 2.021670 4.779000
v 2.673626 1.993675 4.711000
v 2.709773 2.001187 4.725000
v 2.700421 1.975275 4.660000
v 2.741805 1.996034 4.707000
v 2.757154 1.997734 4.709000
v 2.761952 1.991809 4.693000
v 2.776511 1.956354 4.599000
v 2.766313 1.940263 4.559000
v 2.776543 1.929803 4.530000
v 2.775724 1.920538 4.506000
v 2.796350 1.908995 4.472000
v 2.802110 1.904458 4.459000
v 2.813510 1.903777 4.455000
v 2.890295 1.947151 4.554000
v 2.907401 1.941632 4.536000
v 3.002561 1.937741 4.505000
v 3.072151 1.966120 4.565000
v 3.099911 1.967481 4.562000
v 3.086883 1.951145 4.521000
v 3.098336 1.950353 4.516000
v -5.682004 3.331022 7.667000
v -4.162826 2.558435 5.947001
v -4.139489 2.554387 5.942000
v -3.974988 2.524377 5.901000
v -3.841261 2.480774 5.814000
v -3.874571 2.512928 5.893000
v -3.864250 2.516938 5.906000
v -3.847393 2.516706 5.909000
v -3.803359 2.498620 5.870000
v -3.734162 2.474479 5.820000
v -3.763087 2.504529 5.894000
v -3.757927 2.512058 5.915000
v -3.708362 2.500850 5.895000
v -3.741963 2.534717 5.978000
v -3.688770 2.521081 5.952000
v -3.655724 2.532545 5.988000
v -3.582540 2.527776 5.988000
v -3.586971 2.542666 6.026000
v -3.583512 2.552077 6.051000
v -3.551662 2.541262 6.028000
v -3.535818 2.541850 6.032000
v -3.531069 2.550459 6.055000
v -3.510556 2.547709 6.051000
v -3.503379 2.554657 6.070000
v -3.441923 2.583975 6.154000
v -3.441525 2.596458 6.186000
v -3.452040 2.617338 6.238000
v -3.534117 2.706480 6.455000
v -3.512983 2.703874 6.451000
v -3.497323 2.705474 6.457000
v -3.487584 2.711696 6.474000
v -3.472957 2.714160 6.482000
v -3.455115 2.714126 6.484000
v -3.442062 2.717872 6.495000
v -3.423178 2.717028 6.495000
v -3.407991 2.719126 6.502000
v -3.393314 2.721655 6.510000
v -3.378101 2.723777 6.517000
v -3.361844 2.725077 6.522000
v -3.345585 2.726389 6.527000
v -3.325757 2.724791 6.525000
v -3.304446 2.721953 6.520000
v -3.299819 2.732904 6.548000
v -3.273512 2.725919 6.533000
v -3.256282 2.726459 6.536000
v -3.251444 2.737437 6.564000
v -3.239574 2.742585 6.578001
v -3.222263 2.743157 6.581000
v -3.194735 2.734989 6.563000
v -3.173140 2.731837 6.557000
v -3.153525 2.730364 6.555000
v -3.137292 2.731818 6.560000
v -3.124379 2.736197 6.572001
v -3.107166 2.736839 6.575000
v -3.089018 2.736659 6.576000
v -3.074619 2.739819 6.585001
v -3.061118 2.743821 6.596000
v -3.048958 2.749079 6.610000
v -3.030778 2.748939 6.611001
v -3.015346 2.751305 6.618001
v -2.998533 2.752433 6.622000
v -2.982167 2.753986 6.627000
v -2.968026 2.757626 6.637000
v -2.945404 2.753381 6.628000
v -2.928149 2.754133 6.631001
v -2.915719 2.759461 6.645000
v -2.904971 2.766457 6.663000
v -2.885043 2.764743 6.660000
v -2.861704 2.759718 6.649000
v -2.846566 2.762589 6.657001
v -2.830974 2.765053 6.664001
v -2.815780 2.767940 6.672000
v -2.798040 2.768346 6.674000
v -2.778638 2.767102 6.672000
v -2.757606 2.764207 6.666000
v -2.739498 2.764224 6.667000
v -2.724663 2.767566 6.676000
v -2.711818 2.772988 6.690001
v -2.693673 2.773028 6.691000
v -2.678735 2.776391 6.700000
v -2.661377 2.777276 6.703001
v -2.646775 2.781068 6.713000
v -2.629781 2.782381 6.717000
v -2.613164 2.784115 6.722000
v -2.594987 2.784200 6.723001
v -2.575283 2.782636 6.720000
v -2.555607 2.781079 6.717000
v -2.538224 2.782014 6.720000
v -2.523834 2.786267 6.731000
v -2.509394 2.790526 6.742000
v -2.492317 2.791894 6.746000
v -2.476328 2.794509 6.753000
v -2.459218 2.795890 6.757000
v -2.444624 2.800173 6.768000
v -2.429262 2.803634 6.777000
v -2.413859 2.807101 6.786000
v -2.397004 2.808919 6.791000
v -2.376277 2.806193 6.785000
v -2.358719 2.807195 6.788000
v -2.341497 2.808617 6.792000
v -2.323919 2.809631 6.795001
v -2.308029 2.812718 6.803000
v -2.292103 2.815810 6.811000
v -2.272134 2.813946 6.807000
v -2.254512 2.814982 6.810000
v -2.235568 2.814370 6.809000
v -2.220542 2.818722 6.820000
v -2.202235 2.818946 6.821000
v -2.185209 2.820829 6.826000
v -2.169114 2.823956 6.834000
v -2.152352 2.826261 6.840000
v -2.135252 2.828158 6.845000
v -2.116584 2.827993 6.845000
v -2.097922 2.827833 6.845000
v -2.078961 2.827265 6.844000
v -2.061517 2.828766 6.848001
v -2.046741 2.833989 6.861001
v -2.032194 2.839630 6.875000
v -2.014647 2.841143 6.879000
v -1.997954 2.843900 6.886000
v -1.977779 2.841706 6.881001
v -1.958204 2.840340 6.878000
v -1.939779 2.840631 6.879000
v -1.925262 2.846707 6.894001
v -1.910666 2.852786 6.909000
v -1.895447 2.858043 6.922000
v -1.876907 2.858349 6.923000
v -1.857828 2.857832 6.922000
v -1.837696 2.855667 6.917000
v -1.816543 2.851855 6.908000
v -1.797524 2.851349 6.907001
v -1.781089 2.854975 6.916000
v -1.767411 2.863144 6.936000
v -1.749594 2.864711 6.940001
v -1.732008 2.866694 6.945000
v -1.711191 2.863314 6.937000
v -1.693835 2.865716 6.943000
v -1.676691 2.868533 6.950000
v -1.659034 2.870528 6.955000
v -1.640645 2.871287 6.957000
v -1.624346 2.875763 6.968000
v -1.607529 2.879416 6.977000
v -1.590665 2.883072 6.986001
v -1.571055 2.881778 6.983000
v -1.552796 2.882962 6.986001
v -1.534304 2.883736 6.988000
v -1.518622 2.889877 7.003000
v -1.501576 2.893544 7.012001
v -1.481945 2.892261 7.009000
v -1.463376 2.893044 7.011000
v -1.445622 2.895479 7.017000
v -1.430073 2.902456 7.034000
v -1.411024 2.902419 7.034000
v -1.392174 2.902797 7.035000
v -1.370977 2.898226 7.024000
v -1.351381 2.896957 7.021000
v -1.332941 2.898165 7.024000
v -1.315234 2.901026 7.031000
v -1.296016 2.900588 7.030000
v -1.278984 2.905102 7.041000
v -1.261893 2.909618 7.052001
v -1.244744 2.914136 7.063000
v -1.225453 2.913703 7.062000
v -1.206682 2.914510 7.064000
v -1.188237 2.916143 7.068000
v -1.169770 2.917778 7.072001
v -1.150795 2.918176 7.073000
v -1.133575 2.923113 7.085001
v -1.117077 2.930115 7.102000
v -1.098632 2.932166 7.107000
v -1.078035 2.928443 7.098001
v -1.058531 2.927609 7.096000
v -1.040943 2.932139 7.107000
v -1.023008 2.935845 7.116000
v -1.004883 2.939139 7.124001
v -0.985886 2.939959 7.126000
v -0.966742 2.940367 7.127000
v -0.947327 2.939950 7.126000
v -0.928569 2.941597 7.130000
v -0.910556 2.945721 7.140000
v -0.892862 2.951082 7.153000
v -0.874244 2.953556 7.159000
v -0.855116 2.954381 7.161000
v -0.834810 2.951080 7.153000
v -0.815345 2.950668 7.152000
v -0.796665 2.953144 7.158000
v -0.778278 2.956859 7.167000
v -0.759420 2.958923 7.172000
v -0.740018 2.958925 7.172000
v -0.720717 2.959340 7.173000
v -0.701606 2.960580 7.176000
v -0.682955 2.963884 7.184000
v -0.665553 2.972964 7.206000
v -0.646507 2.975030 7.211000
v -0.626913 2.974621 7.210001
v -0.607831 2.976688 7.215000
v -0.589210 2.981230 7.226000
v -0.569977 2.982884 7.230000
v -0.549962 2.980413 7.224000
v -0.529833 2.977117 7.216001
v -0.510453 2.977946 7.218000
v -0.491811 2.983314 7.231000
v -0.473752 2.992807 7.254000
v -0.453941 2.991574 7.251000
v -0.434026 2.989516 7.246000
v -0.414709 2.991583 7.251000
v -0.395966 2.998188 7.267000
v -0.376876 3.002731 7.278000
v -0.357187 3.002735 7.278000
v -0.337313 3.001088 7.274000
v -0.317940 3.003980 7.281000
v -0.298612 3.007697 7.290000
v -0.279388 3.013064 7.303000
v -0.259631 3.013067 7.303000
v -0.240202 3.017196 7.313000
v -0.220448 3.017611 7.314000
v -0.201101 3.024215 7.330000
v -0.181493 3.027931 7.339000
v -0.161639 3.027933 7.339000
v -0.141784 3.027935 7.339000
v -0.121963 3.028762 7.341001
v -0.102311 3.034952 7.356000
v -0.082400 3.034541 7.355000
v -0.062468 3.032891 7.351000
v -0.042581 3.032892 7.351000
v -0.022721 3.036605 7.360000
v -0.002814 3.041557 7.372000
v 0.017132 3.041969 7.373000
v 0.037089 3.042794 7.375000
v 0.057103 3.046094 7.383000
v 0.077076 3.046093 7.383000
v 0.097076 3.046917 7.385000
v 0.117103 3.048153 7.388000
v 0.137238 3.051452 7.396000
v 0.157375 3.053926 7.402000
v 0.177663 3.058463 7.413001
v 0.197771 3.059285 7.415000
v 0.217714 3.057632 7.411000
v 0.237923 3.059692 7.416000
v 0.258612 3.067116 7.434000
v 0.278948 3.069588 7.440001
v 0.299397 3.072885 7.448000
v 0.319804 3.075357 7.454000
v 0.340197 3.077416 7.459001
v 0.360230 3.076174 7.456000
v 0.380503 3.076995 7.458000
v 0.400625 3.076579 7.457000
v 0.420967 3.077812 7.460001
v 0.441917 3.083171 7.473001
v 0.462752 3.087293 7.483000
v 0.483382 3.089763 7.489000
v 0.504247 3.093472 7.498000
v 0.524390 3.092643 7.496000
v 0.545250 3.095939 7.504000
v 0.565323 3.094697 7.501000
v 0.587332 3.103768 7.523000
v 0.607603 3.103352 7.522000
v 0.628368 3.105411 7.527000
v 0.648644 3.104994 7.526000
v 0.669981 3.109528 7.537000
v 0.691286 3.113650 7.547000
v 0.712173 3.115710 7.552001
v 0.732506 3.115294 7.551001
v 0.752733 3.114466 7.549000
v 0.773257 3.114876 7.550000
v 0.794311 3.117349 7.556000
v 0.816046 3.122298 7.568000
v 0.838398 3.129310 7.585001
v 0.860842 3.136322 7.602000
v 0.881175 3.135497 7.600000
v 0.903159 3.140448 7.612000
v 0.925451 3.146224 7.626000
v 0.946701 3.148288 7.631001
v 0.966712 3.146227 7.626000
v 0.988767 3.150768 7.637001
v 1.009560 3.151183 7.638000
v 1.029955 3.150362 7.636000
v 1.050339 3.149542 7.634000
v 1.073658 3.157386 7.653000
v 1.096652 3.163994 7.669000
v 1.116527 3.161526 7.663001
v 1.137261 3.161535 7.663001
v 1.160715 3.168970 7.681000
v 1.182421 3.171456 7.687000
v 1.204787 3.175594 7.697001
v 1.227048 3.179320 7.706000
v 1.251463 3.188411 7.728000
v 1.290278 3.181017 7.710001
v 1.313864 3.187637 7.726000
v 1.337021 3.193020 7.739000
v 1.359370 3.196342 7.747000
v 1.380696 3.197190 7.749001
v 1.400766 3.195152 7.744000
v 1.424299 3.200954 7.758000
v 1.446605 3.203871 7.765000
v 1.469706 3.208439 7.776000
v 1.492101 3.211359 7.783000
v 1.514924 3.215106 7.792000
v 1.537600 3.218443 7.800000
v 1.557923 3.216830 7.796000
v 1.579643 3.218108 7.799000
v 1.600355 3.217325 7.797000
v 1.622930 3.220258 7.804000
v 1.643859 3.219892 7.803000
v 1.664784 3.219528 7.802001
v 1.688731 3.224944 7.815001
v 1.710781 3.226649 7.819000
v 1.731305 3.225467 7.816000
v 1.754281 3.228828 7.824000
v 1.778664 3.234668 7.838000
v 1.803585 3.241336 7.854001
v 1.822553 3.237277 7.844000
v 1.841000 3.232396 7.832000
v 1.859147 3.227104 7.819000
v 1.872416 3.213561 7.786000
v 1.886969 3.202496 7.759000
v 1.896460 3.183179 7.712000
v 1.905698 3.163865 7.665000
v 1.921974 3.156523 7.647000
v 1.941203 3.154137 7.641000
v 1.960661 3.152168 7.636000
v 1.978797 3.148139 7.626000
v 2.000816 3.150304 7.631001
v 2.022070 3.151236 7.633000
v 2.041734 3.149693 7.629000
v 2.065435 3.154349 7.640000
v 2.090019 3.160247 7.654000
v 2.114132 3.165323 7.666000
v 2.133858 3.163798 7.662000
v 2.154411 3.163515 7.661000
v 2.173544 3.161172 7.655000
v 2.190069 3.155116 7.640000
v 2.207385 3.150303 7.628000
v 2.228146 3.150451 7.628000
v 2.242132 3.141103 7.605000
v 2.246774 3.118954 7.551001
v 2.252928 3.099287 7.503000
v 2.264887 3.087884 7.475000
v 2.269974 3.067397 7.425000
v 2.308105 3.091531 7.483000
v 2.318243 3.078075 7.450000
v 2.322556 3.057185 7.399000
v 2.314882 3.021009 7.311000
v 2.323980 3.007149 7.277000
v 2.332577 2.992880 7.242001
v 2.420791 2.799838 6.768000
v 2.453161 2.753740 6.654000
v 2.457356 2.738294 6.616000
v 2.457611 2.718712 6.568000
v 2.454218 2.695407 6.511000
v 2.477479 2.701499 6.525000
v 2.554384 2.726866 6.584000
v 2.590874 2.654340 6.404000
v 2.851915 2.501639 6.009000
v 2.870395 2.503450 6.012000
v 2.877386 2.495277 5.991000
v 2.898771 2.499608 6.000000
v 2.912452 2.497285 5.993001
v 2.913403 2.484134 5.960001
v 2.923038 2.478492 5.945000
v 2.814781 2.360451 5.659000
v 2.817487 2.349799 5.632000
v 2.811003 2.331640 5.587000
v 2.819968 2.326424 5.573000
v 2.820733 2.314534 5.543000
v 2.822882 2.303902 5.516000
v 2.836221 2.302466 5.511000
v 2.858870 2.308563 5.524000
v 2.864690 2.289023 5.474000
v 2.669456 2.089236 4.990000
v 2.649603 2.063110 4.926000
v 2.640757 2.045778 4.883000
v 2.632227 2.028863 4.841000
v 2.650810 2.032911 4.849000
v 2.670012 2.037393 4.858000
v 2.672546 2.019120 4.811000
v 2.691470 2.013468 4.794000
v 2.696664 2.007506 4.778000
v 2.698320 1.970269 4.682000
v 2.723936 1.979495 4.702000
v 2.732232 1.976108 4.692000
v 2.732693 1.948716 4.621000
v 2.762769 1.942908 4.601000
v 2.802390 1.952762 4.620000
v 2.786065 1.932556 4.570000
v 2.768854 1.911922 4.519000
v 2.772917 1.906097 4.503000
v 2.794535 1.903795 4.493000
v 2.795975 1.896305 4.473000
v 2.801725 1.891792 4.460000
v 2.830790 1.902991 4.484000
v 2.863214 1.916341 4.513000
v 2.877370 1.917401 4.513000
v 2.892848 1.919328 4.515000
v 3.056050 1.951210 4.565000
v 3.065473 1.949066 4.557000
v 3.086218 1.938017 4.522000
v 3.178706 1.979792 4.613000
v 3.205056 1.988084 4.629000
v 3.185652 1.968042 4.579000
v -4.016876 2.523742 5.937000
v -3.829005 2.467091 5.826000
v -3.792838 2.475369 5.856000
v -3.706224 2.494047 5.923000
v -3.661474 2.486017 5.910000
v -3.654949 2.492759 5.929000
v -3.688836 2.527247 6.014000
v -3.576472 2.530362 6.041000
v -3.561167 2.531354 6.046000
v -3.521840 2.527113 6.041000
v -3.524586 2.541119 6.077000
v -3.506383 2.540082 6.077000
v -3.489939 2.540316 6.080000
v -3.485505 2.549337 6.104000
v -3.477741 2.581039 6.187000
v -3.447684 2.571328 6.166000
v -3.454492 2.589151 6.211000
v -3.457195 2.604059 6.249000
v -3.525523 2.682196 6.441000
v -3.511525 2.685029 6.450000
v -3.500214 2.689956 6.464000
v -3.491545 2.696975 6.483000
v -3.461907 2.687784 6.463000
v -3.462249 2.701895 6.499000
v -3.439628 2.698141 6.492000
v -3.437102 2.710191 6.523000
v -3.412415 2.704803 6.512000
v -3.400328 2.709397 6.525000
v -3.386122 2.712342 6.534000
v -3.368797 2.712808 6.537000
v -3.351484 2.713287 6.540000
v -3.335198 2.714608 6.545000
v -3.316884 2.714284 6.546000
v -3.295566 2.711484 6.541000
v -3.280815 2.714087 6.549000
v -3.264050 2.715043 6.553000
v -3.252735 2.720567 6.568000
v -3.238403 2.723616 6.577000
v -3.214743 2.718809 6.567000
v -3.195542 2.717742 6.566000
v -3.174919 2.715445 6.562000
v -3.160112 2.718126 6.570000
v -3.145759 2.721230 6.579000
v -3.130427 2.723517 6.586000
v -3.111768 2.722919 6.586000
v -3.092660 2.721920 6.585001
v -3.077779 2.724651 6.593000
v -3.061017 2.725739 6.597000
v -3.048864 2.730968 6.611001
v -3.034817 2.734554 6.621000
v -3.019822 2.737321 6.629000
v -3.001631 2.737209 6.630000
v -2.983902 2.737519 6.632000
v -2.968415 2.739902 6.639000
v -2.946242 2.736105 6.631001
v -2.932961 2.740570 6.643000
v -2.918752 2.744218 6.653000
v -2.907990 2.751173 6.671000
v -2.888915 2.750301 6.670001
v -2.866848 2.746552 6.662000
v -2.849546 2.747348 6.665000
v -2.832241 2.748152 6.668000
v -2.813668 2.747728 6.668000
v -2.795529 2.747725 6.669000
v -2.775733 2.746084 6.666000
v -2.756795 2.745274 6.665000
v -2.739520 2.746121 6.668000
v -2.724281 2.749034 6.676000
v -2.710633 2.753602 6.688000
v -2.697332 2.758587 6.701000
v -2.681975 2.761522 6.709000
v -2.663805 2.761582 6.710001
v -2.647220 2.763296 6.715000
v -2.632576 2.767074 6.725000
v -2.614389 2.767156 6.726000
v -2.597367 2.768480 6.730000
v -2.578034 2.767342 6.728000
v -2.559484 2.767035 6.728000
v -2.541700 2.767557 6.730000
v -2.526914 2.771375 6.740000
v -2.512084 2.775200 6.750000
v -2.496839 2.778619 6.759000
v -2.480087 2.780400 6.764000
v -2.462225 2.780953 6.766000
v -2.445084 2.782336 6.770000
v -2.429006 2.784957 6.777000
v -2.416099 2.791282 6.793000
v -2.398525 2.792270 6.796000
v -2.379541 2.791622 6.795001
v -2.358487 2.788514 6.788000
v -2.340582 2.789110 6.790000
v -2.322673 2.789711 6.792000
v -2.307475 2.793603 6.802001
v -2.292902 2.798322 6.814000
v -2.275602 2.799761 6.818000
v -2.255306 2.797509 6.813000
v -2.236687 2.797316 6.813000
v -2.221004 2.800823 6.822001
v -2.203988 2.802692 6.827000
v -2.187271 2.804977 6.833000
v -2.168940 2.805214 6.834000
v -2.154386 2.810382 6.847000
v -2.138207 2.813501 6.855000
v -2.120135 2.814162 6.857000
v -2.101751 2.814418 6.858000
v -2.084278 2.815909 6.862000
v -2.065886 2.816174 6.863000
v -2.049283 2.818904 6.870000
v -2.031169 2.819587 6.872000
v -2.013928 2.821506 6.877000
v -1.994633 2.820556 6.875000
v -1.975067 2.819201 6.872000
v -1.957514 2.820720 6.876000
v -1.942199 2.825526 6.888000
v -1.927661 2.831565 6.903000
v -1.912492 2.836788 6.916000
v -1.896161 2.840373 6.925000
v -1.877346 2.840270 6.925000
v -1.856923 2.837710 6.919000
v -1.837600 2.836794 6.917000
v -1.818028 2.835471 6.914001
v -1.800557 2.837433 6.919000
v -1.783578 2.840218 6.926000
v -1.769111 2.847106 6.943000
v -1.753043 2.851537 6.954000
v -1.732180 2.848180 6.946000
v -1.712350 2.846466 6.942000
v -1.694496 2.848035 6.946000
v -1.679517 2.854528 6.962000
v -1.662069 2.856922 6.968000
v -1.644120 2.858500 6.972000
v -1.625451 2.858850 6.973001
v -1.607241 2.860022 6.976000
v -1.589927 2.862837 6.983000
v -1.570327 2.861555 6.980000
v -1.552968 2.864374 6.987000
v -1.534695 2.865556 6.990000
v -1.518793 2.871250 7.004000
v -1.502603 2.876536 7.017000
v -1.481903 2.873215 7.009000
v -1.462919 2.873176 7.009000
v -1.445996 2.877238 7.019001
v -1.430037 2.883352 7.034000
v -1.411391 2.884138 7.036000
v -1.391943 2.883287 7.034000
v -1.371923 2.881208 7.029000
v -1.354432 2.884459 7.037000
v -1.336140 2.886072 7.041000
v -1.318389 2.888917 7.048000
v -1.297836 2.885615 7.040000
v -1.279870 2.888053 7.046000
v -1.262410 2.891722 7.055000
v -1.244901 2.895392 7.064000
v -1.226477 2.897015 7.068000
v -1.207690 2.897819 7.070000
v -1.190575 2.902723 7.082000
v -1.172568 2.905579 7.089000
v -1.153385 2.905566 7.089000
v -1.133883 2.904736 7.087000
v -1.116437 2.909235 7.098001
v -1.098623 2.912915 7.107000
v -1.079394 2.912907 7.107000
v -1.059866 2.912080 7.105000
v -1.040790 2.912484 7.106000
v -1.022714 2.915758 7.114000
v -1.004314 2.918213 7.120000
v -0.987403 2.925178 7.137001
v -0.967959 2.924765 7.136000
v -0.948787 2.925174 7.137001
v -0.929610 2.925582 7.138000
v -0.911575 2.929680 7.148000
v -0.892986 2.932139 7.154000
v -0.874366 2.934599 7.160000
v -0.854161 2.931731 7.153000
v -0.834227 2.929684 7.148000
v -0.815118 2.930506 7.150001
v -0.796889 2.934607 7.160000
v -0.778824 2.939528 7.172000
v -0.760164 2.942400 7.179000
v -0.740847 2.942814 7.180000
v -0.722027 2.945277 7.186000
v -0.702294 2.944052 7.183001
v -0.683434 2.946515 7.189000
v -0.665280 2.952258 7.203001
v -0.646422 2.955132 7.210001
v -0.627614 2.958416 7.218000
v -0.608846 2.962110 7.227000
v -0.590111 2.966214 7.237000
v -0.570061 2.963760 7.231000
v -0.549815 2.960076 7.222000
v -0.529837 2.957623 7.216001
v -0.510812 2.960497 7.223001
v -0.492020 2.965011 7.234000
v -0.473300 2.970345 7.247000
v -0.454008 2.972400 7.252000
v -0.434390 2.972404 7.252000
v -0.414943 2.973639 7.255000
v -0.396188 2.980202 7.271000
v -0.376829 2.982666 7.277000
v -0.357044 2.981852 7.275001
v -0.337132 2.979807 7.270000
v -0.317770 2.982680 7.277000
v -0.298984 2.991702 7.299000
v -0.279621 2.995805 7.309000
v -0.259919 2.996628 7.311000
v -0.240337 2.999091 7.317000
v -0.220602 2.999914 7.319000
v -0.201158 3.005246 7.332000
v -0.181520 3.008528 7.340000
v -0.161773 3.010579 7.345000
v -0.141767 3.007713 7.338000
v -0.121964 3.008944 7.341001
v -0.102327 3.015504 7.357000
v -0.082401 3.014686 7.355000
v -0.062545 3.016736 7.360000
v -0.042587 3.013458 7.352000
v -0.022759 3.021656 7.372000
v -0.002819 3.026575 7.384000
v 0.017197 3.033543 7.401000
v 0.037225 3.033952 7.402000
v 0.057227 3.032722 7.399000
v 0.077203 3.031081 7.395000
v 0.097156 3.029440 7.391000
v 0.117120 3.028619 7.389000
v 0.137259 3.031896 7.397000
v 0.157568 3.037632 7.411000
v 0.177761 3.040089 7.417000
v 0.197774 3.039267 7.415000
v 0.217775 3.038444 7.413001
v 0.238087 3.041719 7.421000
v 0.258894 3.050323 7.442000
v 0.279214 3.052369 7.447001
v 0.299723 3.056054 7.456000
v 0.319851 3.055640 7.455000
v 0.339836 3.053996 7.451000
v 0.360041 3.054401 7.452000
v 0.380405 3.056036 7.456000
v 0.401382 3.062179 7.471000
v 0.421593 3.062174 7.471000
v 0.442158 3.064628 7.477000
v 0.462942 3.068311 7.486001
v 0.483710 3.071585 7.494000
v 0.504588 3.075268 7.503000
v 0.524885 3.075262 7.503000
v 0.545327 3.076077 7.505001
v 0.567062 3.083858 7.524000
v 0.588509 3.089591 7.538001
v 0.609142 3.090815 7.541000
v 0.628707 3.086711 7.531000
v 0.649338 3.087935 7.534000
v 0.669719 3.087930 7.534000
v 0.691198 3.092843 7.546000
v 0.712272 3.095707 7.553000
v 0.733091 3.097342 7.557000
v 0.753734 3.098157 7.559000
v 0.774284 3.098563 7.560000
v 0.795786 3.102657 7.570000
v 0.816156 3.102244 7.569000
v 0.839284 3.112078 7.593000
v 0.861183 3.116993 7.605000
v 0.882684 3.120269 7.613000
v 0.903041 3.119448 7.611001
v 0.924601 3.122725 7.619000
v 0.945460 3.123544 7.621000
v 0.967725 3.128872 7.634000
v 0.990578 3.135840 7.651000
v 1.011144 3.135431 7.650001
v 1.032110 3.136253 7.652000
v 1.053224 3.137485 7.655000
v 1.074916 3.140357 7.662000
v 1.097504 3.145689 7.675000
v 1.119434 3.148974 7.683001
v 1.141557 3.152668 7.692000
v 1.161310 3.149806 7.685000
v 1.183180 3.152684 7.692000
v 1.203836 3.152283 7.691000
v 1.225921 3.155572 7.699000
v 1.247887 3.158453 7.706000
v 1.314357 3.167922 7.729001
v 1.337347 3.172858 7.741000
v 1.359350 3.175335 7.747000
v 1.381030 3.176995 7.751000
v 1.402190 3.177426 7.752000
v 1.425926 3.183597 7.767000
v 1.448441 3.186901 7.775001
v 1.471000 3.190207 7.783000
v 1.491687 3.189415 7.781000
v 1.513919 3.191905 7.787000
v 1.536974 3.196037 7.797000
v 1.559085 3.198120 7.802001
v 1.580617 3.198976 7.804000
v 1.601545 3.198605 7.803000
v 1.623094 3.199466 7.805000
v 1.644445 3.199919 7.806000
v 1.667083 3.202833 7.813000
v 1.688896 3.204111 7.816000
v 1.712916 3.209491 7.829000
v 1.734793 3.210773 7.832000
v 1.757361 3.213288 7.838000
v 1.780871 3.217446 7.848001
v 1.803520 3.219967 7.854001
v 1.823648 3.217981 7.849000
v 1.842340 3.213538 7.838000
v 1.857885 3.203768 7.814001
v 1.872581 3.192770 7.787000
v 1.885674 3.179314 7.754000
v 1.897116 3.163401 7.715000
v 1.905863 3.143390 7.666000
v 1.920630 3.133632 7.642000
v 1.939842 3.131258 7.636000
v 1.960823 3.131759 7.637001
v 1.980516 3.130212 7.633000
v 2.002812 3.132770 7.639000
v 2.023289 3.132460 7.638000
v 2.044837 3.133796 7.641000
v 2.068836 3.138826 7.653000
v 2.092905 3.143860 7.665000
v 2.115941 3.147259 7.673000
v 2.136796 3.147379 7.673000
v 2.157094 3.146684 7.671000
v 2.176533 3.144763 7.666000
v 2.194803 3.141204 7.657001
v 2.211872 3.136009 7.644001
v 2.227123 3.128356 7.625000
v 2.236379 3.112500 7.586000
v 2.244536 3.095417 7.544000
v 2.259375 3.087775 7.525001
v 2.260483 3.061671 7.461000
v 2.269807 3.047060 7.425000
v 2.309783 3.073492 7.489000
v 2.320866 3.061352 7.459001
v 2.310133 3.020894 7.360000
v 2.299501 2.981259 7.263000
v 2.320598 2.983083 7.267000
v 2.315636 2.951661 7.190001
v 2.332672 2.948568 7.182000
v 2.306107 2.820851 6.869000
v 2.358721 2.816978 6.858000
v 2.398063 2.776420 6.757000
v 2.392999 2.749545 6.691000
v 2.444407 2.725922 6.631001
v 2.454105 2.716739 6.608000
v 2.454333 2.697283 6.560000
v 2.467874 2.692633 6.548000
v 2.482118 2.688810 6.538000
v 2.497082 2.685817 6.530000
v 2.521641 2.693113 6.547000
v 2.553676 2.708235 6.583000
v 2.572193 2.671767 6.492000
v 2.616159 2.610068 6.337000
v 2.893621 2.492902 6.026000
v 2.889493 2.475270 5.982000
v 2.902141 2.472126 5.973000
v 2.901073 2.457401 5.936000
v 2.896866 2.440194 5.893000
v 2.808708 2.339914 5.648000
v 2.808874 2.327255 5.616000
v 2.818434 2.322475 5.603000
v 2.826931 2.316875 5.588000
v 2.839941 2.315015 5.582000
v 2.837078 2.300304 5.545000
v 2.847916 2.296801 5.535000
v 2.860124 2.282348 5.497000
v 2.864006 2.273471 5.474000
v 2.885665 2.278725 5.485000
v 2.673131 2.067782 4.971000
v 2.658463 2.045990 4.917000
v 2.655463 2.033352 4.885000
v 2.653940 2.021966 4.856000
v 2.676996 2.029327 4.872000
v 2.684705 2.025038 4.860000
v 2.696636 2.013985 4.830000
v 2.703070 2.008887 4.816000
v 2.695341 1.993365 4.777000
v 2.719739 2.001637 4.795000
v 2.708350 1.983619 4.750000
v 2.740854 1.997768 4.782000
v 2.725181 1.976834 4.730000
v 2.716175 1.960913 4.690000
v 2.729663 1.961304 4.689000
v 2.751951 1.967985 4.703000
v 2.723772 1.938683 4.631000
v 2.750578 1.939539 4.629000
v 2.748490 1.929088 4.602000
v 2.753474 1.923675 4.587000
v 2.789402 1.922184 4.577000
v 2.789569 1.896422 4.509000
v 2.778639 1.880553 4.469000
v 2.850964 1.912416 4.540000
v 2.860061 1.910062 4.532000
v 2.859634 1.901395 4.509000
v 2.871849 1.901173 4.506000
v 2.963277 1.944704 4.604000
v 2.961327 1.918494 4.534000
v 2.961342 1.910334 4.512000
v 2.954005 1.897522 4.479000
v 2.980963 1.906755 4.498000
v 3.064160 1.943559 4.579000
v 3.078989 1.944823 4.579000
v 3.076976 1.935482 4.554000
v 3.082317 1.930826 4.540000
v 3.078067 1.920224 4.512000
v 3.153199 1.951028 4.578000
v 3.173178 1.955403 4.585000
v 3.141471 1.920244 4.496000
v 3.156498 1.921676 4.496000
v -4.247578 2.555689 6.016000
v -4.016111 2.517045 5.967000
v -3.814178 2.451744 5.834000
v -3.803451 2.455335 5.846000
v -3.789465 2.456845 5.853000
v -3.778067 2.460052 5.864000
v -3.704472 2.465463 5.893000
v -3.699652 2.484226 5.944000
v -3.706056 2.499678 5.984000
v -3.693156 2.502192 5.993001
v -3.564717 2.505398 6.023000
v -3.571270 2.521780 6.065000
v -3.551834 2.519878 6.063000
v -3.524975 2.536696 6.111000
v -3.506724 2.535686 6.111000
v -3.485655 2.532619 6.106000
v -3.490774 2.548643 6.147000
v -3.496251 2.565084 6.189000
v -3.468919 2.557499 6.173000
v -3.460722 2.564016 6.191000
v -3.453513 2.584116 6.244000
v -3.529675 2.681093 6.485000
v -3.518275 2.685990 6.499000
v -3.477211 2.668174 6.458000
v -3.458909 2.667732 6.459000
v -3.452881 2.676800 6.483000
v -3.464753 2.699911 6.541000
v -3.443657 2.697437 6.537000
v -3.422613 2.694979 6.533000
v -3.406309 2.696248 6.538000
v -3.389487 2.697117 6.542000
v -3.368546 2.694701 6.538000
v -3.350731 2.694773 6.540000
v -3.333439 2.695269 6.543000
v -3.321223 2.699895 6.556000
v -3.302912 2.699592 6.557000
v -3.289129 2.703005 6.567000
v -3.268341 2.700668 6.563000
v -3.255522 2.704926 6.575000
v -3.234290 2.702203 6.570000
v -3.213599 2.699903 6.566000
v -3.195387 2.699672 6.567000
v -3.181545 2.703152 6.577000
v -3.167668 2.706641 6.587000
v -3.154712 2.710962 6.599000
v -3.137433 2.711595 6.602000
v -3.121574 2.713471 6.608000
v -3.104294 2.714126 6.611001
v -3.084682 2.712738 6.609000
v -3.062783 2.709310 6.602000
v -3.049702 2.713688 6.614000
v -3.034740 2.716435 6.622000
v -3.020663 2.720011 6.632000
v -3.003831 2.721135 6.636000
v -2.986995 2.722269 6.640000
v -2.967472 2.720953 6.638000
v -2.947977 2.719647 6.636000
v -2.935132 2.724497 6.649000
v -2.921354 2.728535 6.660000
v -2.909273 2.734220 6.675000
v -2.888897 2.732131 6.671000
v -2.870710 2.732099 6.672000
v -2.851678 2.731256 6.671000
v -2.836913 2.734517 6.680000
v -2.819160 2.734920 6.682000
v -2.800571 2.734513 6.682000
v -2.779083 2.731250 6.675000
v -2.761369 2.731679 6.677001
v -2.743657 2.732116 6.679000
v -2.726764 2.733378 6.683000
v -2.711888 2.736693 6.692000
v -2.699791 2.742877 6.708000
v -2.686020 2.747432 6.720000
v -2.666637 2.746271 6.718000
v -2.651220 2.749204 6.726000
v -2.633421 2.749692 6.728000
v -2.614068 2.748554 6.726000
v -2.595509 2.748239 6.726000
v -2.578876 2.749975 6.731000
v -2.562987 2.752534 6.738000
v -2.544050 2.751832 6.737000
v -2.525877 2.751954 6.738000
v -2.512547 2.757391 6.752000
v -2.495826 2.759159 6.757000
v -2.482752 2.765015 6.772000
v -2.463419 2.763937 6.770000
v -2.447357 2.766540 6.777000
v -2.430549 2.768332 6.782001
v -2.418344 2.775435 6.800000
v -2.404286 2.780503 6.813000
v -2.383161 2.777414 6.806000
v -2.361041 2.773108 6.796000
v -2.344153 2.774928 6.801000
v -2.324168 2.773082 6.797000
v -2.309301 2.777361 6.808000
v -2.296063 2.783684 6.824000
v -2.280409 2.787157 6.833000
v -2.260409 2.785332 6.829000
v -2.240438 2.783513 6.825000
v -2.224728 2.787000 6.834000
v -2.207038 2.788046 6.837000
v -2.189018 2.788689 6.839000
v -2.170993 2.789337 6.841001
v -2.153907 2.791212 6.846000
v -2.139295 2.796354 6.859000
v -2.121835 2.797830 6.863000
v -2.104665 2.799718 6.868001
v -2.087473 2.801611 6.873000
v -2.069959 2.803101 6.877000
v -2.052427 2.804595 6.881001
v -2.033401 2.804054 6.880000
v -2.016435 2.806371 6.886000
v -1.996540 2.804617 6.882000
v -1.977533 2.804089 6.881001
v -1.960813 2.806825 6.888000
v -1.945469 2.811602 6.900000
v -1.929506 2.815568 6.910000
v -1.912662 2.818315 6.917000
v -1.895237 2.820250 6.922000
v -1.876433 2.820152 6.922000
v -1.856560 2.818428 6.918000
v -1.839102 2.820373 6.923000
v -1.822146 2.823137 6.930000
v -1.804635 2.825089 6.935000
v -1.785555 2.824600 6.934000
v -1.770051 2.829817 6.947001
v -1.751706 2.830555 6.949000
v -1.732606 2.830076 6.948000
v -1.712526 2.827969 6.943000
v -1.695160 2.830346 6.949000
v -1.679453 2.835577 6.962000
v -1.662961 2.839588 6.972000
v -1.645004 2.841159 6.976000
v -1.625861 2.840695 6.975000
v -1.606956 2.840641 6.975000
v -1.590558 2.845070 6.986001
v -1.573652 2.848686 6.995000
v -1.555810 2.850676 7.000000
v -1.537065 2.851038 7.001000
v -1.519834 2.854254 7.009000
v -1.502990 2.858287 7.019001
v -1.483345 2.857027 7.016000
v -1.463091 2.854548 7.010000
v -1.444932 2.856143 7.014000
v -1.429598 2.863440 7.032001
v -1.411761 2.865853 7.038000
v -1.392508 2.865418 7.037000
v -1.373457 2.865391 7.037000
v -1.355946 2.868624 7.045001
v -1.338204 2.871451 7.052001
v -1.320050 2.873465 7.057000
v -1.300212 2.871816 7.053000
v -1.281667 2.873019 7.056000
v -1.263286 2.874631 7.060000
v -1.246647 2.880316 7.074000
v -1.228371 2.882337 7.079000
v -1.209727 2.883545 7.082000
v -1.191907 2.886790 7.090000
v -1.173218 2.888001 7.093000
v -1.153701 2.887177 7.091001
v -1.133394 2.884319 7.084000
v -1.116272 2.889604 7.097000
v -1.099852 2.896927 7.115000
v -1.081210 2.898550 7.119000
v -1.060905 2.895695 7.112000
v -1.041225 2.894470 7.109000
v -1.022567 2.896096 7.113000
v -1.005158 2.901387 7.126000
v -0.987263 2.905457 7.136000
v -0.968637 2.907493 7.141000
v -0.949983 2.909528 7.146000
v -0.931172 2.911158 7.150001
v -0.913233 2.915638 7.161000
v -0.895359 2.920526 7.173000
v -0.875223 2.918085 7.167000
v -0.855118 2.915646 7.161000
v -0.835280 2.914021 7.157001
v -0.816604 2.916467 7.163000
v -0.798785 2.922172 7.177001
v -0.780782 2.927469 7.190001
v -0.762074 2.930324 7.197001
v -0.742915 2.931551 7.200000
v -0.723338 2.931149 7.199000
v -0.703864 2.931155 7.199000
v -0.684199 2.930347 7.197001
v -0.665747 2.934832 7.208000
v -0.646697 2.936874 7.213000
v -0.628315 2.942173 7.226000
v -0.609863 2.947473 7.239000
v -0.590851 2.950329 7.246000
v -0.570777 2.947893 7.240000
v -0.550201 2.942606 7.227000
v -0.530871 2.943834 7.230000
v -0.511737 2.946284 7.236001
v -0.492842 2.950362 7.246000
v -0.473632 2.952811 7.252000
v -0.454953 2.958925 7.267000
v -0.435354 2.959338 7.268000
v -0.415864 2.960566 7.271000
v -0.396629 2.963829 7.279000
v -0.377455 2.967907 7.289001
v -0.357687 2.967505 7.288001
v -0.337693 2.965067 7.282001
v -0.318298 2.967922 7.289001
v -0.298989 2.971999 7.299000
v -0.279663 2.976483 7.310000
v -0.259994 2.977709 7.313000
v -0.240242 2.978120 7.314000
v -0.220636 2.980567 7.320000
v -0.200942 2.982199 7.324000
v -0.181177 2.983016 7.326000
v -0.161643 2.988313 7.339000
v -0.141904 2.990759 7.345000
v -0.122033 2.990761 7.345000
v -0.102245 2.993206 7.351000
v -0.082357 2.993207 7.351000
v -0.062478 2.993616 7.352000
v -0.042663 2.998910 7.365000
v -0.022778 3.004204 7.378000
v -0.002823 3.010719 7.394001
v 0.017207 3.015198 7.405000
v 0.037221 3.013569 7.401000
v 0.057236 3.013161 7.400001
v 0.077225 3.011938 7.397000
v 0.097224 3.011530 7.396000
v 0.117186 3.010306 7.393000
v 0.137317 3.013154 7.400001
v 0.157592 3.018038 7.412000
v 0.177764 3.020071 7.417000
v 0.197724 3.018439 7.413001
v 0.217779 3.018436 7.413001
v 0.238379 3.025354 7.430000
v 0.259072 3.032272 7.447001
v 0.279556 3.035932 7.456000
v 0.299888 3.037556 7.460001
v 0.319726 3.034294 7.452000
v 0.339841 3.033882 7.451000
v 0.360288 3.036319 7.457000
v 0.381176 3.042014 7.471000
v 0.401978 3.046488 7.482000
v 0.422050 3.045260 7.479001
v 0.442519 3.046882 7.483000
v 0.463195 3.049726 7.490000
v 0.484555 3.056642 7.507000
v 0.505267 3.059079 7.513000
v 0.525241 3.057036 7.508000
v 0.545915 3.059065 7.513000
v 0.567219 3.064352 7.526000
v 0.589374 3.073709 7.549000
v 0.610199 3.075738 7.554000
v 0.630466 3.074918 7.552001
v 0.650723 3.074096 7.550000
v 0.671236 3.074497 7.551001
v 0.691845 3.075305 7.553000
v 0.713314 3.079777 7.564000
v 0.734358 3.082214 7.570000
v 0.755434 3.084651 7.576000
v 0.776030 3.085052 7.577000
v 0.797157 3.087489 7.583000
v 0.817454 3.086670 7.581000
v 0.840173 3.094808 7.601000
v 0.862546 3.101318 7.617001
v 0.883962 3.104164 7.624001
v 0.902925 3.098460 7.610000
v 0.923754 3.099271 7.612000
v 0.945710 3.103747 7.623000
v 0.969501 3.113923 7.648000
v 0.992391 3.120843 7.665000
v 1.012994 3.120435 7.664001
v 1.032918 3.117992 7.658000
v 1.054323 3.120028 7.663001
v 1.076596 3.124507 7.674000
v 1.099502 3.130617 7.689000
v 1.121761 3.134691 7.699000
v 1.143332 3.136731 7.704000
v 1.164024 3.136328 7.703001
v 1.184557 3.135519 7.701000
v 1.205080 3.134712 7.699000
v 1.225433 3.133498 7.696001
v 1.315703 3.150235 7.737000
v 1.338022 3.153506 7.745000
v 1.360911 3.158000 7.756001
v 1.382971 3.160460 7.762001
v 1.404882 3.162514 7.767000
v 1.427556 3.166199 7.776000
v 1.449348 3.167849 7.780000
v 1.471352 3.169909 7.785000
v 1.491659 3.168305 7.781000
v 1.514278 3.171590 7.789001
v 1.537731 3.176505 7.801001
v 1.560450 3.179793 7.809000
v 1.581796 3.180233 7.810000
v 1.603355 3.181083 7.812000
v 1.624510 3.181120 7.812000
v 1.646509 3.182788 7.816000
v 1.668959 3.185273 7.822001
v 1.691874 3.188575 7.830000
v 1.715054 3.192286 7.839000
v 1.738949 3.197222 7.851000
v 1.761566 3.199717 7.857000
v 1.780360 3.195292 7.846000
v 1.800475 3.193313 7.841001
v 1.820564 3.191335 7.836000
v 1.839689 3.187732 7.827000
v 1.854488 3.176801 7.800000
v 1.872029 3.170760 7.785000
v 1.889491 3.164721 7.770000
v 1.899252 3.146059 7.724000
v 1.904291 3.120067 7.660000
v 1.921301 3.114036 7.645000
v 1.941789 3.113711 7.644001
v 1.965355 3.118278 7.655000
v 1.985353 3.117145 7.652000
v 2.004026 3.113979 7.644001
v 2.024514 3.113667 7.643000
v 2.046070 3.114989 7.646000
v 2.069810 3.119575 7.657001
v 2.093339 3.123756 7.667000
v 2.117479 3.128758 7.679000
v 2.138625 3.129281 7.680000
v 2.161187 3.131846 7.686000
v 2.182650 3.132785 7.688000
v 2.199543 3.127209 7.674000
v 2.214050 3.118376 7.652000
v 2.227274 3.107917 7.626000
v 2.238887 3.095424 7.595000
v 2.253015 3.086602 7.573000
v 2.266728 3.077376 7.550000
v 2.277594 3.064486 7.518000
v 2.286152 3.048746 7.479001
v 2.292037 3.029747 7.432000
v 2.322561 3.043366 7.465000
v 2.303368 2.992167 7.339000
v 2.315152 2.981739 7.313000
v 2.328584 2.923973 7.170001
v 2.349802 2.926202 7.175000
v 2.338227 2.818506 6.909000
v 2.327789 2.783630 6.823000
v 2.344744 2.781803 6.818000
v 2.374506 2.795079 6.850000
v 2.387043 2.766561 6.779000
v 2.388596 2.747205 6.731000
v 2.508639 2.680437 6.561000
v 2.508244 2.661123 6.513000
v 2.558247 2.657964 6.503000
v 2.548886 2.630082 6.434000
v 2.548729 2.612012 6.389000
v 2.707702 2.502311 6.106000
v 2.805134 2.321512 5.642000
v 2.817276 2.318810 5.634000
v 2.812294 2.302120 5.592000
v 2.819738 2.295727 5.575000
v 2.838804 2.298814 5.581000
v 2.845650 2.292026 5.563000
v 2.842642 2.277415 5.526000
v 2.836339 2.260333 5.483000
v 2.855299 2.263458 5.489000
v 2.881118 2.271959 5.508000
v 2.888661 2.266034 5.492000
v 2.669199 2.061638 4.992000
v 2.673539 2.054447 4.973000
v 2.675090 2.045197 4.949000
v 2.675980 2.035537 4.924000
v 2.669099 2.020093 4.885000
v 2.668606 2.009615 4.858000
v 2.688965 2.014865 4.869000
v 2.688316 2.004399 4.842000
v 2.697581 2.001392 4.833000
v 2.695035 1.989695 4.803000
v 2.709261 1.990434 4.803000
v 2.713306 1.983723 4.785000
v 2.709862 1.971627 4.754000
v 2.725800 1.954872 4.708000
v 2.734673 1.951934 4.699000
v 2.741766 1.947760 4.687000
v 2.749404 1.944010 4.676000
v 2.743414 1.930705 4.642000
v 2.749724 1.926139 4.629000
v 2.715386 1.893274 4.548000
v 2.736997 1.899542 4.561000
v 2.836006 1.941400 4.655000
v 2.803739 1.910621 4.579000
v 2.796271 1.896942 4.544000
v 2.794806 1.887442 4.519000
v 2.780792 1.869588 4.474000
v 2.801514 1.875144 4.485000
v 2.834896 1.889086 4.516000
v 2.872924 1.905988 4.554000
v 2.876992 1.900310 4.538000
v 2.891192 1.901345 4.538000
v 2.903511 1.901140 4.535000
v 2.966680 1.934086 4.611000
v 2.977998 1.933092 4.606000
v 2.941898 1.901458 4.528000
v 2.979123 1.917283 4.563000
v 2.968720 1.902453 4.525000
v 2.974600 1.898139 4.512000
v 2.981767 1.894679 4.501000
v 3.034174 1.919875 4.558000
v 3.064252 1.930789 4.581000
v 3.095200 1.942158 4.605000
v 3.072879 1.912208 4.528000
v 3.080169 1.908852 4.517000
v 3.142938 1.939764 4.587000
v 3.126092 1.898231 4.476000
v 3.150854 1.905579 4.490000
v -4.027261 2.507262 5.986000
v -3.929317 2.466830 5.897000
v -3.899102 2.458184 5.880000
v -3.797044 2.424513 5.810000
v -3.794529 2.443782 5.863000
v -3.773458 2.440725 5.859000
v -3.761437 2.443522 5.869000
v -3.760247 2.453409 5.896000
v -3.713949 2.477257 5.969000
v -3.707906 2.484309 5.989000
v -3.652012 2.491523 6.018000
v -3.647549 2.499886 6.041000
v -3.651999 2.514463 6.079000
v -3.586592 2.492385 6.031000
v -3.577835 2.497910 6.047000
v -3.566078 2.501383 6.058000
v -3.561907 2.510235 6.082000
v -3.549474 2.513320 6.092000
v -3.503436 2.516476 6.107000
v -3.480114 2.511792 6.098001
v -3.476182 2.521126 6.123000
v -3.485693 2.540347 6.172000
v -3.451973 2.540541 6.177001
v -3.469329 2.565945 6.241000
v -3.457587 2.569975 6.253000
v -3.534771 2.667124 6.496000
v -3.515775 2.666247 6.496000
v -3.484429 2.655948 6.473001
v -3.458603 2.649772 6.460001
v -3.457908 2.662886 6.494000
v -3.454927 2.674366 6.524000
v -3.442849 2.678886 6.537000
v -3.419200 2.674404 6.528000
v -3.403445 2.676081 6.534000
v -3.382504 2.673677 6.530000
v -3.367279 2.675789 6.537000
v -3.353576 2.679141 6.547000
v -3.336277 2.679640 6.550000
v -3.324559 2.684650 6.564000
v -3.308253 2.685991 6.569000
v -3.285934 2.682437 6.562000
v -3.268658 2.682984 6.565001
v -3.263271 2.693349 6.592000
v -3.242495 2.691058 6.588000
v -3.216872 2.684695 6.574000
v -3.202054 2.687330 6.582000
v -3.190598 2.692832 6.597000
v -3.175232 2.695078 6.604000
v -3.158893 2.696518 6.609000
v -3.138745 2.694705 6.606000
v -3.122414 2.696167 6.611001
v -3.107482 2.698862 6.619000
v -3.084126 2.694228 6.609000
v -3.062238 2.690830 6.602000
v -3.049166 2.695185 6.614000
v -3.036505 2.699956 6.627000
v -3.023790 2.704736 6.640000
v -3.005587 2.704636 6.641000
v -2.988747 2.705768 6.645000
v -2.969220 2.704466 6.643000
v -2.947056 2.700732 6.635000
v -2.932899 2.704335 6.645000
v -2.920455 2.709573 6.659000
v -2.909694 2.716446 6.677001
v -2.889755 2.714783 6.674000
v -2.871138 2.714350 6.674000
v -2.855101 2.716366 6.680000
v -2.839470 2.718796 6.687000
v -2.820862 2.718389 6.687000
v -2.804783 2.720428 6.693000
v -2.784521 2.718412 6.689000
v -2.768430 2.720468 6.695000
v -2.748623 2.718875 6.692000
v -2.731702 2.720134 6.696000
v -2.713150 2.719775 6.696000
v -2.701050 2.725923 6.712000
v -2.684477 2.727610 6.717000
v -2.671461 2.732958 6.731000
v -2.654832 2.734659 6.736001
v -2.635839 2.733931 6.735000
v -2.616862 2.733210 6.734000
v -2.598288 2.732903 6.734000
v -2.586238 2.739501 6.751000
v -2.568779 2.740424 6.754000
v -2.550937 2.740949 6.756001
v -2.533094 2.741479 6.758000
v -2.516366 2.743233 6.763000
v -2.499990 2.745399 6.769001
v -2.481757 2.745544 6.770000
v -2.465347 2.747722 6.776000
v -2.447108 2.747879 6.777000
v -2.433172 2.752907 6.790000
v -2.420596 2.759562 6.807000
v -2.405465 2.763384 6.817000
v -2.384686 2.760726 6.811000
v -2.364295 2.758479 6.806000
v -2.347730 2.760697 6.812000
v -2.331140 2.762920 6.818000
v -2.312150 2.762311 6.817000
v -2.296201 2.765355 6.825000
v -2.280884 2.769214 6.835001
v -2.260884 2.767406 6.831000
v -2.244195 2.769655 6.837000
v -2.225853 2.769883 6.838000
v -2.207189 2.769711 6.838000
v -2.189811 2.771163 6.842000
v -2.170831 2.770596 6.841001
v -2.154378 2.773273 6.848001
v -2.139141 2.777574 6.859000
v -2.124777 2.783094 6.873000
v -2.106666 2.783760 6.875000
v -2.089459 2.785643 6.880000
v -2.071628 2.786722 6.883000
v -2.053190 2.786995 6.884000
v -2.035046 2.787677 6.886000
v -2.017189 2.788768 6.889000
v -1.999611 2.790268 6.893000
v -1.982015 2.791771 6.897000
v -1.966110 2.795707 6.907001
v -1.949872 2.799242 6.916000
v -1.932193 2.800756 6.920001
v -1.914497 2.802274 6.924000
v -1.897330 2.804605 6.930000
v -1.877152 2.802487 6.925000
v -1.858347 2.802397 6.925000
v -1.840608 2.803928 6.929000
v -1.824165 2.807487 6.938000
v -1.805855 2.808215 6.940001
v -1.787795 2.809351 6.943000
v -1.770231 2.811300 6.948000
v -1.753147 2.814060 6.955000
v -1.734531 2.814396 6.956000
v -1.715420 2.813926 6.955000
v -1.699244 2.818313 6.966001
v -1.683251 2.823108 6.978000
v -1.666481 2.826691 6.987000
v -1.646598 2.825017 6.983000
v -1.626973 2.823751 6.980000
v -1.608518 2.824510 6.982000
v -1.592558 2.829721 6.995000
v -1.575405 2.832912 7.003000
v -1.557989 2.835701 7.010000
v -1.538780 2.835255 7.009000
v -1.521746 2.838857 7.018000
v -1.503167 2.839629 7.020000
v -1.485424 2.842021 7.026000
v -1.464936 2.839157 7.019001
v -1.445724 2.838722 7.018000
v -1.427536 2.840311 7.022000
v -1.409928 2.843116 7.029000
v -1.391888 2.845113 7.034000
v -1.374018 2.847516 7.040000
v -1.357848 2.853561 7.055000
v -1.339132 2.854350 7.057000
v -1.322276 2.859185 7.069000
v -1.302775 2.858358 7.067000
v -1.284739 2.860769 7.073000
v -1.265239 2.859946 7.071000
v -1.247867 2.863977 7.081000
v -1.229746 2.866392 7.087000
v -1.211253 2.868000 7.091001
v -1.192906 2.870012 7.096000
v -1.173706 2.870004 7.096000
v -1.154018 2.868784 7.093000
v -1.133547 2.865542 7.085001
v -1.116266 2.870390 7.097000
v -1.100157 2.878475 7.117000
v -1.082725 2.883325 7.129000
v -1.062991 2.882110 7.126000
v -1.042101 2.877659 7.115000
v -1.024579 2.882513 7.127000
v -1.005721 2.883726 7.130000
v -0.988508 2.889793 7.145000
v -0.969316 2.890199 7.146000
v -0.951048 2.893437 7.154000
v -0.932086 2.894653 7.157001
v -0.913746 2.897892 7.165000
v -0.894863 2.899514 7.169000
v -0.874982 2.897900 7.165000
v -0.854884 2.895478 7.159000
v -0.835401 2.895079 7.158000
v -0.817407 2.899938 7.170001
v -0.799792 2.906415 7.186000
v -0.781331 2.910061 7.195000
v -0.762715 2.913304 7.203001
v -0.743437 2.914119 7.205000
v -0.724148 2.914935 7.207000
v -0.704457 2.914134 7.205000
v -0.685442 2.916163 7.210001
v -0.666215 2.917384 7.213000
v -0.646972 2.918605 7.216001
v -0.628148 2.921848 7.224000
v -0.609786 2.927519 7.238000
v -0.590532 2.929144 7.242001
v -0.570784 2.928343 7.240000
v -0.550894 2.926733 7.236001
v -0.531833 2.929571 7.243001
v -0.512593 2.931601 7.248000
v -0.493189 2.932822 7.251000
v -0.474227 2.936874 7.261000
v -0.455586 2.943353 7.277000
v -0.435959 2.943765 7.278000
v -0.416385 2.944580 7.280000
v -0.397071 2.947418 7.287000
v -0.377617 2.949447 7.292000
v -0.357791 2.948645 7.290000
v -0.338162 2.949460 7.292000
v -0.318522 2.950274 7.294000
v -0.299444 2.956751 7.310000
v -0.279783 2.957970 7.313000
v -0.259962 2.957570 7.312000
v -0.240213 2.957979 7.313000
v -0.220670 2.961220 7.321001
v -0.201000 2.963246 7.326000
v -0.181131 2.962440 7.324000
v -0.161580 2.967298 7.336000
v -0.141907 2.970941 7.345000
v -0.122068 2.971752 7.347000
v -0.102219 2.972564 7.349000
v -0.082370 2.973779 7.352000
v -0.062573 2.978230 7.363000
v -0.042687 2.980658 7.369000
v -0.022793 2.986321 7.383000
v -0.002820 2.987534 7.386000
v 0.017163 2.987534 7.386000
v 0.037186 2.990770 7.394001
v 0.057159 2.989151 7.390000
v 0.077216 2.991577 7.396000
v 0.097199 2.990766 7.394001
v 0.117346 2.994404 7.403000
v 0.137468 2.996424 7.408000
v 0.157807 3.002084 7.422000
v 0.177863 3.001677 7.421000
v 0.197941 3.001673 7.421000
v 0.218047 3.002074 7.422000
v 0.238768 3.010159 7.442000
v 0.259494 3.017031 7.459001
v 0.279748 3.017835 7.461000
v 0.299612 3.014594 7.453001
v 0.319560 3.012566 7.448000
v 0.339710 3.012560 7.448000
v 0.360681 3.019430 7.465000
v 0.381335 3.023064 7.474000
v 0.402199 3.027911 7.486001
v 0.422564 3.028713 7.488000
v 0.442999 3.029919 7.491000
v 0.463635 3.032339 7.497000
v 0.484497 3.035972 7.506001
v 0.505475 3.040009 7.516000
v 0.525948 3.040810 7.518000
v 0.546721 3.043230 7.524000
v 0.568281 3.049693 7.540000
v 0.589537 3.054135 7.551001
v 0.610772 3.058171 7.561000
v 0.630307 3.053714 7.550000
v 0.650644 3.053301 7.549000
v 0.671243 3.054103 7.551001
v 0.692677 3.058543 7.562000
v 0.713604 3.060558 7.567000
v 0.734850 3.063786 7.575000
v 0.756338 3.067823 7.585001
v 0.777368 3.069838 7.590000
v 0.798320 3.071448 7.594000
v 0.818431 3.069823 7.590000
v 0.840289 3.074670 7.602000
v 0.863117 3.082753 7.622000
v 0.884895 3.086792 7.632000
v 0.904947 3.084764 7.627000
v 0.925942 3.085972 7.630001
v 0.947202 3.087990 7.635000
v 0.969630 3.093647 7.649000
v 0.992005 3.098902 7.662000
v 1.012599 3.098494 7.661000
v 1.032380 3.095661 7.654000
v 1.056249 3.104961 7.677001
v 1.078700 3.109813 7.689000
v 1.101646 3.115880 7.704000
v 1.122488 3.115880 7.704000
v 1.143626 3.116690 7.706000
v 1.164322 3.116288 7.705000
v 1.186706 3.120336 7.715000
v 1.206170 3.116700 7.706000
v 1.226541 3.115492 7.703001
v 1.246896 3.114285 7.700000
v 1.316881 3.132107 7.744000
v 1.338700 3.134140 7.749001
v 1.361774 3.139006 7.761000
v 1.382776 3.139020 7.761000
v 1.404683 3.141057 7.766000
v 1.427169 3.144310 7.774000
v 1.449514 3.147160 7.781000
v 1.471141 3.148394 7.784000
v 1.491826 3.147607 7.782001
v 1.514835 3.151675 7.792000
v 1.539082 3.158173 7.808001
v 1.561619 3.161032 7.815001
v 1.583789 3.163084 7.820000
v 1.605783 3.164733 7.824000
v 1.628217 3.167194 7.830000
v 1.650262 3.168848 7.834001
v 1.672545 3.170908 7.839000
v 1.694640 3.172567 7.843000
v 1.716977 3.174632 7.848001
v 1.741116 3.179936 7.861001
v 1.763309 3.181602 7.865000
v 1.781668 3.176393 7.852000
v 1.800418 3.171996 7.841001
v 1.819576 3.168411 7.832000
v 1.838687 3.164828 7.823000
v 1.853472 3.153966 7.796000
v 1.871721 3.149175 7.784000
v 1.889907 3.144387 7.772000
v 1.895736 3.119372 7.710001
v 1.903221 3.097595 7.656000
v 1.918207 3.088364 7.633000
v 1.939675 3.089656 7.636000
v 1.964757 3.096616 7.653000
v 1.986561 3.098319 7.657001
v 2.004982 3.094765 7.648000
v 2.024948 3.093643 7.645000
v 2.048379 3.097785 7.655000
v 2.070787 3.100312 7.661000
v 2.092686 3.102033 7.665000
v 2.114886 3.104164 7.670001
v 2.138510 3.108321 7.680000
v 2.161911 3.112079 7.689000
v 2.183945 3.113817 7.693000
v 2.200562 3.107870 7.678000
v 2.214207 3.097877 7.653000
v 2.229182 3.089912 7.633000
v 2.243758 3.081547 7.612000
v 2.256738 3.071161 7.586000
v 2.268681 3.059563 7.557000
v 2.278350 3.045135 7.521000
v 2.289052 3.032331 7.489000
v 2.316855 3.042205 7.513000
v 2.293462 2.985269 7.372000
v 2.305397 2.974904 7.346000
v 2.278239 2.865657 7.075000
v 2.375927 2.756610 6.801000
v 2.370617 2.729269 6.733000
v 2.400383 2.721622 6.713000
v 2.444617 2.690167 6.633000
v 2.523640 2.678550 6.601000
v 2.525276 2.661392 6.558000
v 2.512723 2.629626 6.479000
v 2.535289 2.634798 6.491000
v 2.529949 2.593196 6.387000
v 2.549600 2.595544 6.392000
v 2.608873 2.518683 6.196000
v 2.629503 2.522311 6.204000
v 2.704736 2.467809 6.062000
v 2.747371 2.322454 5.690000
v 2.763055 2.322579 5.689000
v 2.814610 2.339607 5.728000
v 2.834900 2.343443 5.736000
v 2.825431 2.322773 5.684000
v 2.818186 2.304147 5.637000
v 2.829296 2.300649 5.627000
v 2.844922 2.300841 5.626000
v 2.849375 2.292043 5.603000
v 2.837353 2.270158 5.548000
v 2.834808 2.256049 5.512000
v 2.872849 2.262239 5.524000
v 2.878360 2.254703 5.504000
v 2.680847 2.056877 5.015000
v 2.678258 2.044399 4.983000
v 2.677127 2.033155 4.954000
v 2.674221 2.020684 4.922000
v 2.677707 2.013143 4.902000
v 2.672862 1.999446 4.867000
v 2.671701 1.988627 4.839000
v 2.687608 1.990557 4.842000
v 2.697420 1.987976 4.834000
v 2.704406 1.983347 4.821000
v 2.698371 1.969262 4.785000
v 2.715392 1.972057 4.790000
v 2.725061 1.969512 4.782000
v 2.717278 1.945081 4.719000
v 2.725012 1.941322 4.708000
v 2.742600 1.944586 4.714000
v 2.745055 1.928039 4.670000
v 2.753810 1.925144 4.661000
v 2.751258 1.914408 4.633000
v 2.706787 1.874739 4.535000
v 2.702546 1.863170 4.505000
v 2.762066 1.895463 4.581000
v 2.759567 1.876521 4.531000
v 2.774052 1.877830 4.532000
v 2.787962 1.878740 4.532000
v 2.785214 1.868466 4.505000
v 2.820236 1.883509 4.539000
v 2.835169 1.876715 4.518000
v 2.842278 1.873127 4.507000
v 2.931260 1.906556 4.580000
v 2.963968 1.911201 4.586000
v 3.009320 1.923850 4.611000
v 2.982014 1.890227 4.525000
v 3.026952 1.910612 4.571000
v 3.027648 1.903017 4.550000
v 3.068374 1.920540 4.589000
v 3.095961 1.929729 4.608000
v 3.070386 1.905842 4.548000
v 3.127909 1.933520 4.611000
v 3.147722 1.937755 4.618000
v 3.133275 1.913107 4.553000
v 3.122352 1.890992 4.494000
v -3.932029 2.441768 5.875000
v -3.910459 2.438570 5.871000
v -3.909522 2.448267 5.898000
v -3.803488 2.433167 5.879000
v -3.781103 2.429312 5.873000
v -3.750479 2.420106 5.854000
v -3.732776 2.419195 5.855000
v -3.746838 2.438952 5.906000
v -3.749268 2.451278 5.939000
v -3.680683 2.449575 5.947001
v -3.661915 2.470296 6.006001
v -3.638722 2.465852 5.998000
v -3.643992 2.480743 6.037000
v -3.631650 2.483727 6.047000
v -3.628253 2.492884 6.072001
v -3.588480 2.477017 6.036000
v -3.572624 2.477589 6.040000
v -3.564435 2.483507 6.057000
v -3.566721 2.496814 6.092000
v -3.547283 2.494968 6.090000
v -3.497870 2.495673 6.099000
v -3.475159 2.491439 6.091000
v -3.478440 2.542896 6.226000
v -3.450086 2.534645 6.208000
v -3.473835 2.564781 6.284000
v -3.523557 2.640880 6.477000
v -3.517077 2.649394 6.500000
v -3.492195 2.644063 6.489000
v -3.475973 2.645267 6.494000
v -3.460816 2.647299 6.501000
v -3.452002 2.654228 6.520000
v -3.439947 2.658725 6.533000
v -3.421038 2.657943 6.533000
v -3.401636 2.656769 6.532001
v -3.382268 2.655608 6.531000
v -3.367568 2.658120 6.539001
v -3.356945 2.663894 6.555000
v -3.334034 2.659926 6.547000
v -3.319803 2.662879 6.556000
v -3.303029 2.663812 6.560000
v -3.284254 2.663132 6.560000
v -3.272969 2.668553 6.575000
v -3.261623 2.673983 6.590000
v -3.238897 2.670092 6.582000
v -3.218197 2.667837 6.578001
v -3.203378 2.670459 6.586000
v -3.192888 2.676740 6.603000
v -3.178478 2.679788 6.612000
v -3.161171 2.680413 6.615000
v -3.141968 2.679429 6.614000
v -3.123262 2.678861 6.614000
v -3.106925 2.680329 6.619000
v -3.086846 2.678567 6.616000
v -3.064949 2.675198 6.609000
v -3.047719 2.675887 6.612000
v -3.035073 2.680632 6.625000
v -3.021006 2.684171 6.635000
v -3.003733 2.684888 6.638000
v -2.986461 2.685614 6.641000
v -2.971870 2.688775 6.650000
v -2.953694 2.688710 6.651000
v -2.934205 2.687443 6.649000
v -2.922636 2.693459 6.665000
v -2.905330 2.694229 6.668000
v -2.883260 2.690564 6.660000
v -2.865122 2.690545 6.661000
v -2.851266 2.694573 6.672000
v -2.839912 2.701030 6.689000
v -2.827212 2.706284 6.703001
v -2.810677 2.707911 6.708000
v -2.790798 2.706317 6.705000
v -2.771777 2.705538 6.704000
v -2.754417 2.706382 6.707000
v -2.736238 2.706427 6.708000
v -2.719282 2.707689 6.712000
v -2.702718 2.709362 6.717000
v -2.689735 2.714673 6.731000
v -2.675100 2.718376 6.741000
v -2.659633 2.721279 6.749001
v -2.638263 2.718142 6.742000
v -2.618498 2.716625 6.739000
v -2.601460 2.717937 6.743001
v -2.589008 2.724092 6.759000
v -2.572295 2.725820 6.764000
v -2.554054 2.725942 6.765000
v -2.537318 2.727683 6.770000
v -2.520563 2.729429 6.775000
v -2.503422 2.730780 6.779000
v -2.485901 2.731733 6.782001
v -2.469464 2.733901 6.788000
v -2.451198 2.734061 6.789001
v -2.435444 2.737046 6.797000
v -2.419654 2.740036 6.805000
v -2.404887 2.744240 6.816000
v -2.382366 2.739592 6.805000
v -2.365123 2.740988 6.809000
v -2.347522 2.741988 6.812000
v -2.329912 2.742993 6.815001
v -2.313649 2.745613 6.822001
v -2.296682 2.747433 6.827000
v -2.280362 2.750063 6.834000
v -2.262688 2.751089 6.837000
v -2.243690 2.750510 6.836000
v -2.225681 2.751143 6.838000
v -2.207990 2.752183 6.841001
v -2.190289 2.753228 6.844000
v -2.172260 2.753875 6.846000
v -2.154540 2.754930 6.849000
v -2.140552 2.760815 6.864000
v -2.124633 2.764291 6.873000
v -2.107751 2.766564 6.879000
v -2.090234 2.768038 6.883000
v -2.071798 2.768309 6.884000
v -2.055151 2.770997 6.891000
v -2.036696 2.771276 6.892000
v -2.021170 2.775581 6.903000
v -2.004717 2.778682 6.911000
v -1.987651 2.780983 6.917000
v -1.970271 2.782886 6.922000
v -1.951741 2.783184 6.923000
v -1.934047 2.784692 6.927001
v -1.914676 2.783791 6.925000
v -1.895594 2.783297 6.924000
v -1.877333 2.784011 6.926000
v -1.860407 2.786738 6.933001
v -1.842915 2.788665 6.938000
v -1.825400 2.790595 6.943000
v -1.806819 2.790920 6.944000
v -1.788236 2.791249 6.945000
v -1.771943 2.795197 6.955000
v -1.754339 2.797139 6.960001
v -1.736960 2.799485 6.966001
v -1.719057 2.801030 6.970000
v -1.701135 2.802578 6.974000
v -1.684641 2.806540 6.984000
v -1.665472 2.806084 6.983000
v -1.645839 2.804827 6.980000
v -1.627156 2.805180 6.981000
v -1.611466 2.810759 6.995000
v -1.595018 2.815135 7.006001
v -1.577387 2.817504 7.012001
v -1.560616 2.821482 7.022000
v -1.541815 2.821846 7.023000
v -1.523228 2.822614 7.025000
v -1.503133 2.820572 7.020000
v -1.483912 2.820138 7.019001
v -1.465532 2.821314 7.022000
v -1.446520 2.821287 7.022000
v -1.427103 2.820457 7.020000
[truncated: 3,994,870 more chars]
