# Supplementary material for: An efficient outlier removal method for scattered point cloud data
Source: PLoS One. 2018 Aug 2;13(8):e0201280. doi: 10.1371/journal.pone.0201280 (PMC6072004; doi:10.1371/journal.pone.0201280)
Supplement: S2 Data — (OBJ) [file pone.0201280.s002.obj]

v -0.953480 2.688632 5.317000
v -0.911150 2.691341 5.323000
v -0.909656 2.730168 5.400000
v -0.892498 2.722483 5.385000
v -0.882760 2.737550 5.415000
v -0.849936 2.680328 5.302000
v -0.834433 2.676697 5.295000
v -0.827178 2.699860 5.341000
v -0.803923 2.769353 5.479000
v -0.803452 2.819813 5.579000
v -0.534663 1.949849 3.858000
v -0.526775 1.959397 3.877000
v -0.515323 1.955806 3.870000
v -0.428032 1.988741 3.936000
v -0.498205 2.721585 5.387000
v -0.478129 2.690723 5.326000
v -0.430815 2.757246 5.458000
v -0.410918 2.723362 5.391000
v -0.398517 2.738482 5.421000
v -0.384395 2.742488 5.429000
v -0.369346 2.739930 5.424000
v -0.279731 2.725620 5.396000
v -0.267572 2.750853 5.446000
v -0.251938 2.741234 5.427000
v -0.221555 2.729072 5.403000
v -0.207725 2.739661 5.424000
v -0.191896 2.723481 5.392000
v -0.176766 2.715385 5.376000
v -0.133705 2.727973 5.401000
v -0.118527 2.715336 5.376000
v -0.045935 2.727425 5.400000
v -0.031253 2.722371 5.390000
v 0.027718 2.780959 5.506000
v 0.042489 2.771871 5.488000
v 0.056568 2.733994 5.413000
v 0.070437 2.703694 5.353000
v 0.085204 2.712287 5.370000
v 0.116418 2.762811 5.470000
v 0.128689 2.709282 5.364000
v 0.204668 2.754304 5.453000
v 0.219719 2.757858 5.460000
v 0.233133 2.741713 5.428000
v 0.244822 2.708396 5.362000
v 0.258040 2.694779 5.335000
v 0.274176 2.711470 5.368000
v 0.290761 2.730688 5.406000
v 0.313893 2.678207 5.302000
v 0.359071 2.693953 5.333000
v 0.373660 2.694995 5.335000
v 0.495552 2.729656 5.403000
v 0.507647 2.716061 5.376000
v 0.522996 2.720150 5.384000
v 0.538489 2.724746 5.393000
v 0.645144 2.682249 5.308000
v 0.730788 2.733633 5.409000
v 0.746155 2.736236 5.414000
v -1.834469 2.719360 5.381000
v -1.804679 2.696749 5.337000
v -1.779114 2.702080 5.349000
v -1.788065 2.738091 5.421000
v -1.769804 2.732687 5.411000
v -1.735081 2.724427 5.396000
v -1.720185 2.724094 5.396000
v -1.710984 2.732853 5.414000
v -1.695112 2.731017 5.411000
v -1.684233 2.737262 5.424000
v -1.668365 2.735438 5.421000
v -1.649775 2.729080 5.409000
v -1.616402 2.747371 5.447000
v -1.585551 2.719855 5.393000
v -1.577721 2.731683 5.417000
v -1.570053 2.744019 5.442000
v -1.478359 2.711493 5.380000
v -1.466606 2.716799 5.391000
v -1.456145 2.724628 5.407000
v -1.435239 2.740800 5.440000
v -1.398417 2.698261 5.356000
v -1.387517 2.734106 5.428000
v -1.371410 2.731380 5.423000
v -1.362088 2.742257 5.445000
v -1.347208 2.742057 5.445000
v -1.305119 2.715991 5.394000
v -1.287041 2.708757 5.380000
v -1.269989 2.703542 5.370000
v -1.223794 2.730541 5.425000
v -1.211899 2.736921 5.438000
v -1.197296 2.737264 5.439000
v -1.180081 2.731572 5.428000
v -1.151551 2.699214 5.364000
v -1.136938 2.699067 5.364000
v -1.109625 2.739396 5.445000
v -1.090379 2.728192 5.423000
v -1.075620 2.728059 5.423000
v -1.062624 2.732456 5.432000
v -1.039358 2.710197 5.388000
v -1.022039 2.703033 5.374000
v -1.000939 2.724926 5.418000
v -0.989303 2.733361 5.435000
v -0.969866 2.720173 5.409000
v -0.938378 2.713923 5.397000
v -0.935865 2.749521 5.468000
v -0.908881 2.713216 5.396000
v -0.900188 2.731218 5.432000
v -0.869559 2.727508 5.425000
v -0.840872 2.729841 5.430000
v -0.812883 2.734696 5.440000
v -0.531885 1.967795 3.915000
v -0.420503 1.992931 3.966000
v -0.516378 2.725889 5.425000
v -0.495017 2.689667 5.353000
v -0.470009 2.712696 5.399000
v -0.458078 2.728735 5.431000
v -0.449729 2.767885 5.509000
v -0.432198 2.751268 5.476000
v -0.411340 2.711541 5.397000
v -0.393704 2.690908 5.356000
v -0.383159 2.719011 5.412000
v -0.370676 2.735056 5.444000
v -0.356451 2.739045 5.452000
v -0.342121 2.742533 5.459000
v -0.252196 2.729326 5.433000
v -0.236520 2.718255 5.411000
v -0.218913 2.682068 5.339000
v -0.207938 2.727765 5.430000
v -0.191311 2.700622 5.376000
v -0.177475 2.711659 5.398000
v -0.149611 2.736750 5.448000
v -0.134660 2.732720 5.440000
v -0.119377 2.720152 5.415000
v -0.104868 2.724162 5.423000
v -0.031483 2.727651 5.430000
v -0.016757 2.724133 5.423000
v 0.012645 2.731165 5.437000
v 0.056605 2.721127 5.417000
v 0.071234 2.719625 5.414000
v 0.085530 2.708078 5.391000
v 0.100965 2.730690 5.436000
v 0.115409 2.724168 5.423000
v 0.130430 2.731210 5.437000
v 0.189639 2.735782 5.446000
v 0.204764 2.740821 5.456000
v 0.220345 2.750885 5.476000
v 0.277269 2.727354 5.429000
v 0.294286 2.748979 5.472000
v 0.348406 2.708893 5.392000
v 0.375029 2.690365 5.355000
v 0.438966 2.727178 5.428000
v 0.450581 2.708626 5.391000
v 0.509018 2.708792 5.391000
v 0.524017 2.710848 5.395000
v 0.542733 2.731497 5.436000
v 0.576098 2.750189 5.473000
v 0.632469 2.675089 5.323000
v 0.693847 2.689414 5.351000
v 0.714849 2.714109 5.400000
v 0.742333 2.761930 5.495000
v 0.756555 2.706285 5.384000
v 0.789134 2.718002 5.407000
v 0.807527 2.730651 5.432000
v 0.882168 2.688956 5.348000
v 0.969644 2.731205 5.431000
v 0.983139 2.727796 5.424000
v 0.995677 2.721876 5.412000
v 1.278924 2.763222 5.489000
v -2.246389 2.742276 5.432000
v -2.207689 2.749610 5.450000
v -2.173831 2.725842 5.404000
v -2.131858 2.691502 5.337000
v -2.102571 2.672816 5.301000
v -2.088858 2.673806 5.304000
v -2.118545 2.730751 5.418000
v -2.101406 2.727715 5.413000
v -2.041876 2.707589 5.376000
v -2.035138 2.718190 5.398000
v -1.987714 2.713784 5.392000
v -1.984755 2.729944 5.425000
v -1.964921 2.722964 5.412000
v -1.953817 2.728066 5.423000
v -1.941947 2.732168 5.432000
v -1.928618 2.734265 5.437000
v -1.913512 2.733855 5.437000
v -1.914476 2.756578 5.483000
v -1.898914 2.755676 5.482000
v -1.849693 2.705527 5.383000
v -1.827976 2.716837 5.407000
v -1.787188 2.677787 5.330000
v -1.806360 2.728671 5.432000
v -1.789690 2.725806 5.427000
v -1.769458 2.717424 5.411000
v -1.755159 2.718089 5.413000
v -1.738928 2.715748 5.409000
v -1.711572 2.695843 5.370000
v -1.712243 2.720121 5.419000
v -1.687959 2.728530 5.437000
v -1.669908 2.723208 5.427000
v -1.652528 2.718897 5.419000
v -1.627039 2.701047 5.384000
v -1.633791 2.736880 5.456000
v -1.620570 2.739608 5.462000
v -1.604384 2.737325 5.458000
v -1.589099 2.736552 5.457000
v -1.566565 2.749062 5.483000
v -1.539918 2.728251 5.442000
v -1.513124 2.733271 5.453000
v -1.475894 2.719265 5.426000
v -1.467764 2.731564 5.451000
v -1.429742 2.715585 5.420000
v -1.409430 2.704849 5.399000
v -1.399828 2.714659 5.419000
v -1.389099 2.722467 5.435000
v -1.374747 2.723267 5.437000
v -1.367392 2.738094 5.467000
v -1.348250 2.729385 5.450000
v -1.314611 2.720997 5.434000
v -1.300734 2.722819 5.438000
v -1.281163 2.712628 5.418000
v -1.274093 2.728975 5.451000
v -1.263151 2.737315 5.468000
v -1.245271 2.730640 5.455000
v -1.223631 2.715461 5.425000
v -1.206615 2.710297 5.415000
v -1.195379 2.718150 5.431000
v -1.181233 2.719500 5.434000
v -1.160849 2.706340 5.408000
v -1.142517 2.697689 5.391000
v -1.130347 2.703552 5.403000
v -1.136699 2.754451 5.505000
v -1.122122 2.755315 5.507000
v -1.099897 2.737170 5.471000
v -1.083027 2.732037 5.461000
v -1.069344 2.734912 5.467000
v -1.051194 2.726285 5.450000
v -1.024202 2.694150 5.386000
v -1.012368 2.701537 5.401000
v -0.974239 2.717709 5.434000
v -0.962650 2.726605 5.452000
v -0.952183 2.739003 5.477000
v -0.937987 2.740902 5.481000
v -0.914172 2.714300 5.428000
v -0.901584 2.720705 5.441000
v -0.883710 2.711111 5.422000
v -0.875719 2.732021 5.464000
v -0.865610 2.746931 5.494000
v -0.849146 2.741844 5.484000
v -0.832739 2.736760 5.474000
v -0.823111 2.754175 5.509000
v -0.482777 1.973257 3.948000
v -0.471953 1.972714 3.947000
v -0.532797 2.720000 5.443000
v -0.495991 2.680436 5.364000
v -0.485855 2.704880 5.413000
v -0.474495 2.723829 5.451000
v -0.462931 2.742779 5.489000
v -0.443651 2.715759 5.435000
v -0.429242 2.717721 5.439000
v -0.403374 2.742138 5.488000
v -0.382703 2.701134 5.406000
v -0.369012 2.708099 5.420000
v -0.358057 2.736551 5.477000
v -0.339712 2.708543 5.421000
v -0.326408 2.720009 5.444000
v -0.252733 2.720396 5.445000
v -0.192684 2.705340 5.415000
v -0.178678 2.715318 5.435000
v -0.164926 2.731292 5.467000
v -0.150259 2.733778 5.472000
v -0.135045 2.725774 5.456000
v -0.120668 2.734757 5.474000
v -0.090957 2.732743 5.470000
v -0.076396 2.741729 5.488000
v -0.046447 2.728231 5.461000
v -0.031648 2.727229 5.459000
v -0.016957 2.741715 5.488000
v -0.002104 2.750707 5.506000
v 0.027582 2.737720 5.480000
v 0.042707 2.756207 5.517000
v 0.057060 2.728234 5.461000
v 0.086603 2.727245 5.459000
v 0.101458 2.729251 5.463000
v 0.115421 2.709775 5.424000
v 0.145863 2.729778 5.464000
v 0.159807 2.715301 5.435000
v 0.175808 2.735298 5.475000
v 0.191958 2.754297 5.513000
v 0.207037 2.756310 5.517000
v 0.294801 2.738939 5.482000
v 0.310043 2.742460 5.489000
v 0.338292 2.730520 5.465000
v 0.352255 2.724051 5.452000
v 0.431101 2.756186 5.516000
v 0.441598 2.728740 5.461000
v 0.455307 2.722281 5.448000
v 0.472743 2.737809 5.479000
v 0.530868 2.731481 5.466000
v 0.545182 2.729028 5.461000
v 0.563161 2.744568 5.492000
v 0.574469 2.727626 5.458000
v 0.589371 2.728176 5.459000
v 0.597861 2.699742 5.402000
v 0.682647 2.746510 5.495000
v 0.719017 2.715215 5.432000
v 0.741856 2.745276 5.492000
v 0.756199 2.690432 5.382000
v 0.775386 2.706503 5.414000
v 0.795622 2.725577 5.452000
v 0.816364 2.745653 5.492000
v 0.936681 2.749375 5.498000
v 0.952656 2.752477 5.504000
v 0.986109 2.721288 5.441000
v 1.003106 2.727401 5.453000
v 1.033894 2.730633 5.459000
v 1.044321 2.719247 5.436000
v 1.053262 2.704362 5.406000
v 1.169837 2.772208 5.540000
v 1.250174 2.750617 5.495000
v 1.264007 2.748281 5.490000
v 1.301974 2.765648 5.524000
v 1.300836 2.731780 5.456000
v 1.427134 2.718530 5.426000
v 1.652881 2.726340 5.434000
v 1.654641 2.705060 5.391000
v 1.371930 1.979748 3.938000
v 1.482910 1.999175 3.971000
v -2.538098 2.753645 5.461000
v -2.434623 2.738526 5.440000
v -2.420404 2.739324 5.443000
v -2.392931 2.725038 5.416000
v -2.323553 2.730763 5.434000
v -2.315357 2.738670 5.451000
v -2.142505 2.690284 5.365000
v -2.139721 2.705299 5.396000
v -2.085738 2.711782 5.413000
v -2.060260 2.697771 5.386000
v -2.040640 2.691284 5.374000
v -2.036930 2.705838 5.404000
v -2.024833 2.709381 5.412000
v -1.995620 2.689906 5.374000
v -1.985426 2.695969 5.387000
v -1.983218 2.713046 5.422000
v -1.962675 2.705110 5.407000
v -1.950151 2.708189 5.414000
v -1.942960 2.718777 5.436000
v -1.933882 2.726868 5.453000
v -1.925424 2.735965 5.472000
v -1.916521 2.744566 5.490000
v -1.887094 2.723681 5.449000
v -1.874395 2.726798 5.456000
v -1.829301 2.704071 5.412000
v -1.840474 2.742680 5.490000
v -1.810994 2.720844 5.447000
v -1.795938 2.720497 5.447000
v -1.765849 2.697185 5.401000
v -1.746397 2.689862 5.387000
v -1.737638 2.699024 5.406000
v -1.719858 2.694213 5.397000
v -1.713279 2.730526 5.471000
v -1.692312 2.720740 5.452000
v -1.673610 2.714454 5.440000
v -1.653457 2.705681 5.423000
v -1.633403 2.696915 5.406000
v -1.630815 2.717088 5.447000
v -1.613175 2.712325 5.438000
v -1.601469 2.717541 5.449000
v -1.588852 2.746936 5.509000
v -1.543913 2.720504 5.457000
v -1.530632 2.723251 5.463000
v -1.501790 2.724771 5.467000
v -1.487903 2.726534 5.471000
v -1.471308 2.723319 5.465000
v -1.455817 2.722102 5.463000
v -1.427681 2.696975 5.413000
v -1.431668 2.732636 5.485000
v -1.416152 2.731432 5.483000
v -1.392986 2.715289 5.451000
v -1.389213 2.737007 5.495000
v -1.369698 2.727847 5.477000
v -1.366117 2.750566 5.523000
v -1.346632 2.741415 5.505000
v -1.328460 2.734758 5.492000
v -1.307014 2.721136 5.465000
v -1.296358 2.729925 5.483000
v -1.282103 2.731248 5.486000
v -1.267142 2.731081 5.486000
v -1.249445 2.724944 5.474000
v -1.226856 2.707861 5.440000
v -1.208911 2.700738 5.426000
v -1.195228 2.703076 5.431000
v -1.185650 2.714873 5.455000
v -1.173368 2.720700 5.467000
v -1.154243 2.710606 5.447000
v -1.144853 2.723406 5.473000
v -1.134292 2.733720 5.494000
v -1.123211 2.743041 5.513000
v -1.105195 2.735448 5.498000
v -1.088255 2.730347 5.488000
v -1.073132 2.729726 5.487000
v -1.053003 2.716174 5.460000
v -1.019564 2.705995 5.440000
v -1.006994 2.711853 5.452000
v -1.001093 2.736117 5.501000
v -0.968550 2.728446 5.486000
v -0.953820 2.728842 5.487000
v -0.933440 2.712830 5.455000
v -0.919297 2.714724 5.459000
v -0.905964 2.719106 5.468000
v -0.887694 2.708573 5.447000
v -0.877072 2.721413 5.473000
v -0.865838 2.732764 5.496000
v -0.849681 2.728702 5.488000
v -0.834786 2.728620 5.488000
v -0.821985 2.735501 5.502000
v -0.805881 2.731446 5.494000
v -0.482612 1.961890 3.947000
v -0.471313 1.959363 3.942000
v -0.514482 2.686603 5.406000
v -0.503163 2.704452 5.442000
v -0.492815 2.728763 5.491000
v -0.463315 2.730178 5.494000
v -0.447533 2.724676 5.483000
v -0.429287 2.703274 5.440000
v -0.419199 2.733553 5.501000
v -0.404224 2.733024 5.500000
v -0.373817 2.728493 5.491000
v -0.358421 2.724490 5.483000
v -0.343258 2.721979 5.478000
v -0.300059 2.733832 5.502000
v -0.285314 2.735301 5.505000
v -0.269031 2.721368 5.477000
v -0.256195 2.742714 5.520000
v -0.241728 2.748161 5.531000
v -0.227366 2.755597 5.546000
v -0.211927 2.750116 5.535000
v -0.195125 2.724761 5.484000
v -0.179421 2.711830 5.458000
v -0.164250 2.705358 5.445000
v -0.150605 2.725221 5.485000
v -0.136397 2.738128 5.511000
v -0.121277 2.733648 5.502000
v -0.106012 2.724200 5.483000
v -0.090884 2.715746 5.466000
v -0.076447 2.728658 5.492000
v -0.061487 2.724679 5.484000
v -0.046554 2.719706 5.474000
v -0.032046 2.746533 5.528000
v -0.016999 2.733613 5.502000
v -0.002130 2.769882 5.575000
v 0.012750 2.724173 5.483000
v 0.042541 2.730636 5.496000
v 0.057537 2.736105 5.507000
v 0.072210 2.727166 5.489000
v 0.087136 2.729159 5.493000
v 0.102082 2.731153 5.497000
v 0.116817 2.727683 5.490000
v 0.131370 2.721233 5.477000
v 0.147454 2.744595 5.524000
v 0.161529 2.729701 5.494000
v 0.176823 2.736172 5.507000
v 0.191839 2.737675 5.510000
v 0.206984 2.740671 5.516000
v 0.221438 2.734725 5.504000
v 0.237115 2.743685 5.522000
v 0.252707 2.750659 5.536000
v 0.293326 2.710472 5.455000
v 0.310302 2.729873 5.494000
v 0.325004 2.728406 5.491000
v 0.339751 2.727437 5.489000
v 0.355781 2.736408 5.507000
v 0.371841 2.744883 5.524000
v 0.386032 2.739445 5.513000
v 0.420425 2.769322 5.573000
v 0.428488 2.724632 5.483000
v 0.447627 2.751004 5.536000
v 0.460869 2.740604 5.515000
v 0.480211 2.765985 5.566000
v 0.492977 2.753103 5.540000
v 0.505053 2.737240 5.508000
v 0.519128 2.732808 5.499000
v 0.534514 2.735336 5.504000
v 0.549129 2.733890 5.501000
v 0.563422 2.730954 5.495000
v 0.580313 2.740444 5.514000
v 0.590508 2.718624 5.470000
v 0.606441 2.723645 5.480000
v 0.633132 2.710828 5.454000
v 0.651957 2.727783 5.488000
v 0.671574 2.747226 5.527000
v 0.686809 2.748279 5.529000
v 0.743408 2.736108 5.504000
v 0.794962 2.708555 5.448000
v 0.811380 2.714100 5.459000
v 0.834518 2.741524 5.514000
v 0.852102 2.750058 5.531000
v 0.858963 2.724287 5.479000
v 0.922992 2.738070 5.506000
v 0.955843 2.746718 5.523000
v 0.978582 2.768702 5.567000
v 0.988887 2.755377 5.540000
v 1.014767 2.744153 5.517000
v 1.059186 2.743004 5.514000
v 1.086017 2.735286 5.498000
v 1.169694 2.756846 5.540000
v 1.209401 2.711148 5.447000
v 1.223795 2.710306 5.445000
v 1.255925 2.748295 5.521000
v 1.278113 2.731698 5.487000
v 1.289780 2.724897 5.473000
v 1.306143 2.728058 5.479000
v 1.322541 2.731222 5.485000
v 1.391000 2.662830 5.345000
v 1.665088 2.707386 5.426000
v 1.501919 2.058960 4.115000
v 1.477341 2.010249 4.017000
v 1.480758 2.000067 3.996000
v 1.499746 2.010914 4.017000
v 1.518108 2.020769 4.036000
v -2.637348 2.748241 5.472000
v -2.606142 2.731317 5.440000
v -2.491118 2.703933 5.395000
v -2.445991 2.736320 5.467000
v -2.452600 2.760636 5.517000
v -2.381635 2.714237 5.427000
v -2.365747 2.713073 5.426000
v -2.327194 2.720138 5.444000
v -2.320677 2.730004 5.465000
v -2.276748 2.713305 5.434000
v -2.268878 2.721699 5.452000
v -2.212238 2.725409 5.464000
v -2.186410 2.711897 5.438000
v -2.188690 2.733301 5.482000
v -2.177258 2.737756 5.492000
v -2.157122 2.731255 5.480000
v -2.138238 2.726259 5.471000
v -2.112821 2.712805 5.445000
v -2.084095 2.694880 5.410000
v -2.061695 2.684939 5.391000
v -2.062951 2.705883 5.434000
v -2.046267 2.703428 5.430000
v -2.025501 2.695506 5.415000
v -2.002974 2.685106 5.395000
v -1.986833 2.683177 5.392000
v -1.974376 2.686231 5.399000
v -1.962253 2.689790 5.407000
v -1.954418 2.699324 5.427000
v -1.944338 2.705878 5.441000
v -1.937025 2.716416 5.463000
v -1.925379 2.720992 5.473000
v -1.903914 2.711655 5.455000
v -1.870585 2.706427 5.446000
v -1.851416 2.700098 5.434000
v -1.832073 2.715284 5.466000
v -1.828265 2.731824 5.500000
v -1.801201 2.713602 5.464000
v -1.773691 2.694398 5.426000
v -1.763577 2.701520 5.441000
v -1.737962 2.684817 5.408000
v -1.724962 2.687483 5.414000
v -1.732152 2.721920 5.484000
v -1.710470 2.711194 5.463000
v -1.698222 2.715362 5.472000
v -1.677933 2.706635 5.455000
v -1.662013 2.704861 5.452000
v -1.646115 2.703093 5.449000
v -1.639221 2.716212 5.476000
v -1.618838 2.707014 5.458000
v -1.596797 2.694848 5.434000
v -1.587411 2.704012 5.453000
v -1.586001 2.727063 5.500000
v -1.568915 2.723343 5.493000
v -1.547064 2.711200 5.469000
v -1.529553 2.706501 5.460000
v -1.521527 2.718659 5.485000
v -1.512272 2.728837 5.506000
v -1.497468 2.729107 5.507000
v -1.459332 2.713805 5.477000
v -1.443559 2.712108 5.474000
v -1.400965 2.715961 5.483000
v -1.397360 2.738056 5.528000
v -1.383261 2.739846 5.532000
v -1.359994 2.723317 5.499000
v -1.349141 2.731554 5.516000
v -1.323445 2.709588 5.472000
v -1.316167 2.725260 5.504000
v -1.300680 2.724099 5.502000
v -1.285676 2.723933 5.502000
v -1.270675 2.723770 5.502000
v -1.254079 2.720146 5.495000
v -1.235496 2.712071 5.479000
v -1.223019 2.717365 5.490000
v -1.205423 2.711277 5.478000
v -1.193546 2.718062 5.492000
v -1.181167 2.723859 5.504000
v -1.162581 2.715309 5.487000
v -1.148692 2.717648 5.492000
v -1.139733 2.731866 5.521000
v -1.124508 2.731242 5.520000
v -1.107280 2.725674 5.509000
v -1.091106 2.722583 5.503000
v -1.076141 2.722463 5.503000
v -1.062143 2.724820 5.508000
v -1.049450 2.730642 5.520000
v -1.030885 2.721132 5.501000
v -1.015566 2.720034 5.499000
v -1.001351 2.721907 5.503000
v -0.992852 2.739609 5.539000
v -0.974628 2.730606 5.521000
v -0.960327 2.732486 5.525000
v -0.946348 2.735358 5.531000
v -0.922236 2.708560 5.477000
v -0.911506 2.720833 5.502000
v -0.898362 2.726184 5.513000
v -0.881473 2.720164 5.501000
v -0.866385 2.719586 5.500000
v -0.855018 2.730877 5.523000
v -0.837597 2.722887 5.507000
v -0.819368 2.711932 5.485000
v -0.808593 2.725702 5.513000
v -0.530969 1.971966 3.989000
v -0.482693 1.951525 3.948000
v -0.474979 1.963843 3.973000
v -0.447463 1.984983 4.016000
v -0.437992 1.991372 4.029000
v -0.522720 2.714747 5.493000
v -0.507283 2.711742 5.487000
v -0.492777 2.713681 5.491000
v -0.481035 2.731435 5.527000
v -0.467074 2.737329 5.539000
v -0.448397 2.715056 5.494000
v -0.433121 2.712553 5.489000
v -0.420920 2.729817 5.524000
v -0.406325 2.732257 5.529000
v -0.389793 2.721356 5.507000
v -0.374606 2.719352 5.503000
v -0.359964 2.721302 5.507000
v -0.330136 2.721252 5.507000
v -0.314994 2.719253 5.503000
v -0.299001 2.709348 5.483000
v -0.284516 2.712787 5.490000
v -0.272450 2.740932 5.547000
v -0.257523 2.741902 5.549000
v -0.241492 2.730520 5.526000
v -0.227104 2.737422 5.540000
v -0.212256 2.739383 5.544000
v -0.195965 2.721580 5.508000
v -0.181249 2.724532 5.514000
v -0.165505 2.711179 5.487000
v -0.151473 2.725991 5.517000
v -0.136561 2.726476 5.518000
v -0.121379 2.721032 5.507000
v -0.106044 2.710154 5.485000
v -0.091194 2.710147 5.485000
v -0.076747 2.724470 5.514000
v -0.061595 2.714584 5.494000
v -0.046976 2.729403 5.524000
v -0.032079 2.734341 5.534000
v -0.016914 2.705188 5.475000
v -0.002095 2.709140 5.483000
v 0.012870 2.734833 5.535000
v 0.027694 2.719024 5.503000
v 0.042732 2.727920 5.521000
v 0.057742 2.730888 5.527000
v 0.072666 2.729410 5.524000
v 0.087415 2.722992 5.511000
v 0.102317 2.722504 5.510000
v 0.117703 2.733382 5.532000
v 0.132680 2.733391 5.532000
v 0.147577 2.731918 5.529000
v 0.163223 2.743293 5.552000
v 0.177549 2.732434 5.530000
v 0.192313 2.729482 5.524000
v 0.207907 2.737896 5.541000
v 0.222629 2.734452 5.534000
v 0.238257 2.741880 5.549000
v 0.267486 2.733515 5.532000
v 0.279912 2.708828 5.482000
v 0.295832 2.718731 5.502000
v 0.311296 2.723693 5.512000
v 0.326400 2.725199 5.515000
v 0.340902 2.721764 5.508000
v 0.356659 2.728213 5.521000
v 0.374640 2.750476 5.566000
v 0.387824 2.737162 5.539000
v 0.400862 2.723848 5.512000
v 0.415188 2.719925 5.504000
v 0.437755 2.768385 5.602000
v 0.445248 2.721472 5.507000
v 0.466850 2.761040 5.587000
v 0.483279 2.768489 5.602000
v 0.499167 2.772480 5.610000
v 0.506480 2.730017 5.524000
v 0.520030 2.722643 5.509000
v 0.555373 2.749910 5.564000
v 0.566862 2.732656 5.529000
v 0.583002 2.738138 5.540000
v 0.597260 2.734725 5.533000
v 0.628952 2.742239 5.548000
v 0.641668 2.732406 5.528000
v 0.653802 2.720596 5.504000
v 0.672975 2.737952 5.539000
v 0.690351 2.747401 5.558000
v 0.721398 2.750982 5.565000
v 0.738076 2.756978 5.577000
v 0.751850 2.752099 5.567000
v 0.772597 2.772435 5.608000
v 0.777271 2.735426 5.533000
v 0.791421 2.732530 5.527000
v 0.805685 2.730131 5.522000
v 0.823044 2.738116 5.538000
v 0.832169 2.718910 5.499000
v 0.849094 2.725416 5.512000
v 0.875345 2.714207 5.489000
v 0.903869 2.755829 5.573000
v 0.920647 2.760863 5.583000
v 0.927425 2.736228 5.533000
v 0.940746 2.731375 5.523000
v 0.978656 2.753824 5.568000
v 0.998600 2.767279 5.595000
v 1.013258 2.765899 5.592000
v 1.032078 2.735446 5.530000
v 1.045216 2.730610 5.520000
v 1.063871 2.740122 5.539000
v 1.082437 2.749144 5.557000
v 1.093993 2.740359 5.539000
v 1.113062 2.750377 5.559000
v 1.134670 2.729850 5.517000
v 1.233672 2.750485 5.557000
v 1.256904 2.735448 5.526000
v 1.268513 2.728180 5.511000
v 1.280743 2.722401 5.499000
v 1.294089 2.719100 5.492000
v 1.594684 2.749304 5.545000
v 1.491174 2.003161 4.025000
v 1.519941 2.026885 4.072000
v 1.522278 2.015277 4.048000
v -2.813024 2.699459 5.380000
v -2.619900 2.699686 5.405000
v -2.600993 2.710986 5.431000
v -2.437055 2.694866 5.414000
v -2.449313 2.725023 5.476000
v -2.449235 2.741742 5.511000
v -2.383603 2.701595 5.433000
v -2.375555 2.709393 5.450000
v -2.357900 2.706262 5.445000
v -2.320071 2.679790 5.393000
v -2.300075 2.673708 5.382000
v -2.309024 2.701412 5.439000
v -2.297425 2.705280 5.448000
v -2.272455 2.711053 5.462000
v -2.262571 2.735218 5.513000
v -2.208049 2.705343 5.455000
v -2.172210 2.679520 5.404000
v -2.184569 2.713206 5.473000
v -2.172774 2.717148 5.482000
v -2.160153 2.720107 5.489000
v -2.132658 2.704245 5.458000
v -2.116599 2.702764 5.456000
v -2.094016 2.692872 5.437000
v -2.081110 2.695372 5.443000
v -2.070079 2.700354 5.454000
v -2.051234 2.714793 5.485000
v -2.022211 2.696040 5.448000
v -1.995983 2.680765 5.418000
v -1.981268 2.680838 5.419000
v -1.980344 2.699715 5.458000
v -1.959411 2.691392 5.442000
v -1.947866 2.695936 5.452000
v -1.933794 2.697025 5.455000
v -1.917956 2.695649 5.453000
v -1.916445 2.714545 5.492000
v -1.883571 2.688966 5.441000
v -1.870563 2.691565 5.447000
v -1.857871 2.694665 5.454000
v -1.848190 2.702217 5.470000
v -1.839434 2.711255 5.489000
v -1.822605 2.708444 5.484000
v -1.813062 2.716505 5.501000
v -1.791995 2.707288 5.483000
v -1.770062 2.696598 5.462000
v -1.753073 2.693322 5.456000
v -1.736761 2.691039 5.452000
v -1.730900 2.705050 5.481000
v -1.717999 2.708207 5.488000
v -1.696689 2.698046 5.468000
v -1.699484 2.726377 5.526000
v -1.676668 2.713761 5.501000
v -1.655507 2.703620 5.481000
v -1.640748 2.703844 5.482000
v -1.628657 2.708511 5.492000
v -1.605648 2.694938 5.465000
v -1.583445 2.707750 5.492000
v -1.569813 2.709971 5.497000
v -1.556160 2.712197 5.502000
v -1.541644 2.712949 5.504000
v -1.529064 2.717156 5.513000
v -1.516166 2.720873 5.521000
v -1.495888 2.711290 5.502000
v -1.478949 2.707626 5.495000
v -1.460987 2.701995 5.484000
v -1.449682 2.708688 5.498000
v -1.434130 2.707501 5.496000
v -1.414720 2.698929 5.479000
v -1.405882 2.710558 5.503000
v -1.394137 2.716773 5.516000
v -1.381825 2.722005 5.527000
v -1.363027 2.714436 5.512000
v -1.345294 2.708842 5.501000
v -1.331011 2.710146 5.504000
v -1.315280 2.708500 5.501000
v -1.300751 2.709320 5.503000
v -1.283644 2.704728 5.494000
v -1.268669 2.704570 5.494000
v -1.259630 2.717214 5.520000
v -1.240531 2.708203 5.502000
v -1.222648 2.701658 5.489000
v -1.210560 2.707912 5.502000
v -1.198403 2.714169 5.515000
v -1.179098 2.704190 5.495000
v -1.165413 2.707008 5.501000
v -1.150443 2.706877 5.501000
v -1.138366 2.713639 5.515000
v -1.124586 2.716465 5.521000
v -1.113589 2.726184 5.541000
v -1.097530 2.723604 5.536000
v -1.081305 2.720536 5.530000
v -1.065307 2.717963 5.525000
v -1.048389 2.712933 5.515000
v -1.032277 2.709874 5.509000
v -1.016938 2.708785 5.507000
v -0.999793 2.702780 5.495000
v -0.982357 2.695796 5.481000
v -0.969764 2.702093 5.494000
v -0.962491 2.723638 5.538000
v -0.949164 2.728463 5.548000
v -0.931575 2.720996 5.533000
v -0.916885 2.721892 5.535000
v -0.902512 2.723773 5.539000
v -0.886517 2.720740 5.533000
v -0.871186 2.719676 5.531000
v -0.856023 2.719105 5.530000
v -0.840562 2.717554 5.527000
v -0.823476 2.710596 5.513000
v -0.806907 2.705115 5.502000
v -0.793423 2.709962 5.512000
v -0.789489 2.748241 5.590000
v -0.538111 1.987540 4.043000
v -0.531842 2.005193 4.079000
v -0.517975 1.994335 4.057000
v -0.488927 2.010434 4.090000
v -0.474453 1.996141 4.061000
v -0.462534 1.992171 4.053000
v -0.448542 1.978864 4.026000
v -0.440458 1.991609 4.052000
v -0.430962 1.998457 4.066000
v -0.523252 2.702616 5.499000
v -0.508817 2.705035 5.504000
v -0.495342 2.712862 5.520000
v -0.481869 2.721181 5.537000
v -0.467545 2.725078 5.545000
v -0.449996 2.709810 5.514000
v -0.434194 2.704373 5.503000
v -0.418604 2.699920 5.494000
v -0.390614 2.712149 5.519000
v -0.375941 2.714088 5.523000
v -0.360984 2.714063 5.523000
v -0.345714 2.711581 5.518000
v -0.331252 2.715489 5.526000
v -0.316059 2.713502 5.522000
v -0.299689 2.700705 5.496000
v -0.285378 2.706090 5.507000
v -0.273021 2.731624 5.559000
v -0.257830 2.730132 5.556000
v -0.242219 2.723727 5.543000
v -0.227129 2.722729 5.541000
v -0.212625 2.729102 5.554000
v -0.197410 2.726632 5.549000
v -0.182814 2.733007 5.562000
v -0.168028 2.737418 5.571000
v -0.152094 2.722176 5.540000
v -0.136700 2.714304 5.524000
v -0.121789 2.715279 5.526000
v -0.106868 2.716254 5.528000
v -0.091969 2.718213 5.532000
v -0.076770 2.710346 5.516000
v -0.061849 2.710832 5.517000
v -0.046973 2.714269 5.524000
v -0.032111 2.722128 5.540000
v -0.017098 2.719670 5.535000
v -0.002100 2.700506 5.496000
v 0.012853 2.716230 5.528000
v 0.027788 2.713283 5.522000
v 0.042737 2.713285 5.522000
v 0.057989 2.727538 5.551000
v 0.073042 2.728525 5.553000
v 0.088250 2.733935 5.564000
v 0.103610 2.741803 5.580000
v 0.118099 2.727560 5.551000
v 0.133103 2.727077 5.550000
v 0.148635 2.736422 5.569000
v 0.163888 2.739381 5.575000
v 0.178500 2.732022 5.560000
v 0.194040 2.738913 5.574000
v 0.208419 2.729590 5.555000
v 0.223579 2.731078 5.558000
v 0.239057 2.736007 5.568000
v 0.254452 2.739463 5.575000
v 0.265533 2.698696 5.492000
v 0.283110 2.724757 5.545000
v 0.298016 2.723794 5.543000
v 0.313364 2.726763 5.549000
v 0.327206 2.716957 5.529000
v 0.340940 2.707152 5.509000
v 0.358378 2.726341 5.548000
v 0.373873 2.729806 5.555000
v 0.390387 2.740152 5.576000
v 0.404761 2.735266 5.566000
v 0.419458 2.732837 5.561000
v 0.438973 2.760880 5.618000
v 0.464978 2.734898 5.565000
v 0.482898 2.751150 5.598000
v 0.496905 2.744797 5.585000
v 0.507451 2.720260 5.535000
v 0.521313 2.714401 5.523000
v 0.541227 2.739505 5.574000
v 0.572046 2.742538 5.580000
v 0.586219 2.738158 5.571000
v 0.600883 2.736238 5.567000
v 0.619177 2.750539 5.596000
v 0.636043 2.757961 5.611000
v 0.647652 2.742774 5.580000
v 0.660281 2.732504 5.559000
v 0.674499 2.729116 5.552000
v 0.690046 2.731138 5.556000
v 0.707265 2.739552 5.573000
v 0.722893 2.741577 5.577000
v 0.739601 2.747537 5.589000
v 0.761238 2.771197 5.637000
v 0.769637 2.746681 5.587000
v 0.780013 2.730032 5.553000
v 0.797507 2.738458 5.570000
v 0.815096 2.746886 5.587000
v 0.824902 2.729259 5.551000
v 0.841929 2.735724 5.564000
v 0.852712 2.722034 5.536000
v 0.866794 2.719161 5.530000
v 0.884193 2.726617 5.545000
v 0.899242 2.726700 5.545000
v 0.918086 2.738095 5.568000
v 0.927670 2.721955 5.535000
v 0.940654 2.716143 5.523000
v 0.955997 2.717218 5.525000
v 0.976274 2.732067 5.555000
v 0.998500 2.751838 5.595000
v 1.016234 2.758824 5.609000
v 1.027611 2.748598 5.588000
v 1.037942 2.735914 5.562000
v 1.048324 2.723724 5.537000
v 1.070095 2.741052 5.572000
v 1.091864 2.757892 5.606000
v 1.110858 2.767357 5.625000
v 1.126153 2.767478 5.625000
v 1.126638 2.731683 5.552000
v 1.176597 2.742893 5.574000
v 1.209756 2.749564 5.587000
v 1.231545 2.764471 5.617000
v 1.236409 2.741484 5.570000
v 1.258996 2.757875 5.603000
v 1.262207 2.731939 5.550000
v 1.275720 2.728647 5.543000
v 1.290596 2.728313 5.542000
v 1.311595 2.740783 5.567000
v 1.362690 2.783464 5.653000
v 1.427485 2.731385 5.545000
v 1.467192 2.693769 5.467000
v 1.504923 2.735374 5.551000
v 1.533199 2.705491 5.489000
v 1.576668 2.729130 5.536000
v 1.915727 2.830194 5.730000
v 1.352362 1.950286 3.947000
v 1.361564 1.948078 3.942000
v 1.514186 2.022928 4.088000
v 1.516249 2.010883 4.063000
v -2.780468 2.667621 5.350000
v -2.669832 2.660461 5.349000
v -2.683979 2.704418 5.441000
v -2.668619 2.704035 5.442000
v -2.609639 2.689566 5.418000
v -2.607352 2.702641 5.446000
v -2.569235 2.678511 5.399000
v -2.558843 2.683175 5.410000
v -2.567213 2.707681 5.461000
v -2.527877 2.697719 5.444000
v -2.475517 2.673453 5.398000
v -2.455488 2.667784 5.388000
v -2.455914 2.684405 5.423000
v -2.449859 2.694099 5.444000
v -2.435205 2.694400 5.446000
v -2.428556 2.703615 5.466000
v -2.429314 2.721243 5.503000
v -2.416722 2.724041 5.510000
v -2.385804 2.706090 5.475000
v -2.369388 2.704465 5.473000
v -2.346979 2.695935 5.457000
v -2.334076 2.698285 5.463000
v -2.308847 2.686323 5.440000
v -2.294725 2.687213 5.443000
v -2.295258 2.705388 5.481000
v -2.282280 2.707773 5.487000
v -2.254411 2.692405 5.457000
v -2.225495 2.675573 5.424000
v -2.207109 2.689294 5.454000
v -2.180932 2.675458 5.427000
v -2.183652 2.697124 5.472000
v -2.176226 2.706472 5.492000
v -2.157684 2.702029 5.484000
v -2.147012 2.707448 5.496000
v -2.120772 2.693173 5.468000
v -2.105096 2.692207 5.467000
v -2.095554 2.699127 5.482000
v -2.090114 2.711468 5.508000
v -2.074370 2.710524 5.507000
v -2.048922 2.696793 5.480000
v -2.035139 2.698328 5.484000
v -2.010663 2.685603 5.459000
v -1.995110 2.684694 5.458000
v -1.980298 2.684777 5.459000
v -1.972330 2.694211 5.479000
v -1.955331 2.691358 5.474000
v -1.937660 2.687529 5.467000
v -1.923554 2.688623 5.470000
v -1.902812 2.680387 5.454000
v -1.882168 2.672159 5.438000
v -1.867801 2.672785 5.440000
v -1.870120 2.697488 5.491000
v -1.854262 2.696158 5.489000
v -1.841103 2.698765 5.495000
v -1.826590 2.699412 5.497000
v -1.808120 2.694174 5.487000
v -1.799189 2.703181 5.506000
v -1.782709 2.700901 5.502000
v -1.765616 2.697647 5.496000
v -1.757799 2.708631 5.519000
v -1.729656 2.688213 5.478000
v -1.720212 2.696754 5.496000
v -1.712537 2.708244 5.520000
v -1.706274 2.722189 5.549000
v -1.683402 2.709648 5.524000
v -1.658560 2.693683 5.492000
v -1.642878 2.692439 5.490000
v -1.616265 2.697812 5.502000
v -1.604373 2.702957 5.513000
v -1.593580 2.710067 5.528000
v -1.574715 2.703455 5.515000
v -1.560168 2.704202 5.517000
v -1.547297 2.707894 5.525000
v -1.537992 2.717962 5.546000
v -1.519790 2.712351 5.535000
v -1.506819 2.716055 5.543000
v -1.490041 2.712904 5.537000
v -1.468773 2.701430 5.514000
v -1.452117 2.698289 5.508000
v -1.437847 2.699562 5.511000
v -1.419691 2.693492 5.499000
v -1.403394 2.690855 5.494000
v -1.399006 2.711241 5.536000
v -1.379894 2.703225 5.520000
v -1.362604 2.698642 5.511000
v -1.346100 2.695531 5.505000
v -1.332777 2.698791 5.512000
v -1.318701 2.700585 5.516000
v -1.302717 2.698466 5.512000
v -1.286291 2.695371 5.506000
v -1.273364 2.699624 5.515000
v -1.257654 2.698005 5.512000
v -1.242639 2.697858 5.512000
v -1.226291 2.694778 5.506000
v -1.211960 2.696107 5.509000
v -1.197615 2.697439 5.512000
v -1.183900 2.700242 5.518000
v -1.167825 2.697665 5.513000
v -1.151989 2.695581 5.509000
v -1.142369 2.708179 5.535000
v -1.131796 2.718821 5.557000
v -1.117087 2.719680 5.559000
v -1.099198 2.712715 5.545000
v -1.081974 2.707221 5.534000
v -1.068282 2.710536 5.541000
v -1.051513 2.706026 5.532000
v -1.033297 2.697606 5.515000
v -1.015544 2.690168 5.500000
v -1.000422 2.689580 5.499000
v -0.984949 2.688017 5.496000
v -0.973200 2.696727 5.514000
v -0.961877 2.706905 5.535000
v -0.946508 2.705838 5.533000
v -0.931656 2.706240 5.534000
v -0.917960 2.710068 5.542000
v -0.903570 2.711941 5.546000
v -0.888199 2.710883 5.544000
v -0.871266 2.704937 5.532000
v -0.856721 2.706329 5.535000
v -0.840488 2.702344 5.527000
v -0.824002 2.697383 5.517000
v -0.809771 2.699758 5.522000
v -0.797097 2.707513 5.538000
v -0.782502 2.708914 5.541000
v -0.533233 1.999360 4.090000
v -0.520486 1.992964 4.077000
v -0.498018 1.991418 4.074000
v -0.487813 1.994802 4.081000
v -0.472080 1.975213 4.041000
v -0.458276 1.962958 4.016000
v -0.450736 1.977587 4.046000
v -0.439990 1.978532 4.048000
v -0.430506 1.985343 4.062000
v -0.525878 2.701216 5.527000
v -0.512385 2.708999 5.543000
v -0.499883 2.722647 5.571000
v -0.484271 2.719681 5.565000
v -0.467681 2.710851 5.547000
v -0.451842 2.705933 5.537000
v -0.436215 2.701993 5.529000
v -0.424213 2.721023 5.568000
v -0.409060 2.720506 5.567000
v -0.394551 2.724389 5.575000
v -0.375507 2.696020 5.517000
v -0.361025 2.699416 5.524000
v -0.347571 2.711121 5.548000
v -0.332668 2.712077 5.550000
v -0.318499 2.719385 5.565000
v -0.302996 2.715456 5.557000
v -0.288624 2.721790 5.570000
v -0.273789 2.724215 5.575000
v -0.258556 2.722732 5.572000
v -0.243383 2.721739 5.570000
v -0.228467 2.723679 5.574000
v -0.213377 2.723665 5.574000
v -0.198322 2.724141 5.575000
v -0.183657 2.730481 5.588000
v -0.168409 2.728516 5.584000
v -0.152469 2.713847 5.554000
v -0.137211 2.709440 5.545000
v -0.122288 2.711387 5.549000
v -0.107673 2.721641 5.570000
v -0.092794 2.727498 5.582000
v -0.077461 2.719675 5.566000
v -0.062069 2.705501 5.537000
v -0.047063 2.704520 5.535000
v -0.032219 2.716245 5.559000
v -0.017212 2.722595 5.572000
v -0.002129 2.723572 5.574000
v 0.012925 2.716243 5.559000
v 0.027907 2.709892 5.546000
v 0.042912 2.709406 5.545000
v 0.058027 2.714295 5.555000
v 0.073643 2.735798 5.599000
v 0.088831 2.736781 5.601000
v 0.103659 2.727991 5.583000
v 0.118623 2.724578 5.576000
v 0.133454 2.719211 5.565000
v 0.148999 2.728014 5.583000
v 0.164084 2.727535 5.582000
v 0.179645 2.734387 5.596000
v 0.194167 2.725603 5.578000
v 0.209156 2.724150 5.575000
v 0.223605 2.716345 5.559000
v 0.238826 2.718314 5.563000
v 0.253431 2.713444 5.553000
v 0.269335 2.722256 5.571000
v 0.284521 2.723251 5.573000
v 0.300416 2.730599 5.588000
v 0.314812 2.724266 5.575000
v 0.327599 2.705229 5.536000
v 0.342403 2.703785 5.533000
v 0.358612 2.713093 5.552000
v 0.374790 2.721424 5.569000
v 0.391410 2.732200 5.591000
v 0.406405 2.731250 5.589000
v 0.422370 2.736653 5.600000
v 0.435114 2.721532 5.569000
v 0.449792 2.719119 5.564000
v 0.463692 2.712308 5.550000
v 0.481484 2.727980 5.582000
v 0.496247 2.726058 5.578000
v 0.510898 2.723650 5.573000
v 0.527504 2.731506 5.589000
v 0.538858 2.712484 5.550000
v 0.553893 2.712523 5.550000
v 0.572311 2.728692 5.583000
v 0.586070 2.722380 5.570000
v 0.603104 2.731222 5.588000
v 0.618798 2.733711 5.593000
v 0.635087 2.738645 5.603000
v 0.651896 2.745537 5.617000
v 0.663080 2.728968 5.583000
v 0.679062 2.732441 5.590000
v 0.695952 2.739338 5.604000
v 0.711523 2.740860 5.607000
v 0.725945 2.737983 5.601000
v 0.743908 2.748308 5.622000
v 0.756584 2.739080 5.603000
v 0.769435 2.730831 5.586000
v 0.789076 2.746539 5.618000
v 0.807604 2.757850 5.641000
v 0.817068 2.738362 5.601000
v 0.831220 2.735010 5.594000
v 0.845638 2.732637 5.589000
v 0.861724 2.735644 5.595000
v 0.882546 2.753323 5.631000
v 0.886823 2.719662 5.562000
v 0.903701 2.725121 5.573000
v 0.917341 2.720802 5.564000
v 0.941996 2.748761 5.621000
v 0.955892 2.744936 5.613000
v 0.974764 2.755296 5.634000
v 0.981627 2.731914 5.586000
v 0.999473 2.739344 5.601000
v 1.025917 2.769765 5.663000
v 1.031370 2.743453 5.609000
v 1.049780 2.751871 5.626000
v 1.058629 2.735346 5.592000
v 1.062111 2.705613 5.531000
v 1.092529 2.744368 5.610000
v 1.112320 2.755734 5.633000
v 1.126033 2.751937 5.625000
v 1.130372 2.725636 5.571000
v 1.150047 2.736522 5.593000
v 1.185261 2.783619 5.689000
v 1.220443 2.758572 5.637000
v 1.232938 2.752349 5.624000
v 1.244033 2.743191 5.605000
v 1.253455 2.730611 5.579000
v 1.285706 2.767468 5.654000
v 1.300450 2.734000 5.585000
v 1.328158 2.760105 5.638000
v 1.349963 2.773487 5.665000
v 1.355529 2.753580 5.624000
v 1.363800 2.739552 5.595000
v 1.368465 2.718669 5.552000
v 1.433791 2.787099 5.691000
v 1.421062 2.732924 5.580000
v 1.431154 2.723317 5.560000
v 1.514479 2.765270 5.644000
v 1.497931 2.707665 5.526000
v 1.582405 2.776936 5.666000
v 1.713513 2.716504 5.537000
v 1.738735 2.732491 5.569000
v 1.794992 2.749097 5.601000
v 1.491843 2.011712 4.090000
v 1.495869 2.002184 4.070000
v -2.904897 2.672140 5.376000
v -2.913000 2.693396 5.421000
v -2.814627 2.671235 5.387000
v -2.740124 2.685725 5.428000
v -2.746812 2.707062 5.473000
v -2.682113 2.687566 5.439000
v -2.664608 2.700170 5.468000
v -2.602233 2.682391 5.437000
v -2.585093 2.680114 5.434000
v -2.558536 2.667989 5.411000
v -2.534371 2.673857 5.426000
v -2.509643 2.695292 5.474000
v -2.502166 2.703437 5.492000
v -2.474232 2.689444 5.465000
v -2.461317 2.691705 5.471000
v -2.447045 2.692500 5.474000
v -2.442101 2.703633 5.498000
v -2.405262 2.679374 5.450000
v -2.404231 2.694949 5.483000
v -2.374314 2.712224 5.522000
v -2.339453 2.689517 5.477000
v -2.309953 2.672721 5.444000
v -2.296673 2.674594 5.449000
v -2.294682 2.689726 5.481000
v -2.278387 2.688179 5.479000
v -2.250967 2.673398 5.450000
v -2.240952 2.679231 5.463000
v -2.227619 2.681148 5.468000
v -2.224791 2.695820 5.499000
v -2.203722 2.688438 5.485000
v -2.191123 2.691359 5.492000
v -2.187213 2.705067 5.521000
v -2.170960 2.703592 5.519000
v -2.153168 2.700168 5.513000
v -2.140850 2.703609 5.521000
v -2.118106 2.693837 5.502000
v -2.097772 2.687014 5.489000
v -2.088145 2.693906 5.504000
v -2.067148 2.686123 5.489000
v -2.048862 2.681775 5.481000
v -2.034343 2.682329 5.483000
v -2.025713 2.690715 5.501000
v -2.006397 2.684925 5.490000
v -1.991503 2.685011 5.491000
v -1.975174 2.683149 5.488000
v -1.964586 2.689116 5.501000
v -1.945785 2.683846 5.491000
v -1.924940 2.675653 5.475000
v -1.913261 2.680174 5.485000
v -1.902574 2.686166 5.498000
v -1.870795 2.683511 5.494000
v -1.865068 2.696846 5.522000
v -1.851154 2.698465 5.526000
v -1.824934 2.682023 5.493000
v -1.812741 2.686096 5.502000
v -1.793646 2.679923 5.490000
v -1.780456 2.682544 5.496000
v -1.779446 2.703715 5.540000
v -1.759412 2.696096 5.525000
v -1.738521 2.687021 5.507000
v -1.728063 2.694054 5.522000
v -1.722802 2.709384 5.554000
v -1.706920 2.708132 5.552000
v -1.684351 2.696156 5.528000
v -1.660109 2.681261 5.498000
v -1.641424 2.675152 5.486000
v -1.634372 2.688066 5.513000
v -1.626297 2.699519 5.537000
v -1.611986 2.700738 5.540000
v -1.597376 2.701474 5.542000
v -1.583903 2.704165 5.548000
v -1.564464 2.696625 5.533000
v -1.552953 2.702737 5.546000
v -1.538326 2.703492 5.548000
v -1.523419 2.703764 5.549000
v -1.506608 2.700631 5.543000
v -1.490912 2.699451 5.541000
v -1.474166 2.696327 5.535000
v -1.460093 2.698079 5.539000
v -1.442611 2.693503 5.530000
v -1.428023 2.694289 5.532000
v -1.413683 2.695566 5.535000
v -1.391246 2.681264 5.506000
v -1.385467 2.699106 5.543000
v -1.367376 2.693091 5.531000
v -1.349356 2.687081 5.519000
v -1.335272 2.688864 5.523000
v -1.320692 2.689678 5.525000
v -1.304451 2.687088 5.520000
v -1.287773 2.683528 5.513000
v -1.273907 2.685812 5.518000
v -1.260473 2.689074 5.525000
v -1.245652 2.689418 5.526000
v -1.226375 2.680032 5.507000
v -1.208964 2.674544 5.496000
v -1.196613 2.680251 5.508000
v -1.184628 2.686934 5.522000
v -1.172146 2.692647 5.534000
v -1.158975 2.696903 5.543000
v -1.146788 2.703593 5.557000
v -1.136769 2.715638 5.582000
v -1.118177 2.707252 5.565000
v -1.099085 2.697411 5.545000
v -1.082060 2.692437 5.535000
v -1.067789 2.694277 5.539000
v -1.054450 2.698551 5.548000
v -1.036380 2.690668 5.532000
v -1.019877 2.686679 5.524000
v -1.007057 2.692419 5.536000
v -0.992203 2.692812 5.537000
v -0.976639 2.691263 5.534000
v -0.961267 2.690202 5.532000
v -0.945395 2.687684 5.527000
v -0.931403 2.690518 5.533000
v -0.915228 2.687033 5.526000
v -0.904468 2.699596 5.552000
v -0.889884 2.700978 5.555000
v -0.874025 2.698471 5.550000
v -0.857421 2.693536 5.540000
v -0.843306 2.696383 5.546000
v -0.826024 2.689021 5.531000
v -0.812050 2.692357 5.538000
v -0.800630 2.704446 5.563000
v -0.787381 2.710702 5.576000
v -0.771570 2.708210 5.571000
v -0.529020 1.972574 4.058000
v -0.515595 1.963299 4.039000
v -0.485266 1.973395 4.060000
v -0.474264 1.973359 4.060000
v -0.443110 1.981523 4.077000
v -0.430793 1.975660 4.065000
v -0.417302 1.963966 4.041000
v -0.528696 2.700644 5.557000
v -0.514568 2.705469 5.567000
v -0.500208 2.709323 5.575000
v -0.486153 2.715122 5.587000
v -0.469926 2.708773 5.574000
v -0.453688 2.701940 5.560000
v -0.440130 2.711144 5.579000
v -0.425861 2.716461 5.590000
v -0.409107 2.705744 5.568000
v -0.392686 2.696486 5.549000
v -0.377320 2.694032 5.544000
v -0.363485 2.702755 5.562000
v -0.348989 2.707106 5.571000
v -0.334805 2.714375 5.586000
v -0.318994 2.708523 5.574000
v -0.304122 2.710448 5.578000
v -0.289694 2.716747 5.591000
v -0.274852 2.719645 5.597000
v -0.259746 2.720115 5.598000
v -0.244591 2.720099 5.598000
v -0.229068 2.715712 5.589000
v -0.213747 2.713269 5.584000
v -0.198630 2.713257 5.584000
v -0.183547 2.713732 5.585000
v -0.168459 2.714208 5.586000
v -0.152926 2.706910 5.571000
v -0.137648 2.703014 5.563000
v -0.122898 2.709809 5.577000
v -0.107841 2.710775 5.579000
v -0.092722 2.710282 5.578000
v -0.077777 2.715622 5.589000
v -0.062525 2.710273 5.578000
v -0.047333 2.704926 5.567000
v -0.032368 2.713669 5.585000
v -0.017279 2.718041 5.594000
v -0.002133 2.713181 5.584000
v 0.012959 2.708323 5.574000
v 0.027986 2.702493 5.562000
v 0.043242 2.715128 5.588000
v 0.058441 2.718533 5.595000
v 0.073770 2.725339 5.609000
v 0.088683 2.717084 5.592000
v 0.103783 2.716117 5.590000
v 0.118574 2.708349 5.574000
v 0.134070 2.716617 5.591000
v 0.149631 2.724400 5.607000
v 0.164544 2.720036 5.598000
v 0.180051 2.725391 5.609000
v 0.195304 2.726373 5.611000
v 0.209818 2.717639 5.593000
v 0.226165 2.732229 5.623000
v 0.240186 2.718638 5.595000
v 0.255058 2.715737 5.589000
v 0.270334 2.717211 5.592000
v 0.286085 2.723058 5.604000
v 0.301902 2.728907 5.616000
v 0.316034 2.719694 5.597000
v 0.330714 2.715826 5.589000
v 0.345970 2.716819 5.591000
v 0.361496 2.719757 5.597000
v 0.377189 2.723667 5.605000
v 0.392225 2.722719 5.603000
v 0.408633 2.731006 5.620000
v 0.422720 2.723743 5.605000
v 0.436335 2.714051 5.585000
v 0.451945 2.716996 5.591000
v 0.466835 2.715568 5.588000
v 0.482055 2.716085 5.589000
v 0.498615 2.723893 5.605000
v 0.515355 2.732188 5.622000
v 0.531148 2.735140 5.628000
v 0.546101 2.733718 5.625000
v 0.559442 2.724522 5.606000
v 0.572988 2.716785 5.590000
v 0.588763 2.719741 5.596000
v 0.604032 2.720269 5.597000
v 0.618975 2.719340 5.595000
v 0.633567 2.716955 5.590000
v 0.649294 2.719431 5.595000
v 0.666118 2.726284 5.609000
v 0.681076 2.725361 5.607000
v 0.700121 2.740481 5.638000
v 0.714640 2.737617 5.632000
v 0.728999 2.734270 5.625000
v 0.758280 2.730009 5.616000
v 0.772679 2.727152 5.610000
v 0.791400 2.739367 5.635000
v 0.807252 2.741375 5.639000
v 0.819918 2.732690 5.621000
v 0.834271 2.729840 5.615000
v 0.851618 2.736716 5.629000
v 0.868888 2.743108 5.642000
v 0.886231 2.749502 5.655000
v 0.899500 2.743257 5.642000
v 0.909782 2.728262 5.611000
v 0.930119 2.743415 5.642000
v 0.946771 2.747388 5.650000
v 0.963638 2.751849 5.659000
v 0.974156 2.738320 5.631000
v 0.986104 2.729170 5.612000
v 0.999557 2.724398 5.602000
v 1.023464 2.747836 5.650000
v 1.039728 2.750365 5.655000
v 1.051357 2.740736 5.635000
v 1.065150 2.736947 5.627000
v 1.073334 2.719054 5.590000
v 1.088524 2.719161 5.590000
v 1.114379 2.745538 5.644000
v 1.126117 2.736895 5.626000
v 1.167607 2.762915 5.679000
v 1.180552 2.757199 5.667000
v 1.191745 2.747593 5.647000
v 1.214589 2.764751 5.682000
v 1.233677 2.738741 5.628000
v 1.274654 2.761407 5.674000
v 1.283056 2.746464 5.643000
v 1.293595 2.736391 5.622000
v 1.296804 2.711230 5.570000
v 1.322817 2.733775 5.616000
v 1.338124 2.733933 5.616000
v 1.353434 2.734095 5.616000
v 1.362168 2.721115 5.589000
v 1.384806 2.735891 5.619000
v 1.408920 2.723580 5.593000
v 1.440230 2.725406 5.596000
v 1.459416 2.732901 5.611000
v 1.480790 2.744298 5.634000
v 1.496983 2.745958 5.637000
v 1.506758 2.735931 5.616000
v 1.519676 2.731753 5.607000
v 1.509552 2.686651 5.514000
v 1.571369 2.769213 5.683000
v 1.591392 2.777234 5.699000
v 1.585847 2.740911 5.624000
v 1.615799 2.739916 5.621000
v 1.630045 2.738206 5.617000
v 1.641053 2.731139 5.602000
v 1.665881 2.746992 5.634000
v 1.698949 2.776018 5.693000
v 1.721320 2.737808 5.613000
v 1.724990 2.719549 5.575000
v 1.812949 2.761216 5.658000
v 1.812054 2.736634 5.607000
v 1.423918 1.983571 4.059000
v 1.470255 2.001523 4.094000
v 1.484880 2.006217 4.103000
v 1.495185 2.005050 4.100000
v 2.119954 2.760380 5.641000
v 2.240967 2.776947 5.668000
v 2.465140 2.785527 5.669000
v 2.499625 2.806825 5.711000
v 2.631895 2.848439 5.787000
v -2.917298 2.668598 5.401000
v -2.884511 2.652197 5.370000
v -2.887195 2.668409 5.405000
v -2.840073 2.666273 5.407000
v -2.840259 2.680545 5.438000
v -2.825748 2.681025 5.441000
v -2.816927 2.686937 5.455000
v -2.748286 2.678720 5.446000
v -2.727838 2.673386 5.437000
v -2.696492 2.657255 5.406000
v -2.680228 2.655890 5.405000
v -2.688464 2.693961 5.486000
v -2.654023 2.674462 5.448000
v -2.623698 2.658914 5.418000
v -2.591163 2.640935 5.383000
v -2.615789 2.681344 5.467000
v -2.579512 2.674878 5.457000
v -2.550172 2.659905 5.428000
v -2.544366 2.669448 5.449000
v -2.513864 2.653039 5.417000
v -2.504319 2.658685 5.430000
v -2.507552 2.678045 5.471000
v -2.494628 2.680278 5.477000
v -2.481688 2.682521 5.483000
v -2.463336 2.678905 5.477000
v -2.459646 2.707888 5.539000
v -2.451386 2.715542 5.556000
v -2.396141 2.670918 5.466000
v -2.399735 2.708754 5.546000
v -2.374134 2.696911 5.523000
v -2.337150 2.671901 5.473000
v -2.322523 2.672294 5.475000
v -2.283235 2.661398 5.455000
v -2.277001 2.671577 5.477000
v -2.260334 2.669569 5.474000
v -2.265024 2.692925 5.523000
v -2.258048 2.702632 5.544000
v -2.220631 2.675789 5.490000
v -2.215263 2.687463 5.515000
v -2.186235 2.670395 5.481000
v -2.175233 2.675263 5.492000
v -2.168508 2.685495 5.514000
v -2.151520 2.683070 5.510000
v -2.138056 2.685038 5.515000
v -2.126884 2.689933 5.526000
v -2.096176 2.670013 5.486000
v -2.077082 2.664706 5.476000
v -2.060691 2.662815 5.473000
v -2.044700 2.661418 5.471000
v -2.037635 2.671702 5.493000
v -2.031561 2.683450 5.518000
v -2.015494 2.682074 5.516000
v -2.001624 2.683622 5.520000
v -1.982703 2.678372 5.510000
v -1.965633 2.675560 5.505000
v -1.948600 2.672756 5.500000
v -1.936877 2.677249 5.510000
v -1.921621 2.676888 5.510000
v -1.910524 2.682364 5.522000
v -1.885299 2.667931 5.493000
v -1.880669 2.682647 5.524000
v -1.870136 2.689110 5.538000
v -1.852835 2.685869 5.532000
v -1.826606 2.669526 5.499000
v -1.806827 2.662417 5.485000
v -1.793338 2.664537 5.490000
v -1.787280 2.677824 5.518000
v -1.781395 2.691599 5.547000
v -1.763259 2.686939 5.538000
v -1.744233 2.680832 5.526000
v -1.734040 2.688313 5.542000
v -1.720045 2.689979 5.546000
v -1.704190 2.688739 5.544000
v -1.684087 2.680716 5.528000
v -1.662871 2.670761 5.508000
v -1.648353 2.671479 5.510000
v -1.640054 2.682383 5.533000
v -1.630166 2.690866 5.551000
v -1.614657 2.690143 5.550000
v -1.596855 2.685548 5.541000
v -1.582818 2.687258 5.545000
v -1.566220 2.684612 5.540000
v -1.551054 2.684394 5.540000
v -1.536171 2.684665 5.541000
v -1.519091 2.681065 5.534000
v -1.502598 2.678438 5.529000
v -1.486945 2.677270 5.527000
v -1.475834 2.684340 5.542000
v -1.464118 2.690445 5.555000
v -1.450510 2.693163 5.561000
v -1.432227 2.687168 5.549000
v -1.416313 2.685536 5.546000
v -1.401935 2.686814 5.549000
v -1.389544 2.691968 5.560000
v -1.374625 2.692285 5.561000
v -1.356037 2.685344 5.547000
v -1.337772 2.678891 5.534000
v -1.325316 2.684059 5.545000
v -1.306898 2.677131 5.531000
v -1.287391 2.667786 5.512000
v -1.273993 2.671030 5.519000
v -1.261016 2.675244 5.528000
v -1.247542 2.678493 5.535000
v -1.230694 2.674487 5.527000
v -1.214332 2.671452 5.521000
v -1.200612 2.674227 5.527000
v -1.190294 2.684746 5.549000
v -1.177318 2.689461 5.559000
v -1.163872 2.693212 5.567000
v -1.146671 2.688257 5.557000
v -1.133192 2.692013 5.565000
v -1.116056 2.687064 5.555000
v -1.097788 2.679217 5.539000
v -1.081172 2.675242 5.531000
v -1.069229 2.682878 5.547000
v -1.055110 2.685196 5.552000
v -1.040404 2.686066 5.554000
v -1.026243 2.688389 5.559000
v -1.011511 2.689263 5.561000
v -0.996233 2.688690 5.560000
v -0.980257 2.686184 5.555000
v -0.964483 2.684164 5.551000
v -0.951127 2.688916 5.561000
v -0.933005 2.680132 5.543000
v -0.918130 2.680537 5.544000
v -0.904716 2.685296 5.554000
v -0.891250 2.690056 5.564000
v -0.875055 2.686599 5.557000
v -0.861529 2.691364 5.567000
v -0.843542 2.682110 5.548000
v -0.829541 2.685428 5.555000
v -0.816091 2.690681 5.566000
v -0.803157 2.697870 5.581000
v -0.792120 2.711827 5.610000
v -0.539580 1.960028 4.055000
v -0.527677 1.956605 4.048000
v -0.516323 1.955117 4.045000
v -0.501738 1.941064 4.016000
v -0.483917 1.956944 4.049000
v -0.481940 1.994125 4.126000
v -0.445035 1.979048 4.095000
v -0.432035 1.970319 4.077000
v -0.419958 1.965458 4.067000
v -0.531324 2.698953 5.585000
v -0.515736 2.696504 5.580000
v -0.500265 2.694538 5.576000
v -0.486122 2.699823 5.587000
v -0.472172 2.706558 5.601000
v -0.455128 2.695415 5.578000
v -0.440892 2.700703 5.589000
v -0.425910 2.701643 5.591000
v -0.410257 2.698235 5.584000
v -0.394572 2.694345 5.576000
v -0.379815 2.696738 5.581000
v -0.365228 2.700582 5.589000
v -0.350910 2.706842 5.602000
v -0.335744 2.706822 5.602000
v -0.319891 2.701005 5.590000
v -0.304485 2.698570 5.585000
v -0.290247 2.706767 5.602000
v -0.275720 2.713033 5.615000
v -0.260102 2.708669 5.606000
v -0.244883 2.708172 5.605000
v -0.229506 2.705742 5.600000
v -0.213811 2.698965 5.586000
v -0.198512 2.696538 5.581000
v -0.183931 2.704258 5.597000
v -0.168389 2.697967 5.584000
v -0.153192 2.696509 5.581000
v -0.138259 2.699883 5.588000
v -0.123288 2.703258 5.595000
v -0.108221 2.705184 5.599000
v -0.093149 2.707594 5.604000
v -0.078106 2.711938 5.613000
v -0.062981 2.714833 5.619000
v -0.047764 2.714347 5.618000
v -0.032506 2.709996 5.609000
v -0.017305 2.707096 5.603000
v -0.002138 2.704196 5.597000
v 0.013002 2.702264 5.593000
v 0.028166 2.704681 5.598000
v 0.043403 2.709998 5.609000
v 0.058741 2.717247 5.624000
v 0.073884 2.714352 5.618000
v 0.089011 2.711941 5.613000
v 0.103647 2.697452 5.583000
v 0.118801 2.698424 5.585000
v 0.134494 2.710027 5.609000
v 0.149756 2.711484 5.612000
v 0.164946 2.711493 5.612000
v 0.180137 2.711503 5.612000
v 0.195397 2.712479 5.614000
v 0.210294 2.708625 5.606000
v 0.225428 2.708154 5.605000
v 0.241245 2.715415 5.620000
v 0.256458 2.715429 5.620000
v 0.272058 2.719309 5.628000
v 0.287294 2.719326 5.628000
v 0.303443 2.727557 5.645000
v 0.317935 2.720810 5.631000
v 0.333120 2.720346 5.630000
v 0.348115 2.718433 5.626000
v 0.363411 2.718937 5.627000
v 0.378108 2.715093 5.619000
v 0.392901 2.712217 5.613000
v 0.409553 2.721905 5.633000
v 0.424805 2.721931 5.633000
v 0.439042 2.715675 5.620000
v 0.452805 2.707005 5.602000
v 0.468142 2.707999 5.604000
v 0.483835 2.710928 5.610000
v 0.499562 2.713859 5.616000
v 0.516054 2.720656 5.630000
v 0.532340 2.726006 5.641000
v 0.548492 2.730390 5.650000
v 0.561500 2.719311 5.627000
v 0.576845 2.719832 5.628000
v 0.591564 2.717454 5.623000
v 0.606148 2.714594 5.617000
v 0.619927 2.708353 5.604000
v 0.636130 2.712746 5.613000
v 0.653078 2.720040 5.628000
v 0.668446 2.720569 5.629000
v 0.682241 2.714816 5.617000
v 0.697835 2.716315 5.620000
v 0.720043 2.742950 5.675000
v 0.733869 2.737202 5.663000
v 0.745778 2.724689 5.637000
v 0.760382 2.722328 5.632000
v 0.774685 2.719002 5.625000
v 0.788811 2.715194 5.617000
v 0.806759 2.724439 5.636000
v 0.824229 2.731753 5.651000
v 0.837026 2.723600 5.634000
v 0.853969 2.728985 5.645000
v 0.873129 2.741139 5.670000
v 0.888038 2.739760 5.667000
v 0.901816 2.734998 5.657000
v 0.915542 2.730239 5.647000
v 0.935149 2.742887 5.673000
v 0.952386 2.748285 5.684000
v 0.966959 2.745950 5.679000
v 0.976491 2.729594 5.645000
v 0.987070 2.716624 5.618000
v 1.002499 2.717195 5.619000
v 1.020834 2.725507 5.636000
v 1.035403 2.723666 5.632000
v 1.050512 2.723278 5.631000
v 1.064292 2.719507 5.623000
v 1.077839 2.715255 5.614000
v 1.092897 2.714874 5.613000
v 1.111110 2.722235 5.628000
v 1.126405 2.722344 5.628000
v 1.148195 2.737936 5.660000
v 1.159470 2.728376 5.640000
v 1.178763 2.737685 5.659000
v 1.195419 2.740710 5.665000
v 1.208263 2.735028 5.653000
v 1.226239 2.740962 5.665000
v 1.240996 2.739640 5.662000
v 1.256849 2.740742 5.664000
v 1.270918 2.737976 5.658000
v 1.287459 2.740536 5.663000
v 1.297359 2.729065 5.639000
v 1.307131 2.717596 5.615000
v 1.322428 2.717746 5.615000
v 1.342017 2.726612 5.633000
v 1.353273 2.718540 5.616000
v 1.374676 2.730803 5.641000
v 1.396465 2.743556 5.667000
v 1.403202 2.726780 5.632000
v 1.419575 2.728889 5.636000
v 1.444630 2.747467 5.674000
v 1.461405 2.750070 5.679000
v 1.480552 2.757036 5.693000
v 1.481122 2.729621 5.636000
v 1.498644 2.733689 5.644000
v 1.517287 2.739700 5.656000
v 1.524076 2.724402 5.624000
v 1.593122 2.764766 5.706000
v 1.637349 2.735153 5.643000
v 1.642858 2.718913 5.609000
v 1.667995 2.735155 5.642000
v 1.686456 2.740254 5.652000
v 1.720335 2.770088 5.713000
v 1.737399 2.723853 5.616000
v 1.403770 2.039579 4.201000
v 1.448637 1.976093 4.066000
v 1.472122 1.992900 4.100000
v 1.485672 1.996105 4.106000
v 2.138860 2.789719 5.735000
v 2.120089 2.725408 5.601000
v 2.269477 2.777436 5.701000
v 2.271991 2.742901 5.628000
v 2.496254 2.770096 5.668000
v -3.527443 2.697239 5.382000
v -3.075929 2.741743 5.573000
v -2.845526 2.670471 5.450000
v -2.833071 2.672915 5.457000
v -2.820603 2.675371 5.464000
v -2.809660 2.679309 5.474000
v -2.732244 2.648164 5.416000
v -2.716412 2.647274 5.416000
v -2.688637 2.634672 5.392000
v -2.693249 2.653842 5.433000
v -2.704052 2.679361 5.487000
v -2.689579 2.679980 5.490000
v -2.661477 2.666948 5.465000
v -2.629184 2.649547 5.431000
v -2.594704 2.629730 5.392000
v -2.601129 2.651380 5.438000
v -2.571032 2.666640 5.474000
v -2.544097 2.654212 5.450000
v -2.527990 2.653002 5.449000
v -2.520669 2.661052 5.467000
v -2.522429 2.678841 5.505000
v -2.503498 2.674740 5.498000
v -2.449627 2.649073 5.448000
v -2.456887 2.673211 5.499000
v -2.454997 2.687627 5.530000
v -2.437067 2.684556 5.525000
v -2.404282 2.664980 5.486000
v -2.393071 2.669221 5.496000
v -2.390903 2.683667 5.527000
v -2.369668 2.676757 5.514000
v -2.339982 2.660153 5.481000
v -2.330431 2.666372 5.495000
v -2.315761 2.666776 5.497000
v -2.304024 2.670585 5.506000
v -2.287263 2.668583 5.503000
v -2.263927 2.658834 5.484000
v -2.252603 2.663155 5.494000
v -2.239201 2.665060 5.499000
v -2.220526 2.660674 5.491000
v -2.200304 2.654361 5.479000
v -2.191726 2.662105 5.496000
v -2.174750 2.659685 5.492000
v -2.159775 2.659696 5.493000
v -2.149101 2.665040 5.505000
v -2.136822 2.668455 5.513000
v -2.128742 2.677199 5.532000
v -2.106433 2.668046 5.514000
v -2.079305 2.652614 5.483000
v -2.071561 2.661865 5.503000
v -2.051758 2.655643 5.491000
v -2.037967 2.657169 5.495000
v -2.030789 2.667404 5.517000
v -2.024962 2.679577 5.543000
v -2.005948 2.674353 5.533000
v -1.984481 2.665755 5.516000
v -1.965617 2.660549 5.506000
v -1.950714 2.660666 5.507000
v -1.940384 2.667070 5.521000
v -1.926149 2.668165 5.524000
v -1.909485 2.665887 5.520000
v -1.893882 2.665064 5.519000
v -1.882378 2.670042 5.530000
v -1.875210 2.681301 5.554000
v -1.856197 2.675668 5.543000
v -1.829282 2.658460 5.508000
v -1.810143 2.652361 5.496000
v -1.803162 2.664124 5.521000
v -1.794108 2.672996 5.540000
v -1.780461 2.675117 5.545000
v -1.764565 2.673866 5.543000
v -1.745216 2.667316 5.530000
v -1.729386 2.666078 5.528000
v -1.717916 2.671597 5.540000
v -1.703927 2.673263 5.544000
v -1.687485 2.671077 5.540000
v -1.668657 2.665040 5.528000
v -1.650200 2.659491 5.517000
v -1.640701 2.668408 5.536000
v -1.629634 2.674919 5.550000
v -1.615006 2.675651 5.552000
v -1.598644 2.673496 5.548000
v -1.582309 2.671346 5.544000
v -1.565154 2.667756 5.537000
v -1.548882 2.665617 5.533000
v -1.532913 2.663964 5.530000
v -1.516418 2.661352 5.525000
v -1.502128 2.662599 5.528000
v -1.486750 2.661923 5.527000
v -1.475376 2.668475 5.541000
v -1.464458 2.675994 5.557000
v -1.451370 2.679663 5.565000
v -1.435920 2.679003 5.564000
v -1.417670 2.673051 5.552000
v -1.405048 2.677695 5.562000
v -1.391126 2.679936 5.567000
v -1.375944 2.679772 5.567000
v -1.360278 2.678650 5.565000
v -1.341484 2.671275 5.550000
v -1.324926 2.668236 5.544000
v -1.308876 2.666163 5.540000
v -1.291918 2.662169 5.532000
v -1.275699 2.659623 5.527000
v -1.264071 2.666703 5.542000
v -1.251014 2.670899 5.551000
v -1.235683 2.670287 5.550000
v -1.220362 2.669678 5.549000
v -1.206351 2.671959 5.554000
v -1.192960 2.675685 5.562000
v -1.178469 2.677010 5.565000
v -1.162501 2.674969 5.561000
v -1.144701 2.668603 5.548000
v -1.128806 2.666570 5.544000
v -1.113738 2.666462 5.544000
v -1.098277 2.665396 5.542000
v -1.083220 2.665295 5.542000
v -1.070671 2.671447 5.555000
v -1.056723 2.674236 5.561000
v -1.042557 2.676546 5.566000
v -1.026889 2.675012 5.563000
v -1.012877 2.677808 5.569000
v -0.997579 2.677240 5.568000
v -0.981936 2.675712 5.565000
v -0.967875 2.678515 5.571000
v -0.951902 2.676031 5.566000
v -0.937640 2.678356 5.571000
v -0.920372 2.672031 5.558000
v -0.907900 2.679650 5.574000
v -0.892460 2.678616 5.572000
v -0.878921 2.683354 5.582000
v -0.860533 2.673191 5.561000
v -0.846973 2.677933 5.571000
v -0.831568 2.676908 5.569000
v -0.818814 2.684536 5.585000
v -0.803672 2.684476 5.585000
v -0.791214 2.693550 5.604000
v -0.533635 1.967613 4.094000
v -0.520371 1.959406 4.077000
v -0.495710 1.949245 4.056000
v -0.493444 1.984293 4.129000
v -0.457770 1.975069 4.110000
v -0.449570 1.988014 4.137000
v -0.436775 1.980778 4.122000
v -0.420344 1.956244 4.071000
v -0.534240 2.698561 5.616000
v -0.516074 2.683153 5.584000
v -0.500593 2.681200 5.580000
v -0.486005 2.684054 5.586000
v -0.471554 2.687869 5.594000
v -0.456080 2.685920 5.590000
v -0.440155 2.681089 5.580000
v -0.426647 2.691154 5.601000
v -0.412217 2.695935 5.611000
v -0.397096 2.696392 5.612000
v -0.381358 2.692526 5.604000
v -0.366317 2.693466 5.606000
v -0.352143 2.701133 5.622000
v -0.336863 2.700634 5.621000
v -0.320731 2.692929 5.605000
v -0.304959 2.687626 5.594000
v -0.290593 2.694817 5.609000
v -0.276048 2.701047 5.622000
v -0.259995 2.692385 5.604000
v -0.244607 2.689969 5.599000
v -0.229165 2.686594 5.592000
v -0.214029 2.686582 5.592000
v -0.199106 2.689454 5.598000
v -0.184217 2.693287 5.606000
v -0.169435 2.699523 5.619000
v -0.153980 2.695191 5.610000
v -0.138721 2.693742 5.607000
v -0.123634 2.695657 5.611000
v -0.108698 2.701896 5.624000
v -0.093460 2.701411 5.623000
v -0.078283 2.702847 5.626000
v -0.063191 2.708609 5.638000
v -0.047906 2.707165 5.635000
v -0.032620 2.704280 5.629000
v -0.017357 2.699955 5.620000
v -0.002145 2.698513 5.617000
v 0.013064 2.699955 5.620000
v 0.028285 2.700917 5.622000
v 0.043594 2.706684 5.634000
v 0.058780 2.703804 5.628000
v 0.074038 2.704768 5.630000
v 0.089292 2.705253 5.631000
v 0.104570 2.706218 5.633000
v 0.119645 2.702381 5.625000
v 0.134846 2.701907 5.624000
v 0.150522 2.710082 5.641000
v 0.165790 2.710090 5.641000
v 0.180865 2.707216 5.635000
v 0.195804 2.702902 5.626000
v 0.210845 2.700511 5.621000
v 0.226381 2.704366 5.629000
v 0.241832 2.706781 5.634000
v 0.257539 2.711598 5.644000
v 0.272623 2.709691 5.640000
v 0.288043 2.711148 5.643000
v 0.303695 2.714527 5.650000
v 0.319216 2.716466 5.654000
v 0.333989 2.712160 5.645000
v 0.349456 2.713620 5.648000
v 0.364165 2.709315 5.639000
v 0.378893 2.705492 5.631000
v 0.394698 2.709358 5.639000
v 0.410547 2.713225 5.647000
v 0.426364 2.716612 5.654000
v 0.438860 2.699340 5.618000
v 0.453586 2.696483 5.612000
v 0.468949 2.697471 5.614000
v 0.485531 2.705187 5.630000
v 0.500687 2.704736 5.629000
v 0.516847 2.709572 5.639000
v 0.534288 2.720655 5.662000
v 0.550690 2.725975 5.673000
v 0.565057 2.721204 5.663000
v 0.580190 2.720279 5.661000
v 0.595417 2.719835 5.660000
v 0.610425 2.718431 5.657000
v 0.624311 2.712224 5.644000
v 0.638920 2.709382 5.638000
v 0.655703 2.715672 5.651000
v 0.670300 2.712833 5.645000
v 0.688024 2.722489 5.665000
v 0.704491 2.726862 5.674000
v 0.719739 2.726430 5.673000
v 0.733946 2.722155 5.664000
v 0.748105 2.717881 5.655000
v 0.763432 2.717935 5.655000
v 0.778071 2.715587 5.650000
v 0.792403 2.712279 5.643000
v 0.808989 2.716664 5.652000
v 0.828104 2.729221 5.678000
v 0.842904 2.727361 5.674000
v 0.859046 2.729829 5.679000
v 0.875524 2.733260 5.686000
v 0.889691 2.729483 5.678000
v 0.903497 2.724746 5.668000
v 0.918710 2.724338 5.667000
v 0.935402 2.728258 5.675000
v 0.951636 2.730738 5.680000
v 0.966878 2.730336 5.679000
v 0.979348 2.722244 5.662000
v 0.989796 2.708865 5.634000
v 1.007764 2.716162 5.649000
v 1.024366 2.719615 5.656000
v 1.039538 2.719225 5.655000
v 1.053774 2.716432 5.649000
v 1.068169 2.714123 5.644000
v 1.084074 2.715663 5.647000
v 1.099024 2.714802 5.645000
v 1.115545 2.717790 5.651000
v 1.129699 2.715009 5.645000
v 1.147677 2.721371 5.658000
v 1.165934 2.728216 5.672000
v 1.182603 2.731217 5.678000
v 1.197830 2.730853 5.677000
v 1.211558 2.727125 5.669000
v 1.227194 2.727730 5.670000
v 1.245029 2.733148 5.681000
v 1.259822 2.731835 5.678000
v 1.277744 2.737261 5.689000
v 1.287092 2.724406 5.662000
v 1.305267 2.730320 5.674000
v 1.320020 2.729019 5.671000
v 1.335937 2.730129 5.673000
v 1.350439 2.728354 5.669000
v 1.368055 2.732839 5.678000
v 1.385480 2.736847 5.686000
v 1.400981 2.737009 5.686000
v 1.438795 2.750342 5.713000
v 1.445216 2.733184 5.677000
v 1.462767 2.737213 5.685000
v 1.485047 2.749913 5.711000
v 1.491181 2.732764 5.675000
v 1.505353 2.730546 5.670000
v 1.526477 2.740853 5.691000
v 1.539049 2.735754 5.680000
v 1.562513 2.749925 5.709000
v 1.579784 2.753024 5.715000
v 1.593462 2.749865 5.708000
v 1.595551 2.726957 5.660000
v 1.626255 2.726921 5.659000
v 1.654041 2.722085 5.648000
v 1.664794 2.714613 5.632000
v 1.683222 2.719677 5.642000
v 1.800910 2.735530 5.671000
v 1.826764 2.751258 5.703000
v 1.405688 2.014528 4.173000
v 1.455843 1.974798 4.087000
v 1.475430 1.986189 4.110000
v 2.137436 2.732316 5.648000
v 2.140979 2.717275 5.616000
v 2.160099 2.722078 5.625000
v 2.272950 2.766103 5.711000
v 2.433295 2.825631 5.826000
v 2.439473 2.760567 5.687000
v -3.058749 2.711069 5.544000
v -3.010266 2.681563 5.486000
v -2.908157 2.643979 5.418000
v -2.893636 2.644399 5.421000
v -2.894717 2.673067 5.484000
v -2.861691 2.656467 5.452000
v -2.857067 2.666197 5.474000
v -2.832100 2.656945 5.457000
v -2.826354 2.665723 5.477000
v -2.821031 2.674997 5.498000
v -2.802346 2.671632 5.493000
v -2.769007 2.654184 5.459000
v -2.751022 2.651343 5.455000
v -2.728080 2.673018 5.505000
v -2.720450 2.680423 5.522000
v -2.684830 2.660176 5.482000
v -2.665044 2.655478 5.474000
v -2.647746 2.653220 5.471000
v -2.624234 2.644674 5.455000
v -2.610399 2.645839 5.459000
v -2.597989 2.648469 5.466000
v -2.590284 2.655953 5.483000
v -2.574518 2.655213 5.483000
v -2.562040 2.657874 5.490000
v -2.543048 2.653769 5.483000
v -2.527803 2.653548 5.484000
v -2.518069 2.659145 5.497000
v -2.491890 2.647339 5.474000
v -2.464052 2.633615 5.447000
v -2.461559 2.646980 5.476000
v -2.450431 2.651166 5.486000
v -2.437046 2.652945 5.491000
v -2.427176 2.658598 5.504000
v -2.405858 2.651702 5.491000
v -2.389853 2.650614 5.490000
v -2.380358 2.656777 5.504000
v -2.367791 2.659569 5.511000
v -2.341542 2.646930 5.486000
v -2.326050 2.646365 5.486000
v -2.317311 2.653527 5.502000
v -2.306405 2.658285 5.513000
v -2.290465 2.657265 5.512000
v -2.269592 2.650470 5.499000
v -2.250036 2.645133 5.489000
v -2.238285 2.648961 5.498000
v -2.220431 2.645571 5.492000
v -2.203829 2.643636 5.489000
v -2.190447 2.645562 5.494000
v -2.178632 2.649422 5.503000
v -2.162062 2.647512 5.500000
v -2.150205 2.651387 5.509000
v -2.137534 2.654306 5.516000
v -2.119834 2.650978 5.510000
v -2.109818 2.657279 5.524000
v -2.098977 2.662624 5.536000
v -2.083187 2.661724 5.535000
v -2.062183 2.654100 5.520000
v -2.046836 2.653697 5.520000
v -2.038491 2.662435 5.539000
v -2.022745 2.661565 5.538000
v -2.005203 2.658300 5.532000
v -1.984107 2.650238 5.516000
v -1.966322 2.646509 5.509000
v -1.950000 2.644709 5.506000
v -1.940031 2.651562 5.521000
v -1.924060 2.650255 5.519000
v -1.910875 2.652797 5.525000
v -1.893893 2.650064 5.520000
v -1.885794 2.659818 5.541000
v -1.873537 2.663817 5.550000
v -1.857891 2.663022 5.549000
v -1.836944 2.654556 5.532000
v -1.819393 2.650895 5.525000
v -1.808091 2.656357 5.537000
v -1.794465 2.658465 5.542000
v -1.777286 2.655303 5.536000
v -1.761421 2.654066 5.534000
v -1.743681 2.649956 5.526000
v -1.727242 2.647772 5.522000
v -1.712692 2.648470 5.524000
v -1.701825 2.654925 5.538000
v -1.687843 2.656592 5.542000
v -1.670826 2.653470 5.536000
v -1.656839 2.655146 5.540000
v -1.641946 2.655390 5.541000
v -1.630284 2.660909 5.553000
v -1.616234 2.662599 5.557000
v -1.599575 2.659982 5.552000
v -1.582949 2.657370 5.547000
v -1.566355 2.654763 5.542000
v -1.550634 2.653598 5.540000
v -1.536868 2.655790 5.545000
v -1.522257 2.656550 5.547000
v -1.508455 2.658750 5.552000
v -1.491402 2.655208 5.545000
v -1.478119 2.658375 5.552000
v -1.462695 2.657715 5.551000
v -1.450670 2.663283 5.563000
v -1.434456 2.661194 5.559000
v -1.421586 2.665333 5.568000
v -1.406145 2.664688 5.567000
v -1.391713 2.665962 5.570000
v -1.376774 2.666282 5.571000
v -1.360612 2.664214 5.567000
v -1.342783 2.658798 5.556000
v -1.325256 2.653866 5.546000
v -1.308732 2.650852 5.540000
v -1.296214 2.655975 5.551000
v -1.281793 2.657274 5.554000
v -1.267587 2.659054 5.558000
v -1.251334 2.656532 5.553000
v -1.237560 2.659275 5.559000
v -1.223316 2.661065 5.563000
v -1.208619 2.661901 5.565000
v -1.193914 2.662739 5.567000
v -1.177507 2.659754 5.561000
v -1.163225 2.661555 5.565000
v -1.146035 2.656663 5.555000
v -1.132364 2.659905 5.562000
v -1.116648 2.658366 5.559000
v -1.103328 2.662569 5.568000
v -1.087421 2.660558 5.564000
v -1.072887 2.661897 5.567000
v -1.059099 2.665150 5.574000
v -1.044526 2.666494 5.577000
v -1.029754 2.667361 5.579000
v -1.014245 2.666319 5.577000
v -0.998212 2.663844 5.572000
v -0.984148 2.666631 5.578000
v -0.969185 2.667030 5.579000
v -0.953705 2.665997 5.577000
v -0.938406 2.665444 5.576000
v -0.924108 2.667761 5.581000
v -0.909783 2.670080 5.586000
v -0.893832 2.667621 5.581000
v -0.878224 2.666120 5.578000
v -0.861396 2.660798 5.567000
v -0.847821 2.665515 5.577000
v -0.833298 2.667365 5.581000
v -0.819194 2.670651 5.588000
v -0.803902 2.670116 5.587000
v -0.789887 2.673883 5.595000
v -0.551079 1.979369 4.142000
v -0.536727 1.967864 4.118000
v -0.535906 2.006535 4.199000
v -0.494965 1.979198 4.142000
v -0.458743 1.968118 4.119000
v -0.449108 1.974780 4.133000
v -0.440668 1.987176 4.159000
v -0.547558 2.674152 5.597000
v -0.533352 2.678898 5.607000
v -0.517337 2.674568 5.598000
v -0.501910 2.673105 5.595000
v -0.487282 2.675944 5.601000
v -0.471948 2.674962 5.599000
v -0.455891 2.669681 5.588000
v -0.441235 2.672522 5.594000
v -0.426928 2.677754 5.605000
v -0.412341 2.681553 5.613000
v -0.397074 2.681053 5.612000
v -0.381473 2.678166 5.606000
v -0.366428 2.679101 5.608000
v -0.351873 2.683860 5.618000
v -0.337145 2.687664 5.626000
v -0.321172 2.681436 5.613000
v -0.305597 2.678076 5.606000
v -0.290215 2.676150 5.602000
v -0.275297 2.678524 5.607000
v -0.259749 2.674689 5.599000
v -0.244638 2.675154 5.600000
v -0.229481 2.675142 5.600000
v -0.214592 2.678475 5.607000
v -0.199665 2.681808 5.614000
v -0.184799 2.686576 5.624000
v -0.170000 2.693255 5.638000
v -0.154603 2.690858 5.633000
v -0.139234 2.688463 5.628000
v -0.123958 2.687501 5.626000
v -0.108925 2.692272 5.636000
v -0.093605 2.690356 5.632000
v -0.078321 2.688919 5.629000
v -0.063176 2.692737 5.637000
v -0.047946 2.694168 5.640000
v -0.032647 2.691299 5.634000
v -0.017409 2.692731 5.637000
v -0.002153 2.693209 5.638000
v 0.013115 2.695119 5.642000
v 0.028394 2.696076 5.644000
v 0.043692 2.697511 5.647000
v 0.058860 2.692259 5.636000
v 0.074113 2.692262 5.636000
v 0.089398 2.693221 5.638000
v 0.105028 2.702780 5.658000
v 0.120107 2.697531 5.647000
v 0.135535 2.700403 5.653000
v 0.150914 2.701843 5.656000
v 0.166545 2.707106 5.667000
v 0.181530 2.701859 5.656000
v 0.196316 2.694703 5.641000
v 0.211434 2.692803 5.637000
v 0.226691 2.692813 5.637000
v 0.242120 2.694736 5.641000
v 0.257434 2.695226 5.642000
v 0.272851 2.696673 5.645000
v 0.288334 2.698598 5.649000
v 0.303948 2.701479 5.655000
v 0.318973 2.699107 5.650000
v 0.334858 2.703901 5.660000
v 0.349809 2.701053 5.654000
v 0.364727 2.698205 5.648000
v 0.379814 2.696792 5.645000
v 0.395376 2.698724 5.649000
v 0.411469 2.704000 5.660000
v 0.425359 2.694946 5.641000
v 0.440554 2.694492 5.640000
v 0.456147 2.696427 5.644000
v 0.470509 2.691198 5.633000
v 0.486796 2.696958 5.645000
v 0.502793 2.700808 5.653000
v 0.519566 2.708481 5.669000
v 0.535483 2.711379 5.675000
v 0.552113 2.717621 5.688000
v 0.566220 2.711443 5.675000
v 0.581076 2.709088 5.670000
v 0.596433 2.709123 5.670000
v 0.612545 2.712504 5.677000
v 0.626373 2.705853 5.663000
v 0.641826 2.706370 5.664000
v 0.657633 2.708322 5.668000
v 0.674412 2.714098 5.680000
v 0.691257 2.719876 5.692000
v 0.705437 2.715142 5.682000
v 0.720198 2.712799 5.677000
v 0.734414 2.708547 5.668000
v 0.750567 2.711463 5.674000
v 0.766754 2.714382 5.680000
v 0.784075 2.721125 5.694000
v 0.796278 2.710189 5.671000
v 0.811936 2.711200 5.673000
v 0.829210 2.717472 5.686000
v 0.845665 2.720877 5.693000
v 0.859738 2.716637 5.684000
v 0.875458 2.717657 5.686000
v 0.893853 2.726804 5.705000
v 0.906615 2.718746 5.688000
v 0.921556 2.717381 5.685000
v 0.933679 2.707893 5.665000
v 0.949214 2.708445 5.666000
v 0.967140 2.715690 5.681000
v 0.982554 2.715768 5.681000
v 0.998672 2.717761 5.685000
v 1.015171 2.720712 5.691000
v 1.030255 2.719841 5.689000
v 1.044595 2.717059 5.683000
v 1.061703 2.721452 5.692000
v 1.074508 2.714850 5.678000
v 1.090119 2.715423 5.679000
v 1.103791 2.711216 5.670000
v 1.120772 2.715141 5.678000
v 1.135197 2.712853 5.673000
v 1.154262 2.721566 5.691000
v 1.170550 2.723587 5.695000
v 1.188112 2.728481 5.705000
v 1.203409 2.728117 5.704000
v 1.214858 2.719146 5.685000
v 1.230534 2.719744 5.686000
v 1.247533 2.723215 5.693000
v 1.265904 2.729560 5.706000
v 1.280980 2.728733 5.704000
v 1.294912 2.725517 5.697001
v 1.309959 2.724696 5.695000
v 1.329187 2.732490 5.711000
v 1.344503 2.732155 5.710000
v 1.362437 2.737086 5.720000
v 1.377056 2.735323 5.716000
v 1.390195 2.730691 5.706000
v 1.403530 2.726541 5.697001
v 1.419310 2.727181 5.698000
v 1.427042 2.712507 5.667000
v 1.440971 2.709803 5.661000
v 1.464134 2.724336 5.691000
v 1.483565 2.731693 5.706000
v 1.501243 2.735704 5.714000
v 1.515252 2.733017 5.708000
v 1.528160 2.728418 5.698000
v 1.547250 2.734837 5.711000
v 1.561763 2.733119 5.707000
v 1.585933 2.748170 5.738000
v 1.589342 2.727303 5.694000
v 1.595617 2.711707 5.661000
v 1.609685 2.709527 5.656000
v 1.628903 2.715974 5.669000
v 1.648198 2.722428 5.682000
v 1.655856 2.709720 5.655000
v 1.675786 2.717143 5.670000
v 1.681784 2.702046 5.638000
v 1.756458 2.771564 5.782000
v 1.769262 2.767031 5.772000
v 1.795660 2.759417 5.755000
v 1.769611 2.695916 5.622000
v 1.392600 2.000680 4.169000
v 1.430200 2.005721 4.178000
v 1.439327 2.002610 4.171000
v 1.460598 2.016311 4.199000
v 2.111270 2.763261 5.749000
v 2.119100 2.753094 5.727000
v 2.144566 2.745759 5.710000
v 2.235062 2.761468 5.738000
v 2.302294 2.786030 5.786000
v 2.322907 2.791832 5.797000
v 2.490355 2.784518 5.769000
v 2.812692 2.729892 5.619000
v 3.303662 2.947119 6.030000
v 3.445241 2.817134 5.714000
v -3.708150 2.644012 5.284000
v -3.678771 2.633764 5.268000
v -3.046539 2.671534 5.494000
v -3.007405 2.650460 5.453000
v -2.987747 2.646425 5.447000
v -2.980160 2.653094 5.463000
v -2.954063 2.643269 5.445000
v -2.931258 2.649884 5.463000
v -2.921955 2.655150 5.476000
v -2.924279 2.671091 5.511000
v -2.891599 2.655059 5.480000
v -2.870674 2.649709 5.471000
v -2.864440 2.657933 5.490000
v -2.872649 2.679718 5.537000
v -2.844497 2.667636 5.514000
v -2.822662 2.661380 5.503000
v -2.802959 2.657077 5.496000
v -2.786872 2.656174 5.496000
v -2.744248 2.644269 5.475000
v -2.734277 2.649205 5.487000
v -2.721287 2.651256 5.493000
v -2.681565 2.641888 5.477000
v -2.675922 2.651211 5.498000
v -2.662439 2.652828 5.503000
v -2.642697 2.648192 5.495000
v -2.611550 2.632008 5.463000
v -2.607693 2.643300 5.488000
v -2.598045 2.648818 5.501000
v -2.584587 2.650495 5.506000
v -2.571121 2.652182 5.511000
v -2.548372 2.644258 5.496000
v -2.522041 2.632501 5.473000
v -2.499526 2.624608 5.458000
v -2.492587 2.633076 5.477000
v -2.476061 2.631458 5.475000
v -2.463609 2.634175 5.482000
v -2.456047 2.642186 5.500000
v -2.451061 2.653086 5.524000
v -2.431849 2.648625 5.516000
v -2.407442 2.638416 5.496000
v -2.390999 2.636861 5.494000
v -2.378042 2.639155 5.500000
v -2.373228 2.650573 5.525000
v -2.351219 2.642811 5.510000
v -2.328887 2.634582 5.494000
v -2.321818 2.643625 5.514000
v -2.307958 2.645005 5.518000
v -2.290768 2.642559 5.514000
v -2.269487 2.635332 5.500000
v -2.253217 2.633865 5.498000
v -2.232494 2.627139 5.485000
v -2.223579 2.634312 5.501000
v -2.210574 2.636703 5.507000
v -2.195953 2.637186 5.509000
v -2.184500 2.641507 5.519000
v -2.169466 2.641528 5.520000
v -2.158731 2.646819 5.532000
v -2.142129 2.644942 5.529000
v -2.121709 2.638290 5.516000
v -2.108247 2.640256 5.521000
v -2.097800 2.646054 5.534000
v -2.087291 2.651858 5.547000
v -2.065889 2.643806 5.531000
v -2.052002 2.645323 5.535000
v -2.038470 2.647324 5.540000
v -2.021268 2.644553 5.535000
v -2.004467 2.642268 5.531000
v -1.985540 2.637125 5.521000
v -1.970246 2.636767 5.521000
v -1.956377 2.638325 5.525000
v -1.943901 2.641799 5.533000
v -1.930344 2.643847 5.538000
v -1.915038 2.643514 5.538000
v -1.900428 2.644143 5.540000
v -1.886835 2.646209 5.545000
v -1.873560 2.648757 5.551000
v -1.859926 2.650835 5.556000
v -1.840627 2.644808 5.544000
v -1.826012 2.645467 5.546000
v -1.811393 2.646131 5.548000
v -1.797095 2.647278 5.551000
v -1.777008 2.639846 5.536000
v -1.760513 2.637667 5.532000
v -1.745308 2.637401 5.532000
v -1.730734 2.638094 5.534000
v -1.716157 2.638792 5.536000
v -1.702190 2.640448 5.540000
v -1.688206 2.642109 5.544000
v -1.672698 2.641393 5.543000
v -1.658397 2.642587 5.546000
v -1.642901 2.641881 5.545000
v -1.630938 2.646896 5.556000
v -1.616885 2.648581 5.560000
v -1.602816 2.650270 5.564000
v -1.586447 2.648153 5.560000
v -1.570105 2.646042 5.556000
v -1.552950 2.642506 5.549000
v -1.538056 2.642785 5.550000
v -1.523710 2.644020 5.553000
v -1.509624 2.645736 5.557000
v -1.493906 2.644599 5.555000
v -1.478737 2.644419 5.555000
v -1.461991 2.641386 5.549000
v -1.446325 2.640262 5.547000
v -1.434286 2.645805 5.559000
v -1.419123 2.645641 5.559000
v -1.405226 2.647859 5.564000
v -1.391056 2.649606 5.568000
v -1.376620 2.650879 5.571000
v -1.359973 2.647875 5.565000
v -1.344086 2.646301 5.562000
v -1.327742 2.643780 5.557000
v -1.311191 2.640786 5.551000
v -1.297479 2.643505 5.557000
v -1.284660 2.648129 5.567000
v -1.270878 2.650854 5.573000
v -1.254136 2.647398 5.566000
v -1.238549 2.646323 5.564000
v -1.223415 2.646203 5.564000
v -1.209153 2.647989 5.568000
v -1.194014 2.647875 5.568000
v -1.178454 2.646812 5.566000
v -1.163534 2.647179 5.567000
v -1.148199 2.646599 5.566000
v -1.133686 2.647922 5.569000
v -1.119359 2.649724 5.573000
v -1.104023 2.649151 5.572000
v -1.089476 2.650482 5.575000
v -1.074529 2.650865 5.576000
v -1.059389 2.650775 5.576000
v -1.045749 2.654490 5.584000
v -1.030960 2.655356 5.586000
v -1.015435 2.654322 5.584000
v -0.999205 2.651389 5.578000
v -0.984422 2.652261 5.580000
v -0.969977 2.654086 5.584000
v -0.953973 2.651636 5.579000
v -0.939343 2.652990 5.582000
v -0.925362 2.656246 5.589000
v -0.911995 2.661407 5.600000
v -0.895207 2.656588 5.590000
v -0.879104 2.653672 5.584000
v -0.863190 2.651234 5.579000
v -0.849737 2.656401 5.590000
v -0.834433 2.655867 5.589000
v -0.819137 2.655335 5.588000
v -0.802983 2.651954 5.581000
v -0.789974 2.659028 5.596000
v -0.776470 2.664678 5.608000
v -0.553438 1.976578 4.160000
v -0.541254 1.973217 4.153000
v -0.452341 1.977727 4.163000
v -0.441384 1.979126 4.166000
v -0.433302 1.993828 4.197000
v -0.548407 2.663126 5.606000
v -0.533893 2.666421 5.613000
v -0.518232 2.664017 5.608000
v -0.502958 2.663514 5.607000
v -0.487864 2.663963 5.608000
v -0.472512 2.662987 5.606000
v -0.457090 2.661537 5.603000
v -0.441684 2.660089 5.600000
v -0.426600 2.660542 5.601000
v -0.412025 2.664320 5.609000
v -0.397054 2.665725 5.612000
v -0.381998 2.666655 5.614000
v -0.366801 2.666636 5.614000
v -0.351855 2.668518 5.618000
v -0.336648 2.668501 5.618000
v -0.321385 2.668010 5.617000
v -0.306181 2.667995 5.617000
v -0.290874 2.667031 5.615000
v -0.275971 2.669867 5.621000
v -0.260479 2.667004 5.615000
v -0.245063 2.664618 5.610000
v -0.229962 2.665556 5.612000
v -0.214964 2.667921 5.617000
v -0.199976 2.670761 5.623000
v -0.185086 2.675502 5.633000
v -0.170203 2.681193 5.645000
v -0.154761 2.678336 5.639000
v -0.139326 2.675004 5.632000
v -0.123996 2.673098 5.628000
v -0.108881 2.675943 5.634000
v -0.093667 2.676888 5.636000
v -0.078317 2.673559 5.629000
v -0.063050 2.672131 5.626000
v -0.047833 2.672604 5.627000
v -0.032593 2.671652 5.625000
v -0.017386 2.674026 5.630000
v -0.002153 2.677825 5.638000
v 0.013114 2.679725 5.642000
v 0.028398 2.681151 5.645000
v 0.043698 2.682577 5.648000
v 0.058941 2.680680 5.644000
v 0.074136 2.677833 5.638000
v 0.089569 2.683061 5.649000
v 0.105098 2.689240 5.662000
v 0.120442 2.689720 5.663000
v 0.135600 2.686402 5.656000
v 0.150960 2.687358 5.658000
v 0.166420 2.689740 5.663000
v 0.181586 2.687374 5.658000
v 0.196899 2.687382 5.658000
v 0.211686 2.680742 5.644000
v 0.227243 2.684078 5.651000
v 0.242151 2.679813 5.642000
v 0.257057 2.676026 5.634000
v 0.272402 2.676988 5.636000
v 0.288320 2.683176 5.649000
v 0.304148 2.687941 5.659000
v 0.319578 2.688905 5.661000
v 0.335256 2.691771 5.667000
v 0.350533 2.691313 5.666000
v 0.365806 2.690856 5.665000
v 0.381006 2.689925 5.663000
v 0.396965 2.694219 5.672000
v 0.411883 2.691390 5.666000
v 0.427222 2.691411 5.666000
v 0.441780 2.686683 5.656000
v 0.457173 2.687182 5.657000
v 0.472405 2.686731 5.656000
v 0.487632 2.686281 5.655000
v 0.504188 2.692959 5.669000
v 0.520179 2.696311 5.676000
v 0.535831 2.697766 5.679000
v 0.550335 2.693520 5.670000
v 0.566187 2.695926 5.675000
v 0.582067 2.698334 5.680000
v 0.597449 2.698367 5.680000
v 0.612832 2.698402 5.680000
v 0.626999 2.693212 5.669000
v 0.641334 2.688974 5.660000
v 0.657825 2.693763 5.670000
v 0.675083 2.701405 5.686000
v 0.691093 2.703822 5.691000
v 0.705765 2.701014 5.685000
v 0.720025 2.696782 5.676000
v 0.735662 2.697778 5.678000
v 0.751841 2.700676 5.684000
v 0.768458 2.705002 5.693000
v 0.782783 2.701251 5.685000
v 0.797207 2.697977 5.678000
v 0.812739 2.698506 5.679000
v 0.830319 2.705689 5.694000
v 0.845605 2.705271 5.693000
v 0.861643 2.707231 5.697001
v 0.876010 2.703965 5.690000
v 0.889715 2.698801 5.679000
v 0.904795 2.697915 5.677000
v 0.921487 2.701784 5.685000
v 0.937893 2.704704 5.691000
v 0.952659 2.702873 5.687000
v 0.969618 2.707224 5.696000
v 0.986281 2.710626 5.703000
v 1.003335 2.714981 5.712000
v 1.018834 2.715060 5.712000
v 1.033249 2.712291 5.706000
v 1.049655 2.714751 5.711000
v 1.064971 2.714363 5.710000
v 1.082554 2.719681 5.721000
v 1.095016 2.712166 5.705000
v 1.107199 2.704178 5.688000
v 1.122449 2.703799 5.687000
v 1.140698 2.710554 5.701000
v 1.158822 2.716837 5.714000
v 1.175991 2.720745 5.722000
v 1.191541 2.720853 5.722000
v 1.206882 2.720488 5.721000
v 1.221579 2.718699 5.717000
v 1.236257 2.716913 5.713000
v 1.251135 2.715606 5.710000
v 1.269106 2.720960 5.721000
v 1.281749 2.714902 5.708000
v 1.296371 2.713128 5.704000
v 1.312583 2.714687 5.707000
v 1.332539 2.723860 5.726000
v 1.351659 2.731135 5.741000
v 1.368245 2.733181 5.745000
v 1.381002 2.727618 5.733000
v 1.388824 2.712542 5.701000
v 1.402634 2.709363 5.694000
v 1.419150 2.711423 5.698000
v 1.430655 2.703969 5.682000
v 1.446913 2.705560 5.685000
v 1.466020 2.712390 5.699000
v 1.485988 2.720654 5.716000
v 1.509206 2.734634 5.745000
v 1.517191 2.721010 5.716000
v 1.533871 2.723099 5.720000
v 1.551391 2.726620 5.727000
v 1.567311 2.727290 5.728000
v 1.581308 2.724631 5.722000
v 1.600579 2.731024 5.735000
v 1.606398 2.714563 5.700000
v 1.625691 2.720965 5.713000
v 1.643048 2.724039 5.719000
v 1.651163 2.711874 5.693000
v 1.679049 2.732108 5.735000
v 1.765011 2.769282 5.811000
v 1.765937 2.746184 5.762000
v 1.782989 2.748350 5.766000
v 1.800070 2.750521 5.770000
v 1.792316 2.715036 5.695000
v 1.441580 2.042687 4.281000
v 1.464954 2.026719 4.246000
v 1.459298 2.003103 4.196000
v 1.484921 2.022457 4.236000
v 2.066988 2.751178 5.760000
v 2.110134 2.746127 5.747000
v 2.127201 2.747962 5.750000
v 2.136841 2.740245 5.733000
v 2.179324 2.754472 5.761000
v 2.191934 2.750601 5.752000
v 2.232528 2.781652 5.816000
v 2.224772 2.752448 5.754000
v 2.236154 2.747165 5.742000
v 2.251404 2.746673 5.740000
v 2.338827 2.795040 5.838000
v 2.325731 2.760592 5.765000
v 2.396669 2.751741 5.741000
v 2.414098 2.753737 5.744000
v 2.460124 2.770229 5.776000
v 2.483725 2.778975 5.793000
v 2.490175 2.768542 5.770000
v 2.519536 2.783551 5.800000
v 2.677528 2.816274 5.857000
v 2.720874 2.762529 5.736000
v 2.814305 2.715981 5.624000
v 3.238900 2.872977 5.914001
v 3.309504 2.920842 6.010000
v 2.728204 2.249444 4.598000
v 3.458159 2.811676 5.738000
v -3.700333 2.501452 4.975000
v -3.436840 2.605996 5.305000
v -3.510524 2.708951 5.529000
v -3.025148 2.624547 5.428000
v -3.041513 2.651929 5.487000
v -3.015106 2.642106 5.469000
v -2.996516 2.639068 5.465000
v -2.976891 2.635084 5.459000
v -2.962758 2.635944 5.463000
v -2.938924 2.628138 5.449000
v -2.930758 2.634335 5.464000
v -2.929466 2.646808 5.492000
v -2.881640 2.630839 5.463000
v -2.872847 2.636605 5.477000
v -2.871302 2.649119 5.505000
v -2.869101 2.661158 5.532000
v -2.796105 2.621319 5.453000
v -2.803076 2.642047 5.498000
v -2.783449 2.637795 5.491000
v -2.756832 2.626837 5.470000
v -2.738380 2.623580 5.465000
v -2.743395 2.642895 5.507000
v -2.731350 2.645899 5.515000
v -2.704512 2.634525 5.493000
v -2.684188 2.629404 5.484000
v -2.675616 2.635803 5.499000
v -2.665528 2.640773 5.511000
v -2.656354 2.646711 5.525000
v -2.624182 2.629669 5.491000
v -2.603152 2.623662 5.480000
v -2.608174 2.643994 5.524000
v -2.594661 2.645666 5.529000
v -2.570413 2.636345 5.511000
v -2.545823 2.626562 5.492000
v -2.519519 2.614884 5.469000
v -2.503438 2.613738 5.468000
v -2.490565 2.615950 5.474000
v -2.491240 2.632503 5.510000
v -2.473306 2.629476 5.505000
v -2.470598 2.642697 5.534000
v -2.463307 2.651148 5.553000
v -2.442261 2.644809 5.541000
v -2.411227 2.627506 5.506000
v -2.382583 2.612608 5.476000
v -2.375305 2.621098 5.495000
v -2.364071 2.625303 5.505000
v -2.352796 2.629515 5.515000
v -2.332579 2.623724 5.504000
v -2.320017 2.626524 5.511000
v -2.309521 2.631714 5.523000
v -2.289834 2.626431 5.513000
v -2.269804 2.620682 5.502000
v -2.248620 2.613516 5.488000
v -2.231598 2.611122 5.484000
v -2.223097 2.618735 5.501000
v -2.214916 2.626829 5.519000
v -2.204255 2.632074 5.531000
v -2.186416 2.628761 5.525000
v -2.173339 2.631166 5.531000
v -2.157898 2.630724 5.531000
v -2.142470 2.630290 5.531000
v -2.120515 2.621781 5.514000
v -2.106684 2.623266 5.518000
v -2.096631 2.629512 5.532000
v -2.083501 2.631961 5.538000
v -2.066988 2.630141 5.535000
v -2.049019 2.626427 5.528000
v -2.034410 2.626997 5.530000
v -2.018704 2.626149 5.529000
v -2.001927 2.623884 5.525000
v -1.986619 2.623526 5.525000
v -1.968824 2.619851 5.518000
v -1.958510 2.626153 5.532000
v -1.941455 2.623441 5.527000
v -1.929314 2.627381 5.536000
v -1.917133 2.631327 5.545000
v -1.901823 2.631007 5.545000
v -1.885160 2.628796 5.541000
v -1.869203 2.627540 5.539000
v -1.855273 2.629137 5.543000
v -1.840000 2.628843 5.543000
v -1.827369 2.632348 5.551000
v -1.812089 2.632064 5.551000
v -1.794874 2.628942 5.545000
v -1.776095 2.623456 5.534000
v -1.762474 2.625561 5.539000
v -1.750410 2.630040 5.549000
v -1.735483 2.630259 5.550000
v -1.719937 2.629535 5.549000
v -1.703174 2.626921 5.544000
v -1.690097 2.629999 5.551000
v -1.673369 2.627396 5.546000
v -1.659065 2.628588 5.549000
v -1.643269 2.627416 5.547000
v -1.627489 2.626249 5.545000
v -1.613180 2.627456 5.548000
v -1.601164 2.632455 5.559000
v -1.587667 2.635090 5.565000
v -1.571316 2.632995 5.561000
v -1.554992 2.630904 5.557000
v -1.540357 2.631659 5.559000
v -1.526814 2.634311 5.565000
v -1.512156 2.635073 5.567000
v -1.496146 2.633473 5.564000
v -1.478029 2.628092 5.553000
v -1.460502 2.623662 5.544000
v -1.444593 2.622075 5.541000
v -1.427673 2.618599 5.534000
v -1.416155 2.625065 5.548000
v -1.403807 2.630113 5.559000
v -1.391402 2.635165 5.570000
v -1.375235 2.633124 5.566000
v -1.359338 2.631559 5.563000
v -1.344669 2.632364 5.565000
v -1.330470 2.634117 5.569000
v -1.314363 2.632090 5.565000
v -1.297814 2.629121 5.559000
v -1.283839 2.631357 5.564000
v -1.270068 2.634070 5.570000
v -1.254915 2.633948 5.570000
v -1.238652 2.631464 5.565000
v -1.224618 2.633712 5.570000
v -1.210559 2.635963 5.575000
v -1.197763 2.641054 5.586000
v -1.181945 2.639528 5.583000
v -1.166564 2.638950 5.582000
v -1.150159 2.636012 5.576000
v -1.135825 2.637804 5.580000
v -1.119262 2.634398 5.573000
v -1.104324 2.634777 5.574000
v -1.090165 2.637048 5.579000
v -1.076366 2.640268 5.586000
v -1.062341 2.643017 5.592000
v -1.046975 2.642460 5.591000
v -1.032169 2.643323 5.593000
v -1.016263 2.641353 5.589000
v -0.999844 2.637967 5.582000
v -0.985052 2.638837 5.584000
v -0.970772 2.641127 5.589000
v -0.955098 2.639638 5.586000
v -0.939274 2.637678 5.582000
v -0.924963 2.639974 5.587000
v -0.911604 2.645106 5.598000
v -0.896424 2.645043 5.598000
v -0.879672 2.640257 5.588000
v -0.863904 2.638307 5.584000
v -0.849679 2.641085 5.590000
v -0.835123 2.642919 5.594000
v -0.819082 2.640029 5.588000
v -0.803793 2.639504 5.587000
v -0.790205 2.644650 5.598000
v -0.777389 2.652632 5.615000
v -0.549039 1.990196 4.213000
v -0.539540 1.997250 4.228000
v -0.429872 1.966772 4.164000
v -0.548964 2.650642 5.612000
v -0.534625 2.654865 5.621000
v -0.518759 2.651532 5.614000
v -0.503649 2.651978 5.615000
v -0.488448 2.651953 5.615000
v -0.473331 2.652401 5.616000
v -0.457882 2.650961 5.613000
v -0.441978 2.646688 5.604000
v -0.426350 2.643833 5.598000
v -0.411711 2.647119 5.605000
v -0.397388 2.652767 5.617000
v -0.382183 2.652748 5.617000
v -0.367176 2.654148 5.620000
v -0.351400 2.649881 5.611000
v -0.336393 2.651282 5.614000
v -0.320797 2.647961 5.607000
v -0.306221 2.653141 5.618000
v -0.291068 2.653600 5.619000
v -0.276105 2.655949 5.624000
v -0.260745 2.654520 5.621000
v -0.245882 2.658287 5.629000
v -0.230402 2.655442 5.623000
v -0.215567 2.660155 5.633000
v -0.200251 2.659201 5.631000
v -0.185275 2.662971 5.639000
v -0.170135 2.664852 5.643000
v -0.154699 2.662012 5.637000
v -0.139320 2.659644 5.632000
v -0.123947 2.656806 5.626000
v -0.108915 2.661523 5.636000
v -0.093663 2.661519 5.636000
v -0.078397 2.661043 5.635000
v -0.063137 2.660568 5.634000
v -0.047873 2.659621 5.632000
v -0.032627 2.659147 5.631000
v -0.017398 2.660562 5.634000
v -0.002155 2.664812 5.643000
v 0.013123 2.666229 5.646000
v 0.028442 2.670008 5.654000
v 0.043742 2.670009 5.654000
v 0.058991 2.667650 5.649000
v 0.074225 2.665764 5.645000
v 0.089549 2.667184 5.648000
v 0.105167 2.675689 5.666000
v 0.120394 2.673332 5.661000
v 0.135690 2.672866 5.660000
v 0.150767 2.668622 5.651000
v 0.166207 2.670990 5.656000
v 0.181513 2.670997 5.656000
v 0.196716 2.669589 5.653000
v 0.211752 2.666292 5.646000
v 0.227233 2.668663 5.651000
v 0.242570 2.669145 5.652000
v 0.257729 2.667739 5.649000
v 0.272921 2.666807 5.647000
v 0.288970 2.673903 5.662000
v 0.304402 2.674861 5.664000
v 0.319732 2.674875 5.664000
v 0.335180 2.675835 5.666000
v 0.350702 2.677267 5.669000
v 0.366175 2.678229 5.671000
v 0.381929 2.681080 5.677000
v 0.397086 2.679681 5.674000
v 0.412445 2.679701 5.674000
v 0.427427 2.677360 5.669000
v 0.442539 2.675964 5.666000
v 0.457877 2.675986 5.666000
v 0.473299 2.676481 5.667000
v 0.488814 2.677450 5.669000
v 0.504072 2.677002 5.668000
v 0.520609 2.683169 5.681000
v 0.534859 2.677528 5.669000
v 0.550111 2.677084 5.668000
v 0.565857 2.679003 5.672000
v 0.582753 2.686118 5.687000
v 0.597942 2.685205 5.685000
v 0.612690 2.682404 5.679000
v 0.627074 2.678187 5.670000
v 0.642656 2.679167 5.672000
v 0.658250 2.680148 5.674000
v 0.674687 2.684438 5.683000
v 0.690930 2.687783 5.690000
v 0.705971 2.686407 5.687000
v 0.721376 2.686449 5.687000
v 0.737431 2.688854 5.692000
v 0.752852 2.688900 5.692000
v 0.768004 2.688002 5.690000
v 0.782733 2.685688 5.685000
v 0.797717 2.684320 5.682000
v 0.813831 2.686733 5.687000
v 0.830410 2.690566 5.695000
v 0.845697 2.690148 5.694000
v 0.861282 2.690677 5.695000
v 0.875180 2.686011 5.685000
v 0.890905 2.687016 5.687000
v 0.904890 2.682825 5.678000
v 0.921582 2.686669 5.686000
v 0.939308 2.693350 5.700000
v 0.956107 2.697198 5.708000
v 0.973120 2.701521 5.717000
v 0.989665 2.704428 5.723000
v 1.003961 2.701195 5.716000
v 1.019469 2.701271 5.716000
v 1.036608 2.705603 5.725000
v 1.052696 2.707103 5.728000
v 1.067496 2.705295 5.724000
v 1.082276 2.703490 5.720000
v 1.096460 2.700270 5.713000
v 1.107495 2.689489 5.690000
v 1.124722 2.693836 5.699000
v 1.143600 2.701967 5.716000
v 1.163587 2.712466 5.738000
v 1.178148 2.710203 5.733000
v 1.192058 2.706525 5.725000
v 1.206350 2.703795 5.719000
v 1.222962 2.706269 5.724000
v 1.239603 2.708745 5.729000
v 1.253865 2.706023 5.723000
v 1.271202 2.709925 5.731000
v 1.286339 2.709100 5.729000
v 1.300560 2.706388 5.723000
v 1.315442 2.705097 5.720000
v 1.332869 2.709012 5.728000
v 1.350814 2.713876 5.738000
v 1.371198 2.723474 5.758000
v 1.380615 2.711318 5.732000
v 1.390625 2.700583 5.709000
v 1.406424 2.701204 5.710000
v 1.422730 2.702775 5.713000
v 1.440063 2.706242 5.720000
v 1.458965 2.712553 5.733000
v 1.481543 2.725492 5.760000
v 1.495694 2.722821 5.754000
v 1.513232 2.726306 5.761000
v 1.526830 2.722696 5.753000
v 1.540122 2.718617 5.744000
v 1.557973 2.722588 5.752000
v 1.571496 2.718990 5.744000
v 1.584150 2.713976 5.733000
v 1.599260 2.713226 5.731000
v 1.620846 2.723370 5.752000
v 1.637999 2.725945 5.757000
v 1.646280 2.713845 5.731000
v 1.657324 2.706483 5.715000
v 1.671213 2.703861 5.709000
v 1.703393 2.730610 5.765000
v 1.730519 2.748842 5.803000
v 1.730472 2.723972 5.750000
v 1.766035 2.706706 5.712000
v 1.416757 2.028836 4.278000
v 1.439572 2.011975 4.241000
v 1.457433 2.020754 4.259000
v 1.465741 2.016253 4.249000
v 1.481997 2.022670 4.262000
v 1.487467 2.014381 4.244000
v 2.069486 2.738809 5.768000
v 2.088718 2.743455 5.777000
v 2.117847 2.760933 5.813000
v 2.151590 2.784125 5.861000
v 2.141278 2.730289 5.746000
v 2.159124 2.733074 5.751000
v 2.203694 2.749602 5.784000
v 2.218266 2.748134 5.780000
v 2.254089 2.772829 5.831000
v 2.241538 2.738089 5.757000
v 2.312693 2.748061 5.774000
v 2.342169 2.764263 5.807000
v 2.341383 2.744772 5.765000
v 2.416046 2.776346 5.828000
v 2.404052 2.744491 5.760000
v 2.442113 2.769821 5.812000
v 2.465253 2.778011 5.828000
v 2.481847 2.761051 5.790000
v 2.484397 2.746380 5.758000
v 2.529658 2.761427 5.787000
v 2.647846 2.785882 5.830000
v 2.656707 2.778452 5.813000
v 2.732373 2.774448 5.797000
v 2.734804 2.760852 5.767000
v 2.744493 2.738943 5.718000
v 3.284244 2.896599 5.999000
v 2.747199 2.252200 4.632000
v -3.479760 2.681681 5.511000
v -2.357644 1.984387 4.120000
v -3.014543 2.600359 5.411000
v -3.017666 2.616060 5.446000
v -3.015101 2.626961 5.471000
v -2.994879 2.622512 5.464000
v -2.975821 2.619041 5.459000
v -2.949234 2.608876 5.440000
v -2.940584 2.614554 5.454000
v -2.932418 2.620722 5.469000
v -2.923125 2.625943 5.482000
v -2.913784 2.631175 5.495000
v -2.888576 2.622059 5.478000
v -2.881850 2.629711 5.496000
v -2.856274 2.620153 5.478000
v -2.831869 2.611573 5.462000
v -2.813770 2.608748 5.458000
v -2.811612 2.620751 5.485000
v -2.799638 2.623685 5.493000
v -2.780548 2.619946 5.487000
v -2.757487 2.612404 5.473000
v -2.747056 2.616810 5.484000
v -2.743058 2.627428 5.508000
v -2.736470 2.635667 5.527000
v -2.706168 2.621031 5.498000
v -2.690737 2.620715 5.499000
v -2.678727 2.623746 5.507000
v -2.656539 2.616786 5.494000
v -2.648386 2.623650 5.510000
v -2.624874 2.615290 5.494000
v -2.612872 2.618367 5.502000
v -2.599900 2.620504 5.508000
v -2.583161 2.618845 5.506000
v -2.562257 2.612920 5.495000
v -2.553020 2.618893 5.509000
v -2.530827 2.611567 5.495000
v -2.531160 2.627538 5.530000
v -2.513572 2.624986 5.526000
v -2.496929 2.623395 5.524000
v -2.488400 2.630363 5.540000
v -2.471764 2.628792 5.538000
v -2.461808 2.634352 5.551000
v -2.439017 2.626160 5.535000
v -2.404511 2.605174 5.492000
v -2.382880 2.597960 5.478000
v -2.371284 2.601665 5.487000
v -2.368238 2.614859 5.516000
v -2.353102 2.614786 5.517000
v -2.334585 2.610932 5.510000
v -2.317806 2.608984 5.507000
v -2.306493 2.613203 5.517000
v -2.302197 2.625480 5.544000
v -2.273842 2.610300 5.513000
v -2.248950 2.598920 5.490000
v -2.235187 2.600334 5.494000
v -2.229897 2.611692 5.519000
v -2.222074 2.620217 5.538000
v -2.205391 2.618339 5.535000
v -2.188341 2.615997 5.531000
v -2.167004 2.608463 5.516000
v -2.156685 2.614177 5.529000
v -2.140108 2.612334 5.526000
v -2.123944 2.610972 5.524000
v -2.106657 2.608200 5.519000
v -2.093956 2.611107 5.526000
v -2.081226 2.614021 5.533000
v -2.066227 2.614106 5.534000
v -2.049381 2.611837 5.530000
v -2.032566 2.609576 5.526000
v -2.017244 2.609211 5.526000
v -2.000482 2.606965 5.522000
v -1.981235 2.601422 5.511000
v -1.972404 2.609575 5.529000
v -1.952155 2.602630 5.515000
v -1.940421 2.607019 5.525000
v -1.928641 2.611413 5.535000
v -1.915085 2.613454 5.540000
v -1.899452 2.612669 5.539000
v -1.884174 2.612364 5.539000
v -1.867216 2.609706 5.534000
v -1.852301 2.609884 5.535000
v -1.836725 2.609125 5.534000
v -1.826428 2.615915 5.549000
v -1.809854 2.613753 5.545000
v -1.793309 2.611597 5.541000
v -1.776472 2.608976 5.536000
v -1.763487 2.612015 5.543000
v -1.752678 2.618358 5.557000
v -1.736484 2.616695 5.554000
v -1.722482 2.618335 5.558000
v -1.709078 2.620923 5.564000
v -1.695648 2.623515 5.570000
v -1.675252 2.615279 5.553000
v -1.657645 2.611288 5.545000
v -1.639495 2.606361 5.535000
v -1.626395 2.609444 5.542000
v -1.612971 2.612060 5.548000
v -1.602111 2.618917 5.563000
v -1.587751 2.620129 5.566000
v -1.571967 2.618991 5.564000
v -1.555640 2.616917 5.560000
v -1.540447 2.616730 5.560000
v -1.527728 2.620782 5.569000
v -1.513063 2.621544 5.571000
v -1.496240 2.618546 5.565000
v -1.477858 2.612730 5.553000
v -1.461390 2.610211 5.548000
v -1.444431 2.606756 5.541000
v -1.429320 2.606597 5.541000
v -1.415234 2.608324 5.545000
v -1.404917 2.617110 5.564000
v -1.391004 2.619314 5.569000
v -1.373361 2.614467 5.559000
v -1.357731 2.613386 5.557000
v -1.345739 2.619362 5.570000
v -1.332485 2.622990 5.578000
v -1.316121 2.620508 5.573000
v -1.300021 2.618500 5.569000
v -1.285329 2.619315 5.571000
v -1.270174 2.619194 5.571000
v -1.255022 2.619076 5.571000
v -1.238092 2.615201 5.563000
v -1.223846 2.616969 5.567000
v -1.211101 2.622030 5.578000
v -1.197870 2.626154 5.587000
v -1.183111 2.626990 5.589000
v -1.166462 2.623599 5.582000
v -1.150267 2.621151 5.577000
v -1.134304 2.619176 5.573000
v -1.119370 2.619553 5.574000
v -1.103639 2.618052 5.571000
v -1.090858 2.623603 5.583000
v -1.076858 2.626337 5.589000
v -1.062067 2.627193 5.591000
v -1.046144 2.625233 5.587000
v -1.030798 2.624684 5.586000
v -1.014914 2.622728 5.582000
v -0.999948 2.623124 5.583000
v -0.984626 2.622581 5.582000
v -0.970701 2.625800 5.589000
v -0.955029 2.624323 5.586000
v -0.938703 2.620968 5.579000
v -0.924402 2.623253 5.584000
v -0.911378 2.629298 5.597000
v -0.898605 2.636283 5.612000
v -0.880873 2.628709 5.596000
v -0.865084 2.626773 5.592000
v -0.849623 2.625778 5.590000
v -0.835667 2.629483 5.598000
v -0.819616 2.626613 5.592000
v -0.804462 2.626563 5.592000
v -0.790298 2.629802 5.599000
v -0.776234 2.633512 5.607000
v -0.749777 2.594484 5.524000
v -0.550180 1.982902 4.222000
v -0.540657 1.989916 4.237000
v -0.534408 2.638579 5.619000
v -0.519380 2.639492 5.621000
v -0.504252 2.639937 5.622000
v -0.488859 2.638975 5.620000
v -0.473561 2.638482 5.619000
v -0.458268 2.637991 5.618000
v -0.441878 2.630927 5.603000
v -0.426864 2.631847 5.605000
v -0.411692 2.631828 5.605000
v -0.397157 2.636035 5.614000
v -0.381962 2.636018 5.614000
v -0.367094 2.638349 5.619000
v -0.351948 2.638803 5.620000
v -0.336677 2.638319 5.619000
v -0.321298 2.636896 5.616000
v -0.306807 2.642986 5.629000
v -0.291780 2.644852 5.633000
v -0.276732 2.646718 5.637000
v -0.261244 2.644359 5.632000
v -0.246177 2.646227 5.636000
v -0.230843 2.645278 5.634000
v -0.215749 2.647147 5.638000
v -0.200563 2.648077 5.640000
v -0.185596 2.652295 5.649000
v -0.170218 2.650879 5.646000
v -0.154665 2.646178 5.636000
v -0.139290 2.643824 5.631000
v -0.123964 2.641941 5.627000
v -0.108910 2.646162 5.636000
v -0.093692 2.647097 5.638000
v -0.078491 2.648972 5.642000
v -0.063201 2.648030 5.640000
v -0.047965 2.649436 5.643000
v -0.032689 2.648965 5.642000
v -0.017456 2.654129 5.653000
v -0.002159 2.655067 5.655000
v 0.013143 2.655067 5.655000
v 0.028431 2.653660 5.652000
v 0.043686 2.651314 5.647000
v 0.058999 2.652724 5.650000
v 0.074274 2.652257 5.649000
v 0.089751 2.657895 5.661000
v 0.105237 2.662124 5.670000
v 0.120687 2.664476 5.675000
v 0.135876 2.661195 5.668000
v 0.151001 2.657444 5.660000
v 0.166376 2.658390 5.662000
v 0.181763 2.659336 5.664000
v 0.197160 2.660282 5.666000
v 0.212418 2.659352 5.664000
v 0.227786 2.659831 5.665000
v 0.242945 2.657962 5.661000
v 0.258174 2.657033 5.659000
v 0.273683 2.658922 5.663000
v 0.289111 2.659873 5.665000
v 0.304496 2.660355 5.666000
v 0.319887 2.660838 5.667000
v 0.335284 2.661322 5.668000
v 0.350934 2.663684 5.673000
v 0.366223 2.663230 5.672000
v 0.381844 2.665125 5.676000
v 0.397627 2.667959 5.682000
v 0.412862 2.667038 5.680000
v 0.427859 2.664709 5.675000
v 0.442908 2.662851 5.671000
v 0.458421 2.663811 5.673000
v 0.474112 2.665711 5.677000
v 0.489738 2.667142 5.680000
v 0.504937 2.666227 5.678000
v 0.520125 2.665312 5.676000
v 0.535209 2.663929 5.673000
v 0.551150 2.666773 5.679000
v 0.567723 2.672436 5.691000
v 0.583850 2.675752 5.698000
v 0.598542 2.672495 5.691000
v 0.613305 2.669708 5.685000
v 0.628478 2.668801 5.683000
v 0.643868 2.668835 5.683000
v 0.659374 2.669339 5.684000
v 0.675124 2.670784 5.687000
v 0.690891 2.672230 5.690000
v 0.706179 2.671799 5.689000
v 0.721715 2.672308 5.690000
v 0.737647 2.674229 5.694000
v 0.752807 2.673332 5.692000
v 0.768093 2.672907 5.691000
v 0.783236 2.672013 5.689000
v 0.799774 2.675818 5.697001
v 0.815354 2.676337 5.698000
v 0.831815 2.679675 5.705000
v 0.847425 2.680197 5.706000
v 0.862587 2.679312 5.704000
v 0.877277 2.677019 5.699000
v 0.891943 2.674727 5.694000
v 0.906741 2.672908 5.690000
v 0.921519 2.671089 5.686000
v 0.939737 2.679138 5.703000
v 0.957044 2.684371 5.714000
v 0.974072 2.688666 5.723000
v 0.989939 2.689675 5.725000
v 1.003009 2.683169 5.711000
v 1.019393 2.685591 5.716000
v 1.036711 2.690365 5.726000
v 1.053901 2.694672 5.735000
v 1.067599 2.690053 5.725000
v 1.082758 2.689196 5.723000
v 1.098676 2.690221 5.725000
v 1.112855 2.687019 5.718000
v 1.128971 2.688518 5.721000
v 1.146306 2.692840 5.730000
v 1.162678 2.694814 5.734000
v 1.176814 2.691622 5.727000
v 1.186958 2.679502 5.701000
v 1.205400 2.686185 5.715000
v 1.222212 2.689110 5.721000
v 1.241006 2.696270 5.736000
v 1.256598 2.696381 5.736000
v 1.273523 2.699317 5.742000
v 1.288239 2.697554 5.738000
v 1.304299 2.698615 5.740000
v 1.319453 2.697798 5.738000
v 1.335298 2.698396 5.739000
v 1.352563 2.701818 5.746000
v 1.370108 2.705713 5.754000
v 1.386013 2.706321 5.755000
v 1.400710 2.704581 5.751000
v 1.415881 2.703784 5.749000
v 1.428555 2.698289 5.737000
v 1.442425 2.695148 5.730000
v 1.460333 2.699536 5.739000
v 1.482408 2.711455 5.764000
v 1.498126 2.711619 5.764000
v 1.512009 2.708493 5.757000
v 1.527185 2.707723 5.755000
v 1.544232 2.710251 5.760000
v 1.559143 2.709019 5.757000
v 1.574043 2.707791 5.754000
v 1.587826 2.704685 5.747000
v 1.604365 2.706289 5.750000
v 1.622053 2.709781 5.757000
v 1.638077 2.710453 5.758000
v 1.654399 2.711600 5.760000
v 1.662908 2.700041 5.735000
v 1.673628 2.692252 5.718000
v 1.704940 2.717427 5.771000
v 1.719552 2.715769 5.767000
v 1.732945 2.712233 5.759000
v 1.757534 2.726127 5.788000
v 1.375734 1.991484 4.225000
v 1.401806 2.012435 4.269000
v 1.434995 2.026546 4.298000
v 1.468947 2.009083 4.259000
v 1.478620 2.006496 4.253000
v 2.048177 2.715670 5.754000
v 2.070557 2.724523 5.772000
v 2.093768 2.734329 5.792000
v 2.125114 2.754532 5.834000
v 2.154868 2.772387 5.871000
v 2.160430 2.759084 5.842000
v 2.146840 2.721694 5.762000
v 2.172980 2.734851 5.789001
v 2.196255 2.744238 5.808000
v 2.222820 2.737996 5.793000
v 2.255188 2.758284 5.835001
v 2.256661 2.740765 5.797000
v 2.274400 2.743108 5.801000
v 2.299676 2.754446 5.824000
v 2.325491 2.766269 5.848000
v 2.339439 2.763912 5.842000
v 2.366056 2.757802 5.827000
v 2.378709 2.754048 5.818000
v 2.458363 2.772274 5.852000
v 2.466803 2.763828 5.833000
v 2.475577 2.755863 5.815000
v 2.503550 2.769235 5.842000
v 2.512674 2.744336 5.787000
v 2.638233 2.776601 5.847000
v 2.643530 2.765401 5.822001
v 2.721724 2.747798 5.776000
v 2.767315 2.761687 5.802000
v 2.765987 2.728969 5.730000
v 2.782527 2.729765 5.730000
v 2.825053 2.710189 5.682000
v -3.495517 2.620110 5.401000
v -3.542027 2.701935 5.584000
v -3.427899 2.638207 5.459000
v -3.418678 2.642902 5.472000
v -3.322085 2.615106 5.427000
v -2.351007 1.967396 4.110000
v -3.032922 2.601135 5.446000
v -3.017672 2.600987 5.448000
v -3.007400 2.605150 5.459000
v -2.991068 2.604079 5.459000
v -2.980718 2.621529 5.500000
v -2.950344 2.608113 5.474000
v -2.941321 2.627061 5.518000
v -2.921286 2.622746 5.511000
v -2.896577 2.614167 5.495000
v -2.879853 2.612743 5.494000
v -2.855344 2.604203 5.478000
v -2.836657 2.600911 5.473000
v -2.809780 2.590035 5.452000
v -2.802526 2.597226 5.469000
v -2.800802 2.609648 5.497000
v -2.768037 2.593126 5.464000
v -2.766214 2.605568 5.492000
v -2.749730 2.604261 5.491000
v -2.746220 2.615295 5.516000
v -2.728235 2.612590 5.512000
v -2.705867 2.605635 5.499000
v -2.688489 2.603433 5.496000
v -2.687684 2.617347 5.527000
v -2.661585 2.606646 5.506000
v -2.650525 2.610636 5.516000
v -2.625577 2.600914 5.497000
v -2.617851 2.608237 5.514000
v -2.603440 2.608948 5.517000
v -2.588094 2.608724 5.518000
v -2.565304 2.600950 5.503000
v -2.541229 2.591773 5.485000
v -2.538456 2.604343 5.513000
v -2.532338 2.613610 5.534000
v -2.517933 2.614385 5.537000
v -2.498559 2.609978 5.529000
v -2.479697 2.606055 5.522000
v -2.472493 2.614412 5.541000
v -2.447906 2.604378 5.521000
v -2.430499 2.601905 5.517000
v -2.406564 2.592370 5.498000
v -2.387537 2.588034 5.490000
v -2.378939 2.595022 5.506000
v -2.361682 2.592592 5.502000
v -2.352139 2.598651 5.516000
v -2.331517 2.592472 5.504000
v -2.316447 2.592426 5.505000
v -2.311418 2.603689 5.530000
v -2.300035 2.607895 5.540000
v -2.279536 2.601755 5.528000
v -2.253795 2.589508 5.503000
v -2.242036 2.593270 5.512000
v -2.231856 2.598921 5.525000
v -2.221616 2.604578 5.538000
v -2.205340 2.603188 5.536000
v -2.185131 2.597105 5.524000
v -2.171286 2.598553 5.528000
v -2.153920 2.595779 5.523000
v -2.144338 2.602412 5.538000
v -2.126611 2.599183 5.532000
v -2.109309 2.596433 5.527000
v -2.093941 2.596040 5.527000
v -2.078583 2.595654 5.527000
v -2.065475 2.598093 5.533000
v -2.045674 2.592087 5.521000
v -2.032569 2.594540 5.527000
v -2.014697 2.590897 5.520000
v -1.997959 2.588670 5.516000
v -1.983049 2.588797 5.517000
v -1.964577 2.584238 5.508000
v -1.956780 2.593761 5.529000
v -1.940800 2.592499 5.527000
v -1.931807 2.600624 5.545000
v -1.915464 2.598906 5.542000
v -1.900175 2.598600 5.542000
v -1.883534 2.596426 5.538000
v -1.866248 2.593320 5.532000
v -1.850341 2.592096 5.530000
v -1.834452 2.590878 5.528000
v -1.822531 2.595290 5.538000
v -1.806972 2.594552 5.537000
v -1.792397 2.595225 5.539000
v -1.777176 2.594966 5.539000
v -1.763552 2.597056 5.544000
v -1.750537 2.600087 5.551000
v -1.734052 2.597970 5.547000
v -1.720384 2.600074 5.552000
v -1.708538 2.604993 5.563000
v -1.694810 2.607106 5.568000
v -1.676839 2.602669 5.559000
v -1.658324 2.597301 5.548000
v -1.642244 2.595684 5.545000
v -1.629414 2.599221 5.553000
v -1.616255 2.602293 5.560000
v -1.601335 2.602562 5.561000
v -1.585844 2.601899 5.560000
v -1.570364 2.601240 5.559000
v -1.555733 2.601990 5.561000
v -1.541095 2.602744 5.563000
v -1.527549 2.605373 5.569000
v -1.513160 2.606602 5.572000
v -1.494726 2.600820 5.560000
v -1.477160 2.596444 5.551000
v -1.463335 2.598621 5.556000
v -1.448704 2.599399 5.558000
v -1.433809 2.599713 5.559000
v -1.419932 2.601901 5.564000
v -1.406537 2.605027 5.571000
v -1.393108 2.608157 5.578000
v -1.374950 2.602406 5.566000
v -1.360037 2.602737 5.567000
v -1.347055 2.606812 5.576000
v -1.331399 2.605747 5.574000
v -1.315286 2.603750 5.570000
v -1.298963 2.601290 5.565000
v -1.284517 2.602572 5.568000
v -1.268233 2.600119 5.563000
v -1.252880 2.599537 5.562000
v -1.237313 2.598492 5.560000
v -1.223518 2.601188 5.566000
v -1.210561 2.605756 5.576000
v -1.197767 2.610793 5.587000
v -1.183010 2.611628 5.589000
v -1.166573 2.608727 5.583000
v -1.150172 2.605828 5.577000
v -1.134822 2.605269 5.576000
v -1.119480 2.604713 5.575000
v -1.106325 2.609298 5.585000
v -1.090968 2.608746 5.584000
v -1.077160 2.611933 5.591000
v -1.062746 2.613722 5.595000
v -1.047751 2.614111 5.596000
v -1.031829 2.612167 5.592000
v -1.014658 2.606955 5.581000
v -0.999876 2.607818 5.583000
v -0.984028 2.605881 5.579000
v -0.970286 2.609550 5.587000
v -0.954451 2.607617 5.583000
v -0.939144 2.607087 5.582000
v -0.923678 2.606091 5.580000
v -0.911643 2.614905 5.599000
v -0.897426 2.617650 5.605000
v -0.880816 2.613391 5.596000
v -0.865958 2.614271 5.598000
v -0.850482 2.613284 5.596000
v -0.836362 2.616502 5.603000
v -0.819420 2.610849 5.591000
v -0.804990 2.613136 5.596000
v -0.789686 2.612623 5.595000
v -0.774528 2.612579 5.595000
v -0.757606 2.606465 5.582000
v -0.543562 1.989077 4.260000
v -0.533398 1.994185 4.271000
v -0.451060 1.987941 4.258000
v -0.545682 2.604598 5.579000
v -0.533527 2.619045 5.610000
v -0.518986 2.622289 5.617000
v -0.503601 2.621333 5.615000
v -0.488141 2.619910 5.612000
v -0.473202 2.621289 5.615000
v -0.458085 2.621736 5.616000
v -0.442647 2.620316 5.613000
v -0.427606 2.621231 5.615000
v -0.412188 2.619813 5.612000
v -0.397069 2.620263 5.613000
v -0.381810 2.619780 5.612000
v -0.367470 2.625833 5.625000
v -0.352121 2.624884 5.623000
v -0.337203 2.627205 5.628000
v -0.321742 2.625324 5.624000
v -0.307285 2.631847 5.638000
v -0.292027 2.631835 5.638000
v -0.276475 2.629024 5.632000
v -0.260909 2.625746 5.625000
v -0.246211 2.631337 5.637000
v -0.231039 2.632262 5.639000
v -0.215932 2.634120 5.643000
v -0.200555 2.632712 5.640000
v -0.185490 2.635506 5.646000
v -0.170181 2.635032 5.645000
v -0.154796 2.633159 5.641000
v -0.139606 2.634554 5.644000
v -0.124311 2.634082 5.643000
v -0.109158 2.636879 5.649000
v -0.093705 2.632207 5.639000
v -0.078544 2.635472 5.646000
v -0.063300 2.636869 5.649000
v -0.048065 2.639668 5.655000
v -0.032757 2.639199 5.654000
v -0.017464 2.640132 5.656000
v -0.002159 2.639665 5.655000
v 0.013131 2.637331 5.650000
v 0.028409 2.636399 5.648000
v 0.043708 2.637334 5.650000
v 0.059028 2.638736 5.653000
v 0.074403 2.641539 5.659000
v 0.089795 2.643876 5.664000
v 0.105252 2.647147 5.671000
v 0.120704 2.649485 5.676000
v 0.135943 2.647156 5.671000
v 0.151288 2.647161 5.671000
v 0.166781 2.649501 5.676000
v 0.182429 2.653709 5.685000
v 0.197813 2.653716 5.685000
v 0.212860 2.649522 5.676000
v 0.227817 2.644863 5.666000
v 0.242936 2.642538 5.661000
v 0.258483 2.644881 5.666000
v 0.274107 2.647692 5.672000
v 0.289558 2.648637 5.674000
v 0.304484 2.644914 5.666000
v 0.319930 2.645860 5.668000
v 0.335211 2.645406 5.667000
v 0.350733 2.646821 5.670000
v 0.365821 2.644968 5.666000
v 0.381963 2.650585 5.678000
v 0.397190 2.649668 5.676000
v 0.412844 2.651552 5.680000
v 0.427840 2.649235 5.675000
v 0.443592 2.651588 5.680000
v 0.459289 2.653475 5.684000
v 0.475009 2.655362 5.688000
v 0.490664 2.656784 5.691000
v 0.505892 2.655873 5.689000
v 0.521109 2.654962 5.687000
v 0.536505 2.654986 5.687000
v 0.553065 2.660613 5.699000
v 0.569192 2.663908 5.706000
v 0.584846 2.664869 5.708000
v 0.599564 2.661629 5.701000
v 0.614460 2.659324 5.696000
v 0.629441 2.657487 5.692000
v 0.644628 2.656585 5.690000
v 0.660036 2.656617 5.690000
v 0.676276 2.659920 5.697001
v 0.691704 2.659955 5.697001
v 0.707009 2.659524 5.696000
v 0.722310 2.659096 5.695000
v 0.737735 2.659135 5.695000
v 0.752632 2.657308 5.691000
v 0.768184 2.657817 5.692000
v 0.784568 2.661129 5.699000
v 0.800990 2.664443 5.706000
v 0.816593 2.664956 5.707000
v 0.832494 2.666405 5.710000
v 0.847373 2.664587 5.706000
v 0.862987 2.665105 5.707000
v 0.878454 2.665158 5.707000
v 0.894235 2.666147 5.709000
v 0.910029 2.667138 5.711000
v 0.924862 2.665328 5.707000
v 0.941158 2.667723 5.712000
v 0.957817 2.671055 5.719000
v 0.974686 2.674855 5.727000
v 0.989698 2.673521 5.724000
v 1.003816 2.669852 5.716000
v 1.018250 2.667120 5.710000
v 1.035369 2.671396 5.719000
v 1.053640 2.678478 5.734000
v 1.068638 2.677153 5.731000
v 1.083811 2.676298 5.729000
v 1.099167 2.675912 5.728000
v 1.114714 2.675996 5.728000
v 1.131052 2.677951 5.732000
v 1.146214 2.677105 5.730000
v 1.162381 2.678598 5.733000
v 1.176717 2.675888 5.727000
v 1.191439 2.674116 5.723000
v 1.206353 2.672813 5.720000
v 1.224243 2.678055 5.731000
v 1.241763 2.682366 5.740000
v 1.257144 2.682006 5.739000
v 1.273409 2.683518 5.742000
v 1.289693 2.685034 5.745000
v 1.306678 2.687955 5.751000
v 1.322319 2.688075 5.751000
v 1.338196 2.688666 5.752000
v 1.354316 2.689727 5.754000
v 1.369498 2.688922 5.752000
v 1.386599 2.691860 5.758000
v 1.403736 2.694801 5.764000
v 1.420170 2.696344 5.767000
v 1.434383 2.693683 5.761000
v 1.445295 2.684945 5.742000
v 1.461450 2.686031 5.744000
v 1.478134 2.688056 5.748000
v 1.497443 2.694762 5.762000
v 1.510792 2.690715 5.753000
v 1.527811 2.693219 5.758000
v 1.543521 2.693390 5.758000
v 1.559235 2.693564 5.758000
v 1.574407 2.692807 5.756000
v 1.590125 2.692990 5.756000
v 1.606126 2.693645 5.757000
v 1.623547 2.696644 5.763000
v 1.644703 2.705731 5.782000
v 1.654768 2.696573 5.762000
v 1.665308 2.688354 5.744000
v 1.679560 2.686223 5.739000
v 1.701765 2.696735 5.761000
v 1.719029 2.699295 5.766000
v 1.739033 2.706074 5.780000
v 1.753958 2.704900 5.777000
v 1.775613 2.714033 5.796000
v 1.363549 2.012851 4.297000
v 1.365109 1.998055 4.265000
v 1.390103 1.984134 4.234000
v 1.401753 1.984343 4.234000
v 1.463460 2.005855 4.278000
v 2.048872 2.721734 5.802000
v 2.058150 2.713164 5.783000
v 2.069483 2.707415 5.770000
v 2.098102 2.724196 5.805000
v 2.118912 2.730663 5.818000
v 2.141272 2.739017 5.835001
v 2.157821 2.739869 5.836000
v 2.171406 2.736972 5.829000
v 2.178957 2.726568 5.806000
v 2.203405 2.737304 5.828000
v 2.226082 2.745703 5.845000
v 2.237739 2.740486 5.833000
v 2.238135 2.721649 5.792000
v 2.236368 2.700465 5.746000
v 2.280220 2.734277 5.817000
v 2.307110 2.747423 5.844000
v 2.315874 2.738952 5.825000
v 2.352071 2.744135 5.834000
v 2.376520 2.754033 5.854000
v 2.385970 2.746534 5.837000
v 2.394104 2.737628 5.817000
v 2.459916 2.758037 5.857000
v 2.476395 2.758584 5.857000
v 2.488208 2.753959 5.846000
v 2.499546 2.748871 5.834000
v 2.519026 2.752746 5.841000
v 2.588656 2.758927 5.849000
v 2.664010 2.754158 5.832000
v 2.688455 2.762873 5.849000
v 2.711630 2.770186 5.863000
v 2.778469 2.756838 5.827000
v 2.759413 2.706792 5.718000
v 2.776391 2.708047 5.719000
v 2.785094 2.701262 5.703000
v 2.784395 2.685485 5.668000
v -4.195209 2.765808 5.597000
v -3.575021 2.596477 5.364000
v -3.514994 2.665770 5.544000
v -3.429805 2.612715 5.437000
v -3.007981 2.590548 5.462000
v -2.984536 2.583329 5.449000
v -2.979177 2.591771 5.469000
v -2.974271 2.600695 5.490000
v -2.954724 2.596843 5.484000
v -2.934170 2.592062 5.476000
v -2.942468 2.612851 5.522000
v -2.936746 2.621341 5.542000
v -2.920395 2.620384 5.542000
v -2.868963 2.587774 5.475000
v -2.854428 2.588276 5.478000
v -2.835238 2.584541 5.472000
v -2.836719 2.599709 5.506000
v -2.811388 2.590336 5.488000
v -2.800450 2.594194 5.498000
v -2.786439 2.595233 5.502000
v -2.756822 2.581667 5.475000
v -2.758423 2.597349 5.510000
v -2.741429 2.595598 5.508000
v -2.725955 2.595275 5.509000
v -2.704103 2.588841 5.497000
v -2.697502 2.597019 5.516000
v -2.679633 2.594379 5.512000
v -2.667608 2.597399 5.520000
v -2.642587 2.587729 5.501000
v -2.626770 2.587010 5.501000
v -2.610023 2.585364 5.499000
v -2.606518 2.596890 5.525000
v -2.587878 2.593385 5.519000
v -2.561836 2.582377 5.497000
v -2.545666 2.581248 5.496000
v -2.524916 2.575435 5.485000
v -2.528952 2.594985 5.528000
v -2.499572 2.580275 5.498000
v -2.483483 2.579191 5.497000
v -2.468314 2.579055 5.498000
v -2.453603 2.579398 5.500000
v -2.446877 2.588192 5.520000
v -2.425958 2.581990 5.508000
v -2.407313 2.578144 5.501000
v -2.389592 2.575247 5.496000
v -2.375802 2.576576 5.500000
v -2.360718 2.576510 5.501000
v -2.339248 2.569428 5.487000
v -2.327612 2.573127 5.496000
v -2.315940 2.576833 5.505000
v -2.307992 2.584759 5.523000
v -2.296221 2.588479 5.532000
v -2.278641 2.585657 5.527000
v -2.258646 2.580038 5.516000
v -2.247266 2.584250 5.526000
v -2.233823 2.586131 5.531000
v -2.223573 2.591760 5.544000
v -2.208085 2.591319 5.544000
v -2.193400 2.591821 5.546000
v -2.174396 2.587190 5.537000
v -2.165982 2.595183 5.555000
v -2.145865 2.589167 5.543000
v -2.126594 2.584096 5.533000
v -2.107008 2.578566 5.522000
v -2.088252 2.573979 5.513000
v -2.078580 2.580604 5.528000
v -2.063984 2.581167 5.530000
v -2.048645 2.580803 5.530000
v -2.030007 2.576247 5.521000
v -2.016172 2.577764 5.525000
v -2.000875 2.577421 5.525000
v -1.984511 2.575686 5.522000
v -1.969954 2.576290 5.524000
v -1.957872 2.580164 5.533000
v -1.945749 2.584044 5.542000
v -1.932192 2.586064 5.547000
v -1.917233 2.586226 5.548000
v -1.900905 2.584528 5.545000
v -1.883922 2.581906 5.540000
v -1.868660 2.581620 5.540000
v -1.854744 2.583203 5.544000
v -1.837164 2.579667 5.537000
v -1.823578 2.581727 5.542000
v -1.808340 2.581464 5.542000
v -1.793757 2.582138 5.544000
v -1.780773 2.585145 5.551000
v -1.764258 2.583035 5.547000
v -1.748088 2.581397 5.544000
v -1.733190 2.581626 5.545000
v -1.718603 2.582325 5.547000
v -1.704932 2.584426 5.552000
v -1.692153 2.587928 5.560000
v -1.676621 2.587245 5.559000
v -1.660502 2.585637 5.556000
v -1.644998 2.584964 5.555000
v -1.631558 2.587553 5.561000
v -1.617219 2.588750 5.564000
v -1.602292 2.589021 5.565000
v -1.585084 2.585575 5.558000
v -1.570461 2.586320 5.560000
v -1.554432 2.584744 5.557000
v -1.539810 2.585498 5.559000
v -1.524907 2.585790 5.560000
v -1.510004 2.586087 5.561000
v -1.493486 2.583597 5.556000
v -1.479128 2.584832 5.559000
v -1.462388 2.581885 5.553000
v -1.449072 2.584987 5.560000
v -1.435206 2.587162 5.565000
v -1.422082 2.590735 5.573000
v -1.406647 2.590127 5.572000
v -1.392219 2.591383 5.575000
v -1.377284 2.591712 5.576000
v -1.363081 2.593440 5.580000
v -1.347892 2.593310 5.580000
v -1.330796 2.589467 5.572000
v -1.313746 2.585627 5.564000
v -1.298610 2.585508 5.564000
v -1.284400 2.587251 5.568000
v -1.268575 2.585744 5.565000
v -1.253670 2.586099 5.566000
v -1.238095 2.585062 5.564000
v -1.223853 2.586817 5.568000
v -1.210025 2.589503 5.574000
v -1.196167 2.592191 5.580000
v -1.182278 2.594882 5.586000
v -1.166270 2.592930 5.582000
v -1.150286 2.590981 5.578000
v -1.134123 2.588570 5.573000
v -1.120599 2.592200 5.581000
v -1.106835 2.595367 5.588000
v -1.090300 2.592035 5.581000
v -1.075732 2.593349 5.584000
v -1.060770 2.593737 5.585000
v -1.046365 2.595520 5.589000
v -1.030649 2.594054 5.586000
v -1.014951 2.592591 5.583000
v -1.000345 2.593916 5.586000
v -0.984666 2.592457 5.583000
v -0.970048 2.593786 5.586000
v -0.954388 2.592330 5.583000
v -0.939756 2.593663 5.586000
v -0.925771 2.596855 5.593000
v -0.911423 2.599119 5.598000
v -0.897691 2.603243 5.607000
v -0.882021 2.601796 5.604000
v -0.866834 2.601745 5.604000
v -0.851344 2.600766 5.602000
v -0.836761 2.602575 5.606000
v -0.820692 2.599743 5.600000
v -0.805807 2.600626 5.602000
v -0.790066 2.598725 5.598000
v -0.775454 2.600540 5.602000
v -0.763401 2.611176 5.625000
v -0.555202 1.977936 4.261000
v -0.546978 1.989977 4.287000
v -0.535493 1.990413 4.288000
v -0.533408 2.603283 5.609000
v -0.518686 2.605581 5.614000
v -0.503400 2.605096 5.613000
v -0.488207 2.605075 5.613000
v -0.473435 2.607376 5.618000
v -0.458800 2.610605 5.625000
v -0.443575 2.610587 5.625000
v -0.428350 2.610570 5.625000
v -0.412392 2.605912 5.615000
v -0.397619 2.608681 5.621000
v -0.382679 2.610523 5.625000
v -0.368043 2.614685 5.634000
v -0.352733 2.614207 5.633000
v -0.337669 2.615587 5.636000
v -0.322302 2.614646 5.634000
v -0.307601 2.619276 5.644000
v -0.292223 2.618336 5.642000
v -0.276416 2.613221 5.631000
v -0.260714 2.608571 5.621000
v -0.245722 2.610882 5.626000
v -0.230866 2.615050 5.635000
v -0.215733 2.616435 5.638000
v -0.200441 2.615963 5.637000
v -0.185352 2.618277 5.642000
v -0.170236 2.620591 5.647000
v -0.154955 2.620585 5.647000
v -0.139700 2.621045 5.648000
v -0.124461 2.621968 5.650000
v -0.109250 2.623821 5.654000
v -0.093852 2.621033 5.648000
v -0.078597 2.621958 5.650000
v -0.063287 2.621028 5.648000
v -0.048055 2.623810 5.654000
v -0.032727 2.621488 5.649000
v -0.017451 2.622880 5.652000
v -0.002157 2.621023 5.648000
v 0.013133 2.622416 5.651000
v 0.028434 2.623344 5.653000
v 0.043753 2.624738 5.656000
v 0.059130 2.627988 5.663000
v 0.074466 2.628454 5.664000
v 0.089951 2.633098 5.674000
v 0.105211 2.630780 5.669000
v 0.120635 2.632641 5.673000
v 0.136058 2.634037 5.676000
v 0.151443 2.634506 5.677000
v 0.166981 2.637296 5.683000
v 0.182744 2.642871 5.695000
v 0.198119 2.642413 5.694000
v 0.213114 2.637316 5.683000
v 0.227769 2.628970 5.665000
v 0.242884 2.626658 5.660000
v 0.258291 2.627595 5.662000
v 0.273951 2.630853 5.669000
v 0.289445 2.632256 5.672000
v 0.304526 2.629946 5.667000
v 0.320257 2.633206 5.674000
v 0.335789 2.634610 5.677000
v 0.350967 2.633231 5.674000
v 0.366258 2.632781 5.673000
v 0.381948 2.635115 5.678000
v 0.397454 2.636058 5.680000
v 0.412682 2.635146 5.678000
v 0.428125 2.635627 5.679000
v 0.443729 2.637036 5.682000
v 0.459755 2.640767 5.690000
v 0.475406 2.642178 5.693000
v 0.491074 2.643590 5.696000
v 0.506226 2.642219 5.693000
v 0.521728 2.642705 5.694000
v 0.537235 2.643191 5.695000
v 0.552846 2.644143 5.697001
v 0.569166 2.648345 5.706000
v 0.584921 2.649763 5.709000
v 0.600588 2.650718 5.711000
v 0.615726 2.649353 5.708000
v 0.630517 2.646596 5.702000
v 0.644823 2.641985 5.692000
v 0.660931 2.644801 5.698000
v 0.677191 2.648082 5.705000
v 0.692640 2.648115 5.705000
v 0.707221 2.644901 5.698000
v 0.722019 2.642616 5.693000
v 0.737049 2.641260 5.690000
v 0.752592 2.641762 5.691000
v 0.768952 2.645052 5.698000
v 0.785213 2.647878 5.704000
v 0.801788 2.651635 5.712000
v 0.817834 2.653536 5.716000
v 0.834341 2.656831 5.723000
v 0.848808 2.653629 5.716000
v 0.864599 2.654606 5.718000
v 0.880710 2.656514 5.722000
v 0.896217 2.656566 5.722000
v 0.912044 2.657549 5.724000
v 0.927235 2.656676 5.722000
v 0.943734 2.659519 5.728000
v 0.959095 2.659114 5.727000
v 0.974111 2.657783 5.724000
v 0.989805 2.658310 5.725000
v 1.003749 2.654196 5.716000
v 1.019607 2.655192 5.718000
v 1.034211 2.652940 5.713000
v 1.052647 2.660441 5.729000
v 1.070427 2.666087 5.741000
v 1.085813 2.665699 5.740000
v 1.100429 2.663455 5.735000
v 1.115993 2.663536 5.735000
v 1.132545 2.665940 5.740000
v 1.147726 2.665097 5.738000
v 1.163304 2.665185 5.738000
v 1.179706 2.667133 5.742000
v 1.193633 2.663510 5.734000
v 1.208363 2.661747 5.730000
v 1.224569 2.663239 5.733000
v 1.241875 2.667056 5.741000
v 1.257256 2.666696 5.740000
v 1.272634 2.666337 5.739000
v 1.289580 2.669235 5.745000
v 1.306108 2.671206 5.749000
v 1.322659 2.673180 5.753000
v 1.339004 2.674693 5.756000
v 1.356544 2.678533 5.764000
v 1.370797 2.675870 5.758000
v 1.386466 2.675999 5.758000
v 1.401895 2.675667 5.757000
v 1.419291 2.679055 5.764000
v 1.433742 2.676871 5.759000
v 1.447917 2.674224 5.753000
v 1.462063 2.671581 5.747000
v 1.476952 2.670336 5.744000
v 1.495726 2.676068 5.756000
v 1.510631 2.674831 5.753000
v 1.525257 2.673132 5.749000
v 1.540939 2.673297 5.749000
v 1.559603 2.678581 5.760000
v 1.577237 2.682010 5.767000
v 1.592981 2.682188 5.767000
v 1.610403 2.685161 5.773000
v 1.629271 2.690464 5.784000
v 1.647635 2.694842 5.793000
v 1.660023 2.689456 5.781000
v 1.670612 2.681281 5.763000
v 1.682570 2.675437 5.750000
v 1.701551 2.680764 5.761000
v 1.720002 2.685167 5.770000
v 1.738808 2.690039 5.780000
v 1.753425 2.688402 5.776000
v 1.367166 2.006490 4.309000
v 1.378677 2.006216 4.308000
v 2.004681 2.689006 5.768000
v 2.024455 2.694457 5.779000
v 2.042533 2.697584 5.785000
v 2.064923 2.706314 5.803000
v 2.081685 2.707591 5.805000
v 2.093769 2.702810 5.794000
v 2.116725 2.712032 5.813000
v 2.134293 2.714264 5.817000
v 2.155960 2.721637 5.832000
v 2.175113 2.725753 5.840000
v 2.188693 2.722874 5.833000
v 2.198843 2.715801 5.817000
v 2.223003 2.726010 5.838000
v 2.233867 2.719885 5.824000
v 2.272905 2.728673 5.841000
v 2.288398 2.728176 5.839000
v 2.299945 2.723014 5.827000
v 2.307860 2.713652 5.806000
v 2.318072 2.707099 5.791000
v 2.341111 2.715515 5.808000
v 2.371159 2.731892 5.842000
v 2.385472 2.730042 5.837000
v 2.394833 2.722587 5.820000
v 2.415712 2.728240 5.831000
v 2.439587 2.737179 5.849000
v 2.458539 2.740514 5.855000
v 2.472466 2.738242 5.849000
v 2.495312 2.745812 5.864000
v 2.507120 2.741217 5.853000
v 2.527505 2.746000 5.862000
v 2.547523 2.750326 5.870000
v 2.527853 2.712017 5.787000
v 2.594372 2.732110 5.826000
v 2.621656 2.743995 5.850000
v 2.661259 2.751857 5.864000
v 2.665164 2.739379 5.836000
v 2.673064 2.731131 5.817000
v 2.702145 2.744494 5.844000
v 2.731399 2.757874 5.871000
v 2.748658 2.759057 5.872000
v 2.710841 2.705263 5.756000
v 2.770462 2.748767 5.847000
v 2.752447 2.715186 5.774000
v 2.761850 2.708881 5.759000
v 2.772636 2.703996 5.747000
v 2.793081 2.708533 5.755000
v 2.796019 2.696138 5.727000
v 2.807167 2.691754 5.716000
v 2.848868 2.686676 5.700000
v -3.770158 2.601072 5.362000
v -3.531966 2.539496 5.276000
v -3.538165 2.609990 5.445000
v -3.547703 2.628397 5.487000
v -3.445879 2.609655 5.465000
v -3.434162 2.612385 5.474000
v -3.326972 2.576831 5.412000
v -2.980331 2.577657 5.473000
v -2.971635 2.583240 5.487000
v -2.949421 2.577067 5.476000
v -2.940434 2.595819 5.520000
v -2.924134 2.594866 5.520000
v -2.883631 2.572311 5.474000
v -2.879048 2.581729 5.496000
v -2.851964 2.570963 5.475000
v -2.851963 2.584628 5.506000
v -2.831206 2.579528 5.497000
v -2.804894 2.569284 5.477000
v -2.797056 2.575943 5.493000
v -2.787630 2.581203 5.506000
v -2.766072 2.575227 5.495000
v -2.761117 2.584728 5.517000
v -2.732175 2.571754 5.491000
v -2.707859 2.563015 5.474000
v -2.706778 2.576292 5.504000
v -2.696256 2.580684 5.515000
v -2.684721 2.584149 5.524000
v -2.663009 2.577804 5.512000
v -2.644750 2.574746 5.507000
v -2.620335 2.565626 5.489000
v -2.610752 2.571008 5.502000
v -2.598286 2.573595 5.509000
v -2.579705 2.570121 5.503000
v -2.562109 2.567593 5.499000
v -2.552427 2.573013 5.512000
v -2.525201 2.560707 5.487000
v -2.505911 2.556350 5.479000
v -2.492593 2.558068 5.484000
v -2.476103 2.556533 5.482000
v -2.465924 2.561535 5.494000
v -2.466399 2.577732 5.530000
v -2.449402 2.575757 5.527000
v -2.419229 2.559814 5.494000
v -2.406758 2.562521 5.501000
v -2.392960 2.563840 5.505000
v -2.377427 2.563304 5.505000
v -2.367057 2.568365 5.517000
v -2.347258 2.563193 5.507000
v -2.325412 2.555706 5.492000
v -2.314600 2.560327 5.503000
v -2.303323 2.564489 5.513000
v -2.289098 2.565404 5.516000
v -2.274870 2.566326 5.519000
v -2.258182 2.564467 5.516000
v -2.245590 2.567266 5.523000
v -2.235393 2.572860 5.536000
v -2.226340 2.579855 5.552000
v -2.207254 2.575240 5.543000
v -2.191394 2.574351 5.542000
v -2.179477 2.578115 5.551000
v -2.162453 2.575848 5.547000
v -2.147786 2.576375 5.549000
v -2.124280 2.566233 5.528000
v -2.100519 2.555636 5.506000
v -2.086739 2.557117 5.510000
v -2.080090 2.567420 5.533000
v -2.065486 2.567985 5.535000
v -2.044955 2.561134 5.521000
v -2.030025 2.561249 5.522000
v -2.019478 2.566936 5.535000
v -2.005609 2.568455 5.539000
v -1.988853 2.566272 5.535000
v -1.972841 2.565022 5.533000
v -1.961094 2.569341 5.543000
v -1.941578 2.563469 5.531000
v -1.930494 2.568727 5.543000
v -1.913134 2.565649 5.537000
v -1.899242 2.567211 5.541000
v -1.883976 2.566925 5.541000
v -1.869055 2.567109 5.542000
v -1.855808 2.569614 5.548000
v -1.841872 2.571198 5.552000
v -1.826605 2.570935 5.552000
v -1.810041 2.568825 5.548000
v -1.795769 2.569962 5.551000
v -1.782130 2.572031 5.556000
v -1.764971 2.569012 5.550000
v -1.748482 2.566925 5.546000
v -1.732959 2.566231 5.545000
v -1.718377 2.566931 5.547000
v -1.703176 2.566710 5.547000
v -1.689197 2.568345 5.551000
v -1.677314 2.573223 5.562000
v -1.661491 2.572091 5.560000
v -1.644203 2.568650 5.553000
v -1.625493 2.562903 5.541000
v -1.613538 2.567798 5.552000
v -1.600088 2.570384 5.558000
v -1.585755 2.571587 5.561000
v -1.570845 2.571870 5.562000
v -1.555095 2.570769 5.560000
v -1.539638 2.570135 5.559000
v -1.522271 2.566269 5.551000
v -1.509025 2.569342 5.558000
v -1.494132 2.569645 5.559000
v -1.478173 2.568102 5.556000
v -1.460129 2.562866 5.545000
v -1.445796 2.564104 5.548000
v -1.434029 2.569968 5.561000
v -1.422706 2.576758 5.576000
v -1.408023 2.577544 5.578000
v -1.391585 2.575100 5.573000
v -1.377153 2.576355 5.576000
v -1.364173 2.580385 5.585000
v -1.349699 2.581646 5.588000
v -1.332107 2.576905 5.578000
v -1.315516 2.574015 5.572000
v -1.299195 2.571590 5.567000
v -1.285210 2.573787 5.572000
v -1.270517 2.574603 5.574000
v -1.256492 2.576806 5.579000
v -1.241107 2.576240 5.578000
v -1.226169 2.576602 5.579000
v -1.210360 2.575119 5.576000
v -1.197785 2.580565 5.588000
v -1.182820 2.580934 5.589000
v -1.167224 2.579920 5.587000
v -1.149992 2.575215 5.577000
v -1.135869 2.577439 5.582000
v -1.120917 2.577818 5.583000
v -1.106754 2.580046 5.588000
v -1.090613 2.577660 5.583000
v -1.076234 2.579431 5.587000
v -1.061075 2.579357 5.587000
v -1.046293 2.580209 5.589000
v -1.030764 2.579216 5.587000
v -1.014883 2.577302 5.583000
v -0.999563 2.576776 5.582000
v -0.983897 2.575328 5.579000
v -0.969291 2.576652 5.582000
v -0.954328 2.577054 5.583000
v -0.940539 2.580689 5.591000
v -0.925549 2.581095 5.592000
v -0.911206 2.583349 5.597000
v -0.896837 2.585604 5.602000
v -0.882442 2.587861 5.607000
v -0.866784 2.586427 5.604000
v -0.850688 2.583611 5.598000
v -0.836266 2.585872 5.603000
v -0.820500 2.583982 5.599000
v -0.805332 2.583939 5.599000
v -0.789742 2.582513 5.596000
v -0.775414 2.585242 5.602000
v -0.761326 2.588895 5.610000
v -0.548610 1.984275 4.300000
v -0.537465 1.986096 4.304000
v -0.501802 1.983255 4.298000
v -0.490279 1.983695 4.299000
v -0.533291 2.587535 5.608000
v -0.518018 2.587053 5.607000
v -0.502931 2.587494 5.608000
v -0.488100 2.589320 5.612000
v -0.473332 2.591609 5.617000
v -0.458455 2.593437 5.621000
v -0.444031 2.598034 5.631000
v -0.428715 2.597556 5.630000
v -0.413625 2.598464 5.632000
v -0.398666 2.600294 5.636000
v -0.383549 2.601203 5.638000
v -0.368095 2.599806 5.635000
v -0.352470 2.597025 5.629000
v -0.337717 2.600704 5.637000
v -0.322119 2.597924 5.631000
v -0.307099 2.599759 5.635000
v -0.291592 2.597443 5.630000
v -0.276259 2.596510 5.628000
v -0.260659 2.592811 5.620000
v -0.245713 2.595571 5.626000
v -0.231063 2.602022 5.640000
v -0.215993 2.604321 5.645000
v -0.200648 2.603392 5.643000
v -0.185280 2.602002 5.640000
v -0.170079 2.602919 5.642000
v -0.155060 2.607066 5.651000
v -0.139794 2.607522 5.652000
v -0.124655 2.610748 5.659000
v -0.109382 2.611667 5.661000
v -0.094031 2.610741 5.659000
v -0.078650 2.608432 5.654000
v -0.063318 2.607046 5.651000
v -0.048036 2.607505 5.652000
v -0.032726 2.606120 5.649000
v -0.017451 2.607503 5.652000
v -0.002158 2.607964 5.653000
v 0.013137 2.607964 5.653000
v 0.028443 2.608887 5.655000
v 0.043844 2.614886 5.668000
v 0.059191 2.615349 5.669000
v 0.074530 2.615351 5.669000
v 0.089837 2.614431 5.667000
v 0.105189 2.614895 5.668000
v 0.120653 2.617667 5.674000
v 0.136053 2.618593 5.676000
v 0.151598 2.621827 5.683000
v 0.166887 2.620448 5.680000
v 0.182513 2.624145 5.688000
v 0.197834 2.623228 5.686000
v 0.212995 2.620466 5.680000
v 0.227842 2.614476 5.667000
v 0.243090 2.613561 5.665000
v 0.258374 2.613108 5.664000
v 0.274039 2.616346 5.671000
v 0.289078 2.613587 5.665000
v 0.304838 2.617288 5.673000
v 0.320302 2.618221 5.675000
v 0.335955 2.620539 5.680000
v 0.351326 2.620551 5.680000
v 0.366890 2.621948 5.683000
v 0.382673 2.624729 5.689000
v 0.398069 2.624743 5.689000
v 0.413175 2.622912 5.685000
v 0.428636 2.623389 5.686000
v 0.444337 2.625250 5.690000
v 0.460141 2.627574 5.695000
v 0.475221 2.625746 5.691000
v 0.490538 2.625304 5.690000
v 0.506027 2.625784 5.691000
v 0.521523 2.626266 5.692000
v 0.537307 2.628132 5.696000
v 0.552241 2.625848 5.691000
v 0.568444 2.629561 5.699000
v 0.584691 2.633276 5.707000
v 0.601297 2.638377 5.718000
v 0.616346 2.636557 5.714000
v 0.630820 2.632431 5.705000
v 0.645133 2.627845 5.695000
v 0.660901 2.629258 5.698000
v 0.677753 2.634825 5.710000
v 0.693579 2.636241 5.713000
v 0.708428 2.633967 5.708000
v 0.722871 2.630309 5.700000
v 0.737271 2.626652 5.692000
v 0.752422 2.625765 5.690000
v 0.769317 2.630879 5.701000
v 0.785998 2.635071 5.710000
v 0.802868 2.639727 5.720000
v 0.819221 2.642538 5.726000
v 0.835608 2.645350 5.732000
v 0.849356 2.639857 5.720000
v 0.863946 2.637134 5.714000
v 0.880968 2.641797 5.724000
v 0.897418 2.644616 5.730000
v 0.914062 2.647898 5.737000
v 0.929286 2.647028 5.735000
v 0.945324 2.648468 5.738000
v 0.960041 2.646217 5.733000
v 0.974731 2.643967 5.728000
v 0.989396 2.641719 5.723000
v 1.005440 2.643167 5.726000
v 1.020967 2.643231 5.726000
v 1.036857 2.644220 5.728000
v 1.052760 2.645212 5.730000
v 1.069794 2.648976 5.738000
v 1.085171 2.648587 5.737000
v 1.100352 2.647738 5.735000
v 1.116497 2.649200 5.738000
v 1.133055 2.651589 5.743001
v 1.148841 2.652132 5.744000
v 1.167474 2.659142 5.759000
v 1.181876 2.656459 5.753000
v 1.196455 2.654240 5.748000
v 1.210588 2.651099 5.741000
v 1.226394 2.651655 5.742000
v 1.242640 2.653138 5.745000
v 1.258248 2.653238 5.745000
v 1.273415 2.652417 5.743001
v 1.289247 2.652985 5.744000
v 1.305541 2.654479 5.747000
v 1.322084 2.656438 5.751000
v 1.339350 2.659787 5.758000
v 1.356893 2.663600 5.766000
v 1.372101 2.662798 5.764000
v 1.387783 2.662922 5.764000
v 1.402007 2.660278 5.758000
v 1.415956 2.657175 5.751000
v 1.433355 2.660543 5.758000
v 1.448782 2.660219 5.757000
v 1.464970 2.661285 5.759000
v 1.479888 2.660043 5.756000
v 1.497651 2.663890 5.764000
v 1.512049 2.661731 5.759000
v 1.526423 2.659577 5.754000
v 1.541578 2.658813 5.752000
v 1.560788 2.664986 5.765000
v 1.579252 2.669778 5.775000
v 1.595289 2.670413 5.776000
v 1.612731 2.673364 5.782000
v 1.629085 2.674471 5.784000
v 1.646022 2.676506 5.788000
v 1.658967 2.672072 5.778000
v 1.672731 2.669029 5.771000
v 1.687048 2.666916 5.766000
v 1.704886 2.670358 5.773000
v 1.722769 2.673804 5.780000
v 1.737085 2.671705 5.775000
v 1.332766 1.995836 4.313000
v 1.339601 1.988606 4.297000
v 1.362539 1.988039 4.295000
v 1.441687 2.000793 4.320000
v 1.447182 1.992205 4.301000
v 1.950676 2.642647 5.704000
v 1.979842 2.661016 5.743001
v 2.007146 2.676615 5.776000
v 2.025884 2.680638 5.784000
v 2.042910 2.682350 5.787000
v 2.063164 2.688241 5.799000
v 2.081699 2.691823 5.806000
v 2.095948 2.689848 5.801000
v 2.114547 2.693444 5.808000
v 2.134295 2.698439 5.818000
v 2.156326 2.706227 5.834000
v 2.171753 2.705673 5.832000
v 2.184928 2.702341 5.824000
v 2.199581 2.700873 5.820000
v 2.216126 2.701732 5.821000
v 2.232305 2.702135 5.821000
v 2.248494 2.702546 5.821000
v 2.271698 2.711323 5.839000
v 2.284043 2.707108 5.829000
v 2.293976 2.700111 5.813000
v 2.307409 2.697302 5.806000
v 2.324818 2.699147 5.809000
v 2.335404 2.693100 5.795000
v 2.367839 2.712159 5.835001
v 2.386618 2.715428 5.841000
v 2.402153 2.714987 5.839000
v 2.421833 2.719204 5.847000
v 2.439487 2.721107 5.850000
v 2.437441 2.701154 5.806000
v 2.480383 2.730992 5.869000
v 2.501997 2.737115 5.881000
v 2.519411 2.738595 5.883000
v 2.534266 2.737292 5.879000
v 2.554321 2.741586 5.887000
v 2.536880 2.705833 5.809000
v 2.565166 2.718995 5.836000
v 2.602470 2.741493 5.883000
v 2.616016 2.738841 5.876000
v 2.628196 2.734800 5.866000
v 2.654313 2.745224 5.887000
v 2.660605 2.735140 5.864000
v 2.654914 2.712933 5.815000
v 2.686175 2.728525 5.847000
v 2.707469 2.733867 5.857000
v 2.730699 2.741091 5.871000
v 2.755901 2.750197 5.889000
v 2.768985 2.747175 5.881000
v 2.750757 2.697697 5.772000
v 2.768773 2.699837 5.775000
v 2.784899 2.700119 5.774000
v 2.796675 2.696205 5.764000
v 2.828548 2.651960 5.661000
v 2.830415 2.639197 5.632000
v -3.745994 2.590205 5.383000
v -3.560353 2.566539 5.374000
v -3.556058 2.596570 5.448000
v -3.597703 2.649808 5.567000
v -3.556140 2.642157 5.558000
v -2.935993 2.499064 5.335000
v -2.964963 2.536460 5.417000
v -2.967890 2.551843 5.452000
v -2.953856 2.552725 5.456000
v -2.965134 2.575603 5.507000
v -2.958469 2.583050 5.525000
v -2.930959 2.572280 5.504000
v -2.888244 2.547985 5.454000
v -2.884821 2.558280 5.478000
v -2.872906 2.561112 5.486000
v -2.858367 2.561624 5.489000
v -2.844354 2.562614 5.493000
v -2.819532 2.553825 5.476000
v -2.796370 2.546453 5.462000
v -2.784005 2.548887 5.469000
v -2.786302 2.564843 5.505000
v -2.775330 2.568692 5.515000
v -2.765825 2.573949 5.528000
v -2.724432 2.549424 5.477000
v -2.715996 2.555639 5.492000
v -2.704547 2.559072 5.501000
v -2.696000 2.565305 5.516000
v -2.682530 2.566897 5.521000
v -2.661324 2.561063 5.510000
v -2.635881 2.551062 5.490000
v -2.631096 2.561054 5.513000
v -2.610070 2.555260 5.502000
v -2.597142 2.557375 5.508000
v -2.570609 2.546038 5.485000
v -2.558666 2.549104 5.493000
v -2.552714 2.558210 5.514000
v -2.544820 2.565467 5.531000
v -2.521759 2.557429 5.515000
v -2.496534 2.547086 5.494000
v -2.478671 2.544175 5.489000
v -2.474315 2.555177 5.514000
v -2.470281 2.566647 5.540000
v -2.454152 2.565616 5.539000
v -2.431002 2.557185 5.522000
v -2.409713 2.550620 5.509000
v -2.396336 2.552399 5.514000
v -2.382514 2.553724 5.518000
v -2.381982 2.569401 5.553000
v -2.359961 2.561951 5.538000
v -2.331688 2.547574 5.508000
v -2.315794 2.546623 5.507000
v -2.300336 2.546143 5.507000
v -2.282403 2.542898 5.501000
v -2.275231 2.551679 5.521000
v -2.257727 2.548913 5.516000
v -2.247988 2.554935 5.530000
v -2.239394 2.562349 5.547000
v -2.228312 2.566997 5.558000
v -2.207228 2.560106 5.544000
v -2.180303 2.546301 5.515000
v -2.164543 2.545433 5.514000
v -2.161663 2.559804 5.546000
v -2.143522 2.556181 5.539000
v -2.122358 2.548874 5.524000
v -2.102051 2.542500 5.511000
v -2.087507 2.543055 5.513000
v -2.073712 2.544538 5.517000
v -2.063264 2.550178 5.530000
v -2.044977 2.546141 5.522000
v -2.032257 2.549027 5.529000
v -2.023885 2.557450 5.548000
v -2.009624 2.558503 5.551000
v -1.992483 2.555877 5.546000
v -1.973238 2.550492 5.535000
v -1.956893 2.548800 5.532000
v -1.943030 2.550340 5.536000
v -1.929152 2.551886 5.540000
v -1.917679 2.556662 5.551000
v -1.901013 2.554534 5.547000
v -1.883017 2.550571 5.539000
v -1.866758 2.548917 5.536000
v -1.852530 2.550031 5.539000
v -1.838293 2.551150 5.542000
v -1.825033 2.553656 5.548000
v -1.810442 2.554325 5.550000
v -1.793582 2.551778 5.545000
v -1.778682 2.551998 5.546000
v -1.762827 2.550843 5.544000
v -1.747621 2.550613 5.544000
v -1.733046 2.551309 5.546000
v -1.722803 2.558449 5.562000
v -1.704188 2.553174 5.551000
v -1.689595 2.553883 5.553000
v -1.676806 2.557356 5.561000
v -1.663082 2.559454 5.566000
v -1.643118 2.551901 5.550000
v -1.624714 2.546651 5.539000
v -1.609572 2.546464 5.539000
v -1.597889 2.551798 5.551000
v -1.585290 2.555756 5.560000
v -1.572364 2.559258 5.568000
v -1.556322 2.557708 5.565000
v -1.539194 2.554324 5.558000
v -1.522382 2.551405 5.552000
v -1.509680 2.555382 5.561000
v -1.495320 2.556605 5.564000
v -1.480416 2.556914 5.565000
v -1.460508 2.548496 5.547000
v -1.445652 2.548812 5.548000
v -1.433115 2.553266 5.558000
v -1.421293 2.559101 5.571000
v -1.407132 2.560806 5.575000
v -1.390705 2.558379 5.570000
v -1.374803 2.556874 5.567000
v -1.361851 2.560884 5.576000
v -1.347646 2.562601 5.580000
v -1.332228 2.562024 5.579000
v -1.315166 2.558236 5.571000
v -1.300484 2.559044 5.573000
v -1.285563 2.559395 5.574000
v -1.270184 2.558831 5.573000
v -1.255713 2.560106 5.576000
v -1.241006 2.560924 5.578000
v -1.226951 2.563123 5.583000
v -1.210483 2.560274 5.577000
v -1.197479 2.564774 5.587000
v -1.182519 2.565143 5.588000
v -1.168391 2.567352 5.593000
v -1.151969 2.564514 5.587000
v -1.136397 2.563514 5.585000
v -1.120837 2.562516 5.583000
v -1.106281 2.563817 5.586000
v -1.092295 2.566496 5.592000
v -1.077316 2.566882 5.593000
v -1.061764 2.565894 5.591000
v -1.045663 2.563531 5.586000
v -1.029959 2.562088 5.583000
v -1.014637 2.561565 5.582000
v -0.999501 2.561503 5.582000
v -0.984366 2.561443 5.582000
v -0.968885 2.560467 5.580000
v -0.954784 2.563163 5.586000
v -0.939979 2.564026 5.588000
v -0.924337 2.562597 5.585000
v -0.910666 2.566675 5.594000
v -0.897267 2.571672 5.605000
v -0.882709 2.573459 5.609000
v -0.865655 2.567907 5.597000
v -0.849275 2.564192 5.589000
v -0.835327 2.567819 5.597000
v -0.820898 2.570071 5.602000
v -0.805291 2.568654 5.599000
v -0.789138 2.565404 5.592000
v -0.774960 2.568577 5.599000
v -0.759389 2.567164 5.596000
v -0.550498 1.979427 4.315000
v -0.457885 1.982927 4.323000
v -0.531939 2.565838 5.594000
v -0.517998 2.571782 5.607000
v -0.503540 2.575433 5.615000
v -0.488604 2.576791 5.618000
v -0.473652 2.578150 5.621000
v -0.458765 2.579968 5.625000
v -0.443778 2.581328 5.628000
v -0.428776 2.582689 5.631000
v -0.413390 2.581758 5.629000
v -0.398369 2.583121 5.632000
v -0.383196 2.583566 5.633000
v -0.367887 2.583096 5.632000
v -0.352396 2.581249 5.628000
v -0.337526 2.583990 5.634000
v -0.321994 2.581686 5.629000
v -0.307089 2.584429 5.635000
v -0.291531 2.581667 5.629000
v -0.276397 2.582576 5.631000
v -0.260836 2.579357 5.624000
v -0.245924 2.582560 5.631000
v -0.231097 2.587140 5.641000
v -0.216101 2.590343 5.648000
v -0.200677 2.588502 5.644000
v -0.185307 2.587121 5.641000
v -0.170195 2.589409 5.646000
v -0.155138 2.593074 5.654000
v -0.139815 2.592611 5.653000
v -0.124541 2.593066 5.654000
v -0.109243 2.593062 5.654000
v -0.094062 2.596270 5.661000
v -0.078676 2.593974 5.656000
v -0.063350 2.593055 5.654000
v -0.048010 2.590760 5.649000
v -0.032748 2.592594 5.653000
v -0.017478 2.596262 5.661000
v -0.002164 2.599931 5.669000
v 0.013153 2.595803 5.660000
v 0.028422 2.591676 5.651000
v 0.043804 2.597181 5.663000
v 0.059126 2.597182 5.663000
v 0.074422 2.596267 5.661000
v 0.089739 2.596269 5.661000
v 0.105204 2.599941 5.669000
v 0.120713 2.603613 5.677000
v 0.136217 2.606368 5.683000
v 0.151514 2.604997 5.680000
v 0.166882 2.605001 5.680000
v 0.182283 2.605465 5.681000
v 0.197759 2.606846 5.684000
v 0.213026 2.605476 5.681000
v 0.228237 2.603648 5.677000
v 0.243469 2.602279 5.674000
v 0.258594 2.599994 5.669000
v 0.273643 2.597250 5.663000
v 0.288967 2.597259 5.663000
v 0.304774 2.601396 5.672000
v 0.320348 2.603240 5.676000
v 0.336476 2.609212 5.689000
v 0.351809 2.608764 5.688000
v 0.367524 2.611069 5.693000
v 0.382728 2.609705 5.690000
v 0.398056 2.609259 5.689000
v 0.413015 2.606521 5.683000
v 0.428998 2.610205 5.691000
v 0.444477 2.610678 5.692000
v 0.459559 2.608859 5.688000
v 0.473951 2.603371 5.676000
v 0.489830 2.606140 5.682000
v 0.505475 2.607534 5.685000
v 0.521412 2.610305 5.691000
v 0.537004 2.611242 5.693000
v 0.552316 2.610804 5.692000
v 0.568521 2.614494 5.700000
v 0.584155 2.615434 5.702000
v 0.600537 2.619585 5.711000
v 0.615997 2.619609 5.711000
v 0.631236 2.618717 5.709000
v 0.646012 2.615991 5.703000
v 0.661684 2.616936 5.705000
v 0.677842 2.619716 5.711000
v 0.693669 2.621122 5.714000
v 0.708396 2.618400 5.708000
v 0.723599 2.617514 5.706000
v 0.737884 2.613419 5.697001
v 0.753709 2.614829 5.700000
v 0.769280 2.615323 5.701000
v 0.785822 2.619029 5.709000
v 0.802126 2.621820 5.715000
v 0.818751 2.625530 5.723000
v 0.835274 2.628783 5.730000
v 0.850202 2.626990 5.726000
v 0.865563 2.626575 5.725000
v 0.882305 2.630291 5.733000
v 0.898465 2.632173 5.737000
v 0.913373 2.630387 5.733000
v 0.928747 2.629978 5.732000
v 0.944776 2.631407 5.735000
v 0.959985 2.630543 5.733000
v 0.975014 2.629222 5.730000
v 0.990201 2.628362 5.728000
v 1.007310 2.632551 5.737000
v 1.022864 2.632613 5.737000
v 1.037516 2.630381 5.732000
v 1.053611 2.631823 5.735000
v 1.068792 2.630973 5.733000
v 1.085477 2.633795 5.739000
v 1.101812 2.635703 5.743001
v 1.117782 2.636695 5.745000
v 1.132581 2.634935 5.741000
v 1.149160 2.637309 5.746000
v 1.165971 2.640144 5.752000
v 1.182611 2.642522 5.757000
v 1.196158 2.638018 5.747000
v 1.211972 2.638565 5.748000
v 1.228008 2.639574 5.750000
v 1.244706 2.641963 5.755000
v 1.260557 2.642519 5.756000
v 1.275530 2.641241 5.753000
v 1.289366 2.637669 5.745000
v 1.302026 2.631805 5.732000
v 1.321054 2.638800 5.747000
v 1.339003 2.643502 5.757000
v 1.356540 2.647290 5.765000
v 1.372932 2.648784 5.768000
v 1.389585 2.650742 5.772000
v 1.404071 2.648569 5.767000
v 1.416564 2.642725 5.754000
v 1.431479 2.641477 5.751000
v 1.449148 2.645285 5.759000
v 1.465847 2.647259 5.763000
v 1.481029 2.646481 5.761000
v 1.498282 2.649382 5.767000
v 1.512159 2.646314 5.760000
v 1.526533 2.644168 5.755000
v 1.541687 2.643405 5.753000
v 1.559811 2.647699 5.762000
v 1.578263 2.652458 5.772000
v 1.596222 2.656302 5.780000
v 1.613670 2.659232 5.786000
v 1.629748 2.659868 5.787000
v 1.644415 2.658211 5.783000
v 1.661361 2.660234 5.787000
v 1.675435 2.657665 5.781000
v 1.690360 2.656480 5.778000
v 1.706455 2.657138 5.779000
v 1.730011 2.669297 5.805000
v 1.349589 2.009176 4.368000
v 1.434137 2.011385 4.370000
v 1.448463 2.014808 4.377000
v 1.458831 2.012712 4.372000
v 1.458073 1.995425 4.334000
v 1.966113 2.647939 5.750000
v 1.990916 2.660207 5.776000
v 2.015872 2.672484 5.802000
v 2.033974 2.675557 5.808000
v 2.049648 2.675413 5.807000
v 2.065680 2.675735 5.807000
v 2.081363 2.675603 5.806000
v 2.094522 2.672252 5.798000
v 2.112377 2.674899 5.803000
v 2.132470 2.680320 5.814000
v 2.155590 2.689437 5.833000
v 2.173613 2.692109 5.838000
v 2.188299 2.690637 5.834000
v 2.200705 2.686405 5.824000
v 2.217634 2.687715 5.826000
v 2.230368 2.683957 5.817000
v 2.251173 2.689897 5.829000
v 2.268167 2.691231 5.831000
v 2.284399 2.691650 5.831000
v 2.297882 2.688846 5.824000
v 2.315708 2.691127 5.828000
v 2.332770 2.692495 5.830000
v 2.353077 2.697566 5.840000
v 2.383191 2.713735 5.874000
v 2.393900 2.707739 5.860000
v 2.408657 2.706371 5.856000
v 2.424234 2.705936 5.854000
v 2.436895 2.702274 5.845000
v 2.440705 2.688909 5.815000
v 2.471404 2.705147 5.849000
v 2.503159 2.722326 5.885000
v 2.511155 2.713612 5.865000
v 2.522502 2.708606 5.853000
v 2.541605 2.711939 5.859000
v 2.544167 2.697690 5.827000
v 2.550959 2.688077 5.805000
v 2.590813 2.713206 5.858000
v 2.619411 2.726312 5.885000
v 2.639222 2.730167 5.892000
v 2.655934 2.730789 5.892000
v 2.669489 2.728178 5.885000
v 2.669786 2.712129 5.849000
v 2.689647 2.716027 5.856000
v 2.722044 2.732464 5.890000
v 2.744890 2.739176 5.903000
v 2.756601 2.734763 5.892000
v 2.775331 2.737323 5.896000
v 2.749115 2.695780 5.805000
v 2.759560 2.690458 5.792000
v 2.774745 2.689792 5.789001
v 2.787524 2.686814 5.781000
v 2.820242 2.628664 5.646000
v 2.845166 2.637393 5.663000
v 2.799079 2.539129 5.445000
v -4.251992 2.754209 5.684000
v -3.626122 2.598528 5.476000
v -3.565396 2.565923 5.411000
v -3.561539 2.574142 5.432000
v -3.527966 2.594388 5.489000
v -3.520184 2.611459 5.532000
v -3.481153 2.628797 5.582000
v -3.314055 2.559975 5.451000
v -3.353362 2.602268 5.544000
v -3.287032 2.586529 5.519000
v -3.007474 2.519502 5.408000
v -2.951786 2.548882 5.484000
v -2.948413 2.559083 5.508000
v -2.912455 2.540961 5.471000
v -2.895272 2.539116 5.469000
v -2.881286 2.540071 5.473000
v -2.880393 2.552638 5.502000
v -2.860095 2.548050 5.494000
v -2.838834 2.542552 5.484000
v -2.809422 2.529655 5.458000
v -2.801171 2.535776 5.473000
v -2.796930 2.545612 5.496000
v -2.784482 2.548046 5.503000
v -2.780571 2.558360 5.527000
v -2.742031 2.536751 5.482000
v -2.729137 2.538761 5.488000
v -2.709803 2.534770 5.481000
v -2.705769 2.545125 5.505000
v -2.691847 2.546242 5.509000
v -2.675008 2.544598 5.507000
v -2.648062 2.533266 5.484000
v -2.631828 2.532112 5.483000
v -2.628026 2.542974 5.508000
v -2.616987 2.546917 5.518000
v -2.584225 2.529643 5.482000
v -2.571368 2.531765 5.488000
v -2.556632 2.532051 5.490000
v -2.545606 2.536037 5.500000
v -2.539602 2.545102 5.521000
v -2.525267 2.545877 5.524000
v -2.508661 2.544359 5.522000
v -2.476282 2.526728 5.485000
v -2.471048 2.536749 5.508000
v -2.465255 2.546314 5.530000
v -2.449608 2.545757 5.530000
v -2.430016 2.541068 5.521000
v -2.414426 2.540531 5.521000
v -2.398851 2.540004 5.521000
v -2.383723 2.539947 5.522000
v -2.369034 2.540358 5.524000
v -2.353495 2.539859 5.524000
v -2.336701 2.537990 5.521000
v -2.317837 2.533832 5.513000
v -2.301118 2.531982 5.510000
v -2.283185 2.528762 5.504000
v -2.270243 2.531065 5.510000
v -2.260964 2.537508 5.525000
v -2.250800 2.543040 5.538000
v -2.242191 2.550413 5.555000
v -2.226284 2.549530 5.554000
v -2.201637 2.538556 5.531000
v -2.175154 2.525301 5.503000
v -2.164930 2.530868 5.516000
v -2.156204 2.538276 5.533000
v -2.141590 2.538810 5.535000
v -2.125823 2.537974 5.534000
v -2.104733 2.530726 5.519000
v -2.087145 2.527614 5.513000
v -2.073734 2.529552 5.518000
v -2.058812 2.529663 5.519000
v -2.043155 2.528864 5.518000
v -2.030820 2.532197 5.526000
v -2.021732 2.539658 5.543000
v -2.009664 2.543459 5.552000
v -1.992526 2.540853 5.547000
v -1.973999 2.536422 5.538000
v -1.956944 2.533830 5.533000
v -1.940277 2.531703 5.529000
v -1.929558 2.537365 5.542000
v -1.917394 2.541201 5.551000
v -1.905189 2.545042 5.560000
v -1.884783 2.537903 5.545000
v -1.867840 2.535348 5.540000
v -1.851600 2.533714 5.537000
v -1.835052 2.531629 5.533000
v -1.824782 2.538242 5.548000
v -1.808565 2.536624 5.545000
v -1.792049 2.534555 5.541000
v -1.775240 2.532034 5.536000
v -1.761644 2.534092 5.541000
v -1.748343 2.536613 5.547000
v -1.734701 2.538679 5.552000
v -1.722587 2.543037 5.562000
v -1.708276 2.544199 5.565000
v -1.691215 2.541251 5.559000
v -1.676303 2.541507 5.560000
v -1.661391 2.541769 5.561000
v -1.643519 2.537464 5.552000
v -1.624235 2.530879 5.538000
v -1.609971 2.532068 5.541000
v -1.597711 2.536460 5.551000
v -1.585686 2.541312 5.562000
v -1.573040 2.545254 5.571000
v -1.556995 2.543718 5.568000
v -1.539586 2.539901 5.560000
v -1.521402 2.534719 5.549000
v -1.507897 2.537306 5.555000
v -1.494632 2.540353 5.562000
v -1.481333 2.543403 5.569000
v -1.465104 2.541434 5.565000
v -1.450463 2.542208 5.567000
v -1.435557 2.542529 5.568000
v -1.420394 2.542396 5.568000
v -1.404731 2.541354 5.566000
v -1.389830 2.541685 5.567000
v -1.374433 2.541106 5.566000
v -1.361975 2.546008 5.577000
v -1.348736 2.549544 5.585000
v -1.332830 2.548062 5.582000
v -1.315527 2.543844 5.573000
v -1.300610 2.544193 5.574000
v -1.284305 2.541807 5.569000
v -1.268487 2.540336 5.566000
v -1.254038 2.541607 5.569000
v -1.240465 2.544706 5.576000
v -1.227297 2.548720 5.585000
v -1.211260 2.546804 5.581000
v -1.197819 2.550366 5.589000
v -1.181586 2.547999 5.584000
v -1.167471 2.550198 5.589000
v -1.150651 2.546467 5.581000
v -1.134894 2.545020 5.578000
v -1.118753 2.542663 5.573000
v -1.105414 2.546695 5.582000
v -1.092419 2.551642 5.593000
v -1.077824 2.552942 5.596000
v -1.062456 2.552418 5.595000
v -1.045971 2.549159 5.588000
v -1.030080 2.547271 5.584000
v -1.014393 2.545842 5.581000
v -1.000157 2.548064 5.586000
v -0.984484 2.546638 5.583000
v -0.969176 2.546126 5.582000
v -0.955243 2.549265 5.589000
v -0.940263 2.549670 5.590000
v -0.924121 2.546882 5.584000
v -0.909803 2.549114 5.589000
v -0.896259 2.553628 5.599000
v -0.882033 2.556319 5.605000
v -0.865146 2.551258 5.594000
v -0.849080 2.548480 5.588000
v -0.834390 2.549807 5.591000
v -0.819832 2.551591 5.595000
v -0.803814 2.548817 5.589000
v -0.788112 2.546956 5.585000
v -0.773540 2.548745 5.589000
v -0.759626 2.552815 5.598000
v -0.741275 2.541837 5.574000
v -0.469787 1.972082 4.325000
v -0.461257 1.985744 4.355000
v -0.532870 2.555169 5.604000
v -0.518257 2.557887 5.610000
v -0.503433 2.559694 5.614000
v -0.488500 2.561045 5.617000
v -0.473130 2.560117 5.615000
v -0.458260 2.561926 5.619000
v -0.443291 2.563279 5.622000
v -0.428153 2.563721 5.623000
v -0.412863 2.563253 5.622000
v -0.397720 2.563696 5.623000
v -0.382912 2.566420 5.629000
v -0.367745 2.566865 5.630000
v -0.352510 2.566854 5.630000
v -0.337516 2.568668 5.634000
v -0.322442 2.570026 5.637000
v -0.307407 2.571841 5.641000
v -0.291833 2.569097 5.635000
v -0.276684 2.570001 5.637000
v -0.261199 2.567714 5.632000
v -0.246441 2.572722 5.643000
v -0.231336 2.574539 5.647000
v -0.216287 2.577269 5.653000
v -0.200458 2.570425 5.638000
v -0.185105 2.569052 5.635000
v -0.170009 2.571327 5.640000
v -0.155051 2.576338 5.651000
v -0.139811 2.577246 5.653000
v -0.124538 2.577698 5.654000
v -0.109337 2.579975 5.659000
v -0.094093 2.581796 5.663000
v -0.078771 2.581794 5.663000
v -0.063393 2.579513 5.658000
v -0.048034 2.576776 5.652000
v -0.032788 2.580422 5.660000
v -0.017493 2.583157 5.666000
v -0.002163 2.583156 5.666000
v 0.013153 2.580421 5.660000
v 0.028421 2.576318 5.651000
v 0.043733 2.577687 5.654000
v 0.059062 2.579056 5.657000
v 0.074447 2.581793 5.663000
v 0.089737 2.580884 5.661000
v 0.105146 2.583165 5.666000
v 0.120540 2.584536 5.669000
v 0.136142 2.589554 5.680000
v 0.151563 2.590470 5.682000
v 0.166819 2.588650 5.678000
v 0.182246 2.589566 5.680000
v 0.197823 2.592307 5.686000
v 0.213132 2.591401 5.684000
v 0.228270 2.588671 5.678000
v 0.243548 2.587765 5.676000
v 0.258632 2.585037 5.670000
v 0.273780 2.583220 5.666000
v 0.289111 2.583228 5.666000
v 0.304604 2.584604 5.669000
v 0.320169 2.586437 5.673000
v 0.336052 2.590549 5.682000
v 0.351489 2.591015 5.683000
v 0.367190 2.593306 5.688000
v 0.382379 2.591949 5.685000
v 0.397903 2.592872 5.687000
v 0.413438 2.593797 5.689000
v 0.429512 2.597913 5.698000
v 0.445087 2.598838 5.700000
v 0.459867 2.595205 5.692000
v 0.474352 2.590205 5.681000
v 0.489985 2.591588 5.684000
v 0.505457 2.592061 5.685000
v 0.520935 2.592534 5.686000
v 0.536985 2.595744 5.693000
v 0.552684 2.597130 5.696000
v 0.569298 2.602622 5.708000
v 0.584236 2.600362 5.703000
v 0.600409 2.603575 5.710000
v 0.615973 2.604054 5.711000
v 0.631543 2.604534 5.712000
v 0.645986 2.600454 5.703000
v 0.661889 2.602304 5.707000
v 0.677814 2.604154 5.711000
v 0.694126 2.607373 5.718000
v 0.708738 2.604210 5.711000
v 0.724202 2.604240 5.711000
v 0.738629 2.600622 5.703000
v 0.754336 2.601567 5.705000
v 0.770460 2.603880 5.710000
v 0.786198 2.604826 5.712000
v 0.802089 2.606230 5.715000
v 0.818569 2.609460 5.722000
v 0.834504 2.610867 5.725000
v 0.849566 2.609539 5.722000
v 0.865066 2.609580 5.722000
v 0.881337 2.611903 5.727000
v 0.897322 2.613316 5.730000
v 0.913644 2.615643 5.735000
v 0.928373 2.613410 5.730000
v 0.944395 2.614828 5.733000
v 0.959596 2.613967 5.731000
v 0.975129 2.614020 5.731000
v 0.991008 2.614986 5.733000
v 1.008304 2.619604 5.743001
v 1.023873 2.619663 5.743001
v 1.038177 2.616530 5.736000
v 1.053362 2.615680 5.734000
v 1.068911 2.615744 5.734000
v 1.085597 2.618547 5.740000
v 1.101933 2.620440 5.744000
v 1.117514 2.620511 5.744000
v 1.132308 2.618759 5.740000
v 1.149282 2.622028 5.747000
v 1.165079 2.622562 5.748000
v 1.180268 2.621729 5.746000
v 1.195448 2.620899 5.744000
v 1.213150 2.625547 5.754000
v 1.230267 2.628828 5.761000
v 1.247208 2.631656 5.767000
v 1.263089 2.632205 5.768000
v 1.276983 2.628650 5.760000
v 1.289489 2.622359 5.746000
v 1.304193 2.620634 5.742000
v 1.321866 2.624846 5.751000
v 1.340289 2.630429 5.763000
v 1.356662 2.631908 5.766000
v 1.373291 2.633847 5.770000
v 1.389224 2.634420 5.771000
v 1.405165 2.634996 5.772000
v 1.417176 2.628270 5.757000
v 1.433589 2.629766 5.760000
v 1.450776 2.632634 5.766000
v 1.467236 2.634136 5.769000
v 1.480632 2.630163 5.760000
v 1.496840 2.631216 5.762000
v 1.512537 2.631359 5.762000
v 1.529564 2.633789 5.767000
v 1.542603 2.629373 5.757000
v 1.559653 2.631811 5.762000
v 1.574546 2.630599 5.759000
v 1.592188 2.633959 5.766000
v 1.613220 2.642806 5.785000
v 1.628164 2.641606 5.782000
v 1.642244 2.639040 5.776000
v 1.658305 2.639677 5.777000
v 1.676985 2.644430 5.787000
v 1.690459 2.640963 5.779000
v 1.701237 2.633386 5.762000
v 1.332482 2.007264 4.391000
v 1.342665 2.004682 4.385000
v 1.450579 2.005847 4.384000
v 1.455957 1.996896 4.364000
v 1.957798 2.642178 5.773000
v 1.978817 2.649326 5.788000
v 1.999927 2.656482 5.803000
v 2.020085 2.662271 5.815000
v 2.038217 2.665321 5.821000
v 2.053920 2.665173 5.820000
v 2.066425 2.660909 5.810000
v 2.082827 2.661689 5.811000
v 2.095992 2.658353 5.803000
v 2.110579 2.656855 5.799000
v 2.130286 2.661779 5.809000
v 2.156341 2.674502 5.836000
v 2.176226 2.679443 5.846000
v 2.190927 2.677975 5.842000
v 2.202970 2.673305 5.831000
v 2.223717 2.679187 5.843000
v 2.234191 2.672696 5.828000
v 2.252701 2.675843 5.834000
v 2.268923 2.676246 5.834000
v 2.285939 2.677574 5.836000
v 2.305345 2.681664 5.844000
v 2.320438 2.680715 5.841000
v 2.333926 2.677938 5.834000
v 2.342553 2.669658 5.815000
v 2.375426 2.688935 5.856000
v 2.393020 2.690775 5.859000
v 2.403242 2.684356 5.844000
v 2.426643 2.692646 5.861000
v 2.438065 2.687621 5.849000
v 2.446915 2.679847 5.831000
v 2.462439 2.679432 5.829000
v 2.491148 2.693280 5.858000
v 2.505909 2.691967 5.854000
v 2.518078 2.687904 5.844000
v 2.529773 2.683388 5.833000
v 2.554953 2.693145 5.853000
v 2.571476 2.693711 5.853000
v 2.589784 2.696128 5.857000
v 2.610356 2.700859 5.866000
v 2.640849 2.715734 5.897000
v 2.656213 2.714964 5.894000
v 2.662054 2.704529 5.870000
v 2.675078 2.701473 5.862000
v 2.720453 2.714756 5.888000
v 2.728403 2.706661 5.869000
v 2.754507 2.716563 5.889000
v 2.774627 2.720484 5.896000
v 2.776469 2.690974 5.829000
v 2.789352 2.687999 5.821000
v 2.801247 2.684112 5.811000
v 2.816600 2.653556 5.740000
v 2.819689 2.515807 5.425000
v -3.652245 2.590698 5.491000
v -3.585395 2.565003 5.444000
v -3.519431 2.561573 5.451000
v -3.514774 2.569348 5.471000
v -3.512600 2.579014 5.495000
v -3.502896 2.617787 5.591000
v -3.429831 2.586261 5.530000
v -3.333326 2.547901 5.457000
v -3.296761 2.566803 5.509000
v -3.276808 2.563182 5.504000
v -2.951913 2.533864 5.486000
v -2.920719 2.520001 5.458000
v -2.912070 2.525548 5.472000
v -2.904425 2.532028 5.488000
v -2.889346 2.532060 5.490000
v -2.878468 2.535794 5.500000
v -2.844660 2.519260 5.466000
v -2.831777 2.521180 5.472000
v -2.829176 2.532324 5.498000
v -2.807005 2.525977 5.486000
v -2.798666 2.532076 5.501000
v -2.799874 2.546926 5.535000
v -2.743265 2.522831 5.486000
v -2.723908 2.518859 5.479000
v -2.714993 2.524553 5.493000
v -2.699141 2.523823 5.493000
v -2.696012 2.535048 5.519000
v -2.678671 2.532961 5.516000
v -2.657989 2.527674 5.506000
v -2.628308 2.528153 5.510000
v -2.607790 2.522905 5.500000
v -2.588763 2.519046 5.493000
v -2.564174 2.509699 5.474000
v -2.561128 2.521451 5.501000
v -2.554708 2.530000 5.521000
v -2.532096 2.522521 5.506000
v -2.521013 2.526506 5.516000
v -2.495357 2.515846 5.494000
v -2.480675 2.516189 5.496000
v -2.465998 2.516541 5.498000
v -2.451773 2.517360 5.501000
v -2.438432 2.519104 5.506000
v -2.423318 2.519026 5.507000
v -2.413462 2.524446 5.520000
v -2.403547 2.529873 5.533000
v -2.384510 2.525707 5.525000
v -2.366391 2.522465 5.519000
v -2.347042 2.517863 5.510000
v -2.331566 2.517383 5.510000
v -2.314843 2.515542 5.507000
v -2.302743 2.518734 5.515000
v -2.283976 2.514627 5.507000
v -2.270621 2.516464 5.512000
v -2.262571 2.524243 5.530000
v -2.250775 2.527920 5.539000
v -2.238538 2.531147 5.547000
v -2.222661 2.530276 5.546000
v -2.204414 2.526675 5.539000
v -2.184242 2.520802 5.527000
v -2.165324 2.516307 5.518000
v -2.153872 2.520484 5.528000
v -2.137732 2.519196 5.526000
v -2.125070 2.522018 5.533000
v -2.106279 2.517555 5.524000
v -2.085277 2.510365 5.509000
v -2.070381 2.510475 5.510000
v -2.059964 2.516058 5.523000
v -2.046524 2.518002 5.528000
v -2.034902 2.522229 5.538000
v -2.022505 2.525551 5.546000
v -2.008262 2.526602 5.549000
v -1.991858 2.524928 5.546000
v -1.975479 2.523260 5.543000
v -1.957709 2.519778 5.536000
v -1.938233 2.514027 5.524000
v -1.923356 2.514200 5.525000
v -1.912971 2.520293 5.539000
v -1.902860 2.526846 5.554000
v -1.889955 2.529764 5.561000
v -1.870950 2.524499 5.550000
v -1.854020 2.521969 5.545000
v -1.838119 2.520811 5.543000
v -1.821578 2.518748 5.539000
v -1.807674 2.520328 5.543000
v -1.791492 2.518731 5.540000
v -1.776936 2.519412 5.542000
v -1.764282 2.522825 5.550000
v -1.750645 2.524879 5.555000
v -1.733238 2.521484 5.548000
v -1.719281 2.523093 5.552000
v -1.705615 2.525162 5.557000
v -1.691319 2.526325 5.560000
v -1.674902 2.524313 5.556000
v -1.660902 2.525940 5.560000
v -1.643037 2.521665 5.551000
v -1.626693 2.519667 5.547000
v -1.611246 2.519036 5.546000
v -1.599264 2.523859 5.557000
v -1.584661 2.524599 5.559000
v -1.570052 2.525342 5.561000
v -1.555435 2.526089 5.563000
v -1.539152 2.524116 5.559000
v -1.522071 2.520785 5.552000
v -1.508833 2.523814 5.559000
v -1.494755 2.525485 5.563000
v -1.482254 2.529882 5.573000
v -1.466544 2.528836 5.571000
v -1.453454 2.532332 5.579000
v -1.438261 2.532200 5.579000
v -1.420776 2.527987 5.570000
v -1.404605 2.526047 5.566000
v -1.389708 2.526380 5.567000
v -1.374808 2.526716 5.568000
v -1.362592 2.532046 5.580000
v -1.346209 2.529665 5.575000
v -1.332005 2.531371 5.579000
v -1.314477 2.526727 5.569000
v -1.300273 2.528439 5.573000
v -1.283282 2.524709 5.565000
v -1.268161 2.524612 5.565000
v -1.253267 2.524971 5.566000
v -1.240595 2.529869 5.577000
v -1.226328 2.531594 5.581000
v -1.211389 2.531960 5.582000
v -1.197091 2.533691 5.586000
v -1.180869 2.531341 5.581000
v -1.165929 2.531715 5.582000
v -1.149337 2.528463 5.575000
v -1.134818 2.529748 5.578000
v -1.119082 2.528316 5.575000
v -1.105343 2.531420 5.582000
v -1.092155 2.535886 5.592000
v -1.076987 2.535820 5.592000
v -1.061632 2.535302 5.591000
v -1.044973 2.531612 5.583000
v -1.029466 2.530645 5.581000
v -1.015789 2.534214 5.589000
v -1.001532 2.536425 5.594000
v -0.986369 2.536371 5.594000
v -0.971380 2.536771 5.595000
v -0.957242 2.539441 5.601000
v -0.942400 2.540298 5.603000
v -0.925893 2.536623 5.595000
v -0.910570 2.536124 5.594000
v -0.895894 2.537439 5.597000
v -0.881045 2.538303 5.599000
v -0.864640 2.534635 5.591000
v -0.848584 2.531875 5.585000
v -0.834202 2.534103 5.590000
v -0.819648 2.535879 5.594000
v -0.804353 2.535390 5.593000
v -0.788219 2.532182 5.586000
v -0.773783 2.534415 5.591000
v -0.759729 2.538010 5.599000
v -0.746164 2.543418 5.611000
v -0.553131 1.965427 4.336000
v -0.546136 1.982630 4.374000
v -0.484149 1.971203 4.349000
v -0.472920 1.973453 4.354000
v -0.532663 2.539015 5.602000
v -0.518979 2.546250 5.618000
v -0.504313 2.548953 5.624000
v -0.489354 2.550298 5.627000
v -0.474042 2.549830 5.626000
v -0.458491 2.548004 5.622000
v -0.443198 2.547537 5.621000
v -0.427607 2.545259 5.616000
v -0.412410 2.545247 5.616000
v -0.397567 2.547502 5.621000
v -0.382901 2.551117 5.629000
v -0.367735 2.551560 5.630000
v -0.352814 2.553816 5.635000
v -0.337986 2.556980 5.642000
v -0.323063 2.559690 5.648000
v -0.307453 2.556963 5.642000
v -0.292084 2.556049 5.640000
v -0.276627 2.554229 5.636000
v -0.261100 2.551503 5.630000
v -0.246042 2.553310 5.634000
v -0.230880 2.554210 5.636000
v -0.215707 2.555112 5.638000
v -0.200311 2.553294 5.634000
v -0.185133 2.554196 5.636000
v -0.170095 2.557364 5.643000
v -0.154965 2.559626 5.648000
v -0.139758 2.560982 5.651000
v -0.124403 2.559620 5.648000
v -0.109277 2.563242 5.656000
v -0.094074 2.565959 5.662000
v -0.078755 2.565957 5.662000
v -0.063380 2.563690 5.657000
v -0.048050 2.562329 5.654000
v -0.032805 2.566407 5.663000
v -0.017480 2.565953 5.662000
v -0.002163 2.567312 5.665000
v 0.013164 2.567312 5.665000
v 0.028501 2.568219 5.667000
v 0.043779 2.565048 5.660000
v 0.059040 2.562783 5.655000
v 0.074497 2.568223 5.667000
v 0.089861 2.569131 5.669000
v 0.105106 2.566867 5.664000
v 0.120367 2.565510 5.661000
v 0.135875 2.569139 5.669000
v 0.151559 2.575033 5.682000
v 0.166903 2.574584 5.681000
v 0.182209 2.573682 5.679000
v 0.197644 2.574592 5.681000
v 0.212864 2.572784 5.677000
v 0.228224 2.572790 5.677000
v 0.243370 2.570530 5.672000
v 0.258899 2.572349 5.676000
v 0.273966 2.569636 5.670000
v 0.289359 2.570096 5.671000
v 0.304757 2.570557 5.672000
v 0.320273 2.571924 5.675000
v 0.335924 2.574199 5.680000
v 0.351170 2.573302 5.678000
v 0.366534 2.573311 5.678000
v 0.381830 2.572868 5.677000
v 0.397122 2.572425 5.676000
v 0.412699 2.573796 5.679000
v 0.429047 2.579700 5.692000
v 0.444840 2.581978 5.697001
v 0.460014 2.580632 5.694000
v 0.474838 2.577473 5.687000
v 0.490142 2.577034 5.686000
v 0.505619 2.577502 5.687000
v 0.520643 2.575706 5.683000
v 0.536401 2.577535 5.687000
v 0.551889 2.578005 5.688000
v 0.568880 2.585276 5.704000
v 0.584113 2.584388 5.702000
v 0.600703 2.589394 5.713000
v 0.616922 2.592587 5.720000
v 0.632515 2.593062 5.721000
v 0.646869 2.588552 5.711000
v 0.662096 2.587669 5.709000
v 0.677907 2.589053 5.712000
v 0.693370 2.589079 5.712000
v 0.707469 2.584120 5.701000
v 0.723031 2.584600 5.702000
v 0.738339 2.584176 5.701000
v 0.756023 2.591912 5.718000
v 0.771776 2.592850 5.720000
v 0.787678 2.594242 5.723000
v 0.802053 2.590649 5.715000
v 0.817960 2.592044 5.718000
v 0.833591 2.592534 5.719000
v 0.849675 2.594384 5.723000
v 0.865630 2.595784 5.726000
v 0.881910 2.598091 5.731000
v 0.897122 2.597226 5.729000
v 0.912324 2.596363 5.727000
v 0.927678 2.595955 5.726000
v 0.943687 2.597362 5.729000
v 0.959546 2.598317 5.731000
v 0.975757 2.600180 5.735000
v 0.991991 2.602046 5.739000
v 1.008424 2.604367 5.744000
v 1.024528 2.605782 5.747000
v 1.038660 2.602212 5.739000
v 1.052933 2.599098 5.732000
v 1.068848 2.600066 5.734000
v 1.085720 2.603303 5.741000
v 1.100522 2.601555 5.737000
v 1.116277 2.602076 5.738000
v 1.131249 2.600785 5.735000
v 1.148007 2.603577 5.741000
v 1.163584 2.603651 5.741000
v 1.179573 2.604635 5.743001
v 1.195159 2.604713 5.743001
v 1.213276 2.610237 5.755000
v 1.229753 2.612136 5.759000
v 1.246470 2.614490 5.764000
v 1.261464 2.613218 5.761000
v 1.276666 2.612402 5.759000
v 1.290065 2.607960 5.749000
v 1.305001 2.606696 5.746000
v 1.321993 2.609518 5.752000
v 1.338554 2.611435 5.756000
v 1.354670 2.612449 5.758000
v 1.371275 2.614372 5.762000
v 1.385979 2.612669 5.758000
v 1.401882 2.613238 5.759000
v 1.416070 2.610633 5.753000
v 1.433713 2.614385 5.761000
v 1.451905 2.619048 5.771000
v 1.467613 2.619176 5.771000
v 1.481011 2.615222 5.762000
v 1.495142 2.612634 5.756000
v 1.511607 2.614135 5.759000
v 1.529153 2.617454 5.766000
v 1.545401 2.618508 5.768000
v 1.558687 2.614572 5.759000
v 1.573294 2.612909 5.755000
v 1.589817 2.614429 5.758000
v 1.609986 2.621855 5.774000
v 1.628557 2.626563 5.784000
v 1.641501 2.622191 5.774000
v 1.658413 2.624182 5.778000
v 1.673324 2.622998 5.775000
v 1.692026 2.627724 5.785000
v 1.352958 2.026014 4.459000
v 1.407369 2.000204 4.400000
v 1.417825 1.998111 4.395000
v 1.947026 2.633136 5.789001
v 1.965660 2.637045 5.797000
v 1.983320 2.639596 5.802000
v 2.001705 2.643064 5.809000
v 2.018747 2.644719 5.812000
v 2.032662 2.642284 5.806000
v 2.049729 2.643951 5.809000
v 2.066110 2.644714 5.810000
v 2.086447 2.650492 5.822001
v 2.099637 2.647171 5.814000
v 2.109516 2.639759 5.797000
v 2.131044 2.646924 5.812000
v 2.146755 2.646811 5.811000
v 2.165074 2.649893 5.817000
v 2.190561 2.661639 5.842000
v 2.211664 2.667928 5.855000
v 2.222576 2.661921 5.841000
v 2.244536 2.669137 5.856000
v 2.260800 2.669526 5.856000
v 2.271631 2.663539 5.842000
v 2.289053 2.665310 5.845000
v 2.310053 2.671194 5.857000
v 2.317628 2.661579 5.835001
v 2.332691 2.660637 5.832000
v 2.344125 2.655596 5.820000
v 2.353883 2.648736 5.804000
v 2.372140 2.651468 5.809000
v 2.388382 2.651926 5.809000
v 2.417056 2.666091 5.839000
v 2.435909 2.669310 5.845000
v 2.447258 2.664316 5.833000
v 2.463201 2.664356 5.832000
v 2.476601 2.661662 5.825000
v 2.497680 2.667204 5.836000
v 2.542671 2.681064 5.864000
v 2.561817 2.684354 5.870000
v 2.573106 2.679423 5.858000
v 2.584345 2.674499 5.846000
v 2.599981 2.674159 5.844000
v 2.638457 2.697171 5.893000
v 2.656502 2.699146 5.896000
v 2.671408 2.697926 5.892000
v 2.680379 2.690763 5.875000
v 2.698912 2.693227 5.879000
v 2.701782 2.680124 5.849000
v 2.757569 2.703444 5.897000
v 2.759821 2.689908 5.866000
v 2.787950 2.701605 5.890000
v 2.786237 2.684415 5.851000
v 2.798693 2.680996 5.842000
v 2.804372 2.671160 5.819000
v 2.823199 2.643989 5.755000
v 2.821050 2.627287 5.717000
v 2.806792 2.599555 5.655000
v -3.720290 2.537254 5.381000
v -3.475408 2.558906 5.494000
v -3.476252 2.570895 5.523000
v -3.445135 2.570720 5.529000
v -3.432026 2.584099 5.564000
v -3.387635 2.562261 5.520000
v -3.328362 2.540511 5.479000
v -3.385219 2.607819 5.630000
v -3.299936 2.565863 5.545000
v -3.293568 2.572927 5.563000
v -2.919803 2.504172 5.458000
v -2.949472 2.542715 5.544000
v -2.895309 2.522138 5.503000
v -2.859815 2.504321 5.466000
v -2.853701 2.512179 5.485000
v -2.837154 2.510887 5.484000
v -2.837614 2.524714 5.516000
v -2.821544 2.523903 5.516000
v -2.806517 2.524020 5.518000
v -2.797064 2.529180 5.531000
v -2.780018 2.527492 5.529000
v -2.750009 2.513936 5.501000
v -2.734102 2.513192 5.501000
v -2.720687 2.514744 5.506000
v -2.703336 2.512655 5.503000
v -2.691884 2.516056 5.512000
v -2.687199 2.525855 5.535000
v -2.666475 2.520605 5.525000
v -2.644391 2.514001 5.512000
v -2.620493 2.505589 5.495000
v -2.602875 2.503117 5.491000
v -2.583415 2.498835 5.483000
v -2.573853 2.504133 5.496000
v -2.565167 2.510351 5.511000
v -2.545311 2.505646 5.502000
v -2.537478 2.512791 5.519000
v -2.509918 2.500370 5.493000
v -2.500233 2.505713 5.506000
v -2.493649 2.514249 5.526000
v -2.469481 2.505049 5.507000
v -2.451674 2.502231 5.502000
v -2.431256 2.496695 5.491000
v -2.417954 2.498444 5.496000
v -2.412070 2.507928 5.518000
v -2.402603 2.513783 5.532000
v -2.384874 2.511012 5.527000
v -2.368045 2.509159 5.524000
v -2.347414 2.503228 5.512000
v -2.331941 2.502757 5.512000
v -2.317743 2.503657 5.515000
v -2.301036 2.501841 5.512000
v -2.284775 2.500489 5.510000
v -2.268949 2.499598 5.509000
v -2.257641 2.503706 5.519000
v -2.247508 2.509181 5.532000
v -2.233281 2.510127 5.535000
v -2.219850 2.511988 5.540000
v -2.203617 2.510682 5.538000
v -2.188592 2.510744 5.539000
v -2.168865 2.505375 5.528000
v -2.152716 2.504093 5.526000
v -2.134269 2.500100 5.518000
v -2.120868 2.502005 5.523000
v -2.104781 2.500746 5.521000
v -2.084175 2.494059 5.507000
v -2.070793 2.495984 5.512000
v -2.059258 2.500180 5.522000
v -2.047678 2.504380 5.532000
v -2.035316 2.507681 5.540000
v -2.020002 2.507368 5.540000
v -2.005783 2.508417 5.543000
v -1.988324 2.505401 5.537000
v -1.971976 2.503749 5.534000
v -1.956006 2.502555 5.532000
v -1.938301 2.499107 5.525000
v -1.923080 2.498831 5.525000
v -1.908211 2.499012 5.526000
v -1.898483 2.505983 5.542000
v -1.887655 2.511601 5.555000
v -1.875077 2.514963 5.563000
v -1.859120 2.513809 5.561000
v -1.839201 2.507237 5.547000
v -1.822326 2.504739 5.542000
v -1.804507 2.500892 5.534000
v -1.791587 2.503828 5.541000
v -1.777995 2.505864 5.546000
v -1.765653 2.509713 5.555000
v -1.750747 2.509952 5.556000
v -1.734279 2.507937 5.552000
v -1.718458 2.506830 5.550000
v -1.705416 2.509794 5.557000
v -1.690821 2.510503 5.559000
v -1.674411 2.508507 5.555000
v -1.657729 2.506064 5.550000
v -1.641376 2.504078 5.546000
v -1.625636 2.502998 5.544000
v -1.611655 2.504632 5.548000
v -1.599384 2.508979 5.558000
v -1.583071 2.507010 5.554000
v -1.568480 2.507753 5.556000
v -1.554161 2.508951 5.559000
v -1.541491 2.512861 5.568000
v -1.524116 2.509102 5.560000
v -1.510859 2.512116 5.567000
v -1.495419 2.511523 5.566000
v -1.482116 2.514545 5.573000
v -1.467463 2.515313 5.575000
v -1.452541 2.515633 5.576000
v -1.437876 2.516408 5.578000
v -1.421927 2.514931 5.575000
v -1.404485 2.510751 5.566000
v -1.389590 2.511085 5.567000
v -1.374941 2.511873 5.569000
v -1.361260 2.514468 5.575000
v -1.346100 2.514360 5.575000
v -1.331899 2.516059 5.579000
v -1.314846 2.512349 5.571000
v -1.299473 2.511799 5.570000
v -1.283416 2.509898 5.566000
v -1.270345 2.513863 5.575000
v -1.257228 2.517830 5.584000
v -1.242953 2.519545 5.588000
v -1.226681 2.517205 5.583000
v -1.210437 2.514867 5.578000
v -1.196367 2.517040 5.583000
v -1.180578 2.515609 5.580000
v -1.164808 2.514181 5.577000
v -1.150087 2.515009 5.579000
v -1.136577 2.518543 5.587000
v -1.121621 2.518925 5.588000
v -1.106860 2.519759 5.590000
v -1.091503 2.519243 5.589000
v -1.076153 2.518729 5.588000
v -1.060431 2.517315 5.585000
v -1.044913 2.516355 5.583000
v -1.030699 2.518551 5.588000
v -1.016460 2.520750 5.593000
v -1.002015 2.522499 5.597000
v -0.985964 2.520194 5.592000
v -0.970288 2.518791 5.589000
v -0.957022 2.523700 5.600000
v -0.941848 2.523654 5.600000
v -0.926675 2.523609 5.600000
v -0.910689 2.521312 5.595000
v -0.895531 2.521270 5.595000
v -0.879903 2.519878 5.592000
v -0.864756 2.519839 5.592000
v -0.849609 2.519801 5.592000
v -0.834911 2.521117 5.595000
v -0.820198 2.522433 5.598000
v -0.804894 2.521949 5.597000
v -0.789597 2.521466 5.596000
v -0.774582 2.521885 5.597000
v -0.760920 2.526812 5.608000
v -0.747730 2.533541 5.623000
v -0.556810 1.966685 4.365000
v -0.546616 1.972523 4.378000
v -0.539528 1.990075 4.417000
v -0.526496 1.986001 4.408000
v -0.500921 1.979209 4.393000
v -0.489031 1.979192 4.393000
v -0.455012 1.986356 4.409000
v -0.442074 1.981837 4.399000
v -0.518225 2.527369 5.610000
v -0.504119 2.532761 5.622000
v -0.489253 2.534549 5.626000
v -0.473692 2.532734 5.622000
v -0.458234 2.531370 5.619000
v -0.442871 2.530457 5.617000
v -0.428052 2.532698 5.622000
v -0.412913 2.533138 5.623000
v -0.398122 2.535830 5.629000
v -0.383299 2.538524 5.635000
v -0.367529 2.534911 5.627000
v -0.352993 2.539858 5.638000
v -0.337917 2.541201 5.641000
v -0.323112 2.544797 5.649000
v -0.307337 2.540736 5.640000
v -0.292025 2.540279 5.639000
v -0.276817 2.540723 5.640000
v -0.261604 2.541167 5.641000
v -0.246342 2.541161 5.641000
v -0.230997 2.540256 5.639000
v -0.215817 2.541152 5.641000
v -0.200520 2.540697 5.640000
v -0.185326 2.541594 5.642000
v -0.170122 2.542491 5.644000
v -0.154687 2.539785 5.638000
v -0.139582 2.542485 5.644000
v -0.124356 2.543383 5.646000
v -0.109390 2.550588 5.662000
v -0.094072 2.550586 5.662000
v -0.078753 2.550584 5.662000
v -0.063334 2.546529 5.653000
v -0.048074 2.548329 5.657000
v -0.032792 2.550131 5.661000
v -0.017471 2.549229 5.659000
v -0.002162 2.550580 5.662000
v 0.013168 2.552833 5.667000
v 0.028540 2.556437 5.675000
v 0.043809 2.551482 5.664000
v 0.059112 2.550583 5.662000
v 0.074522 2.553737 5.669000
v 0.089907 2.555090 5.672000
v 0.105085 2.551038 5.663000
v 0.120300 2.548788 5.658000
v 0.135848 2.553295 5.668000
v 0.151556 2.559605 5.682000
v 0.166958 2.560059 5.683000
v 0.182173 2.557810 5.678000
v 0.197535 2.557814 5.678000
v 0.212897 2.557818 5.678000
v 0.228259 2.557823 5.678000
v 0.243364 2.555125 5.672000
v 0.258802 2.556031 5.674000
v 0.274202 2.556488 5.675000
v 0.289862 2.559197 5.681000
v 0.305126 2.558303 5.679000
v 0.320435 2.557859 5.678000
v 0.335680 2.556966 5.676000
v 0.350852 2.555623 5.673000
v 0.366331 2.556532 5.675000
v 0.381753 2.556991 5.676000
v 0.397392 2.558803 5.680000
v 0.412688 2.558363 5.679000
v 0.428960 2.563780 5.691000
v 0.445062 2.567845 5.700000
v 0.460486 2.567857 5.700000
v 0.475493 2.565617 5.695000
v 0.490645 2.564279 5.692000
v 0.505604 2.562040 5.687000
v 0.520719 2.560703 5.684000
v 0.536385 2.562069 5.687000
v 0.551969 2.562986 5.689000
v 0.568164 2.566607 5.697001
v 0.583582 2.566625 5.697001
v 0.599737 2.569797 5.704000
v 0.615931 2.572969 5.711000
v 0.631830 2.574791 5.715000
v 0.646620 2.572109 5.709000
v 0.662305 2.573032 5.711000
v 0.678476 2.575758 5.717000
v 0.694195 2.576683 5.719000
v 0.707940 2.570400 5.705000
v 0.722497 2.567272 5.698000
v 0.738311 2.568650 5.701000
v 0.755597 2.574986 5.715000
v 0.772150 2.578619 5.723000
v 0.788472 2.581353 5.729000
v 0.803143 2.578681 5.723000
v 0.818783 2.579165 5.724000
v 0.833847 2.577847 5.721000
v 0.849341 2.577882 5.721000
v 0.865138 2.578820 5.723000
v 0.881254 2.580660 5.727000
v 0.895984 2.578447 5.722000
v 0.911803 2.579389 5.724000
v 0.927633 2.580333 5.726000
v 0.944135 2.583081 5.732000
v 0.959833 2.583577 5.733000
v 0.975367 2.583625 5.733000
v 0.990557 2.582772 5.731000
v 1.005913 2.582373 5.730000
v 1.023582 2.587833 5.742000
v 1.038965 2.587437 5.741000
v 1.054160 2.586592 5.739000
v 1.069719 2.586650 5.739000
v 1.085657 2.587612 5.741000
v 1.101608 2.588576 5.743001
v 1.116988 2.588189 5.742000
v 1.133350 2.590058 5.746000
v 1.149736 2.591930 5.750000
v 1.165131 2.591550 5.749000
v 1.180113 2.590271 5.746000
v 1.196121 2.591248 5.748000
v 1.212774 2.593580 5.753000
v 1.229456 2.595914 5.758000
v 1.244654 2.595095 5.756000
v 1.261157 2.596984 5.760000
v 1.275910 2.595268 5.756000
v 1.289747 2.591752 5.748000
v 1.305814 2.592747 5.750000
v 1.322813 2.595548 5.756000
v 1.338917 2.596549 5.758000
v 1.354094 2.595749 5.756000
v 1.370691 2.597657 5.760000
v 1.386349 2.597765 5.760000
v 1.402254 2.598327 5.761000
v 1.417429 2.597539 5.759000
v 1.434090 2.599460 5.763000
v 1.449769 2.599580 5.763000
v 1.466722 2.601959 5.768000
v 1.480623 2.598929 5.761000
v 1.494748 2.596352 5.755000
v 1.510419 2.596486 5.755000
v 1.527685 2.599331 5.761000
v 1.543648 2.599923 5.762000
v 1.560432 2.601873 5.766000
v 1.575328 2.600668 5.763000
v 1.593249 2.604431 5.771000
v 1.610103 2.606393 5.775000
v 1.626983 2.608360 5.779000
v 1.640194 2.604462 5.770000
v 1.655657 2.604180 5.769000
v 1.671987 2.605256 5.771000
v 1.683362 2.598661 5.756000
v 1.408154 1.989370 4.403000
v 1.415066 1.982316 4.387000
v 1.442714 2.004186 4.435000
v 1.933523 2.620419 5.797000
v 1.953152 2.625650 5.808000
v 1.969798 2.626819 5.810000
v 1.985095 2.626185 5.808000
v 1.999355 2.624201 5.803000
v 2.017069 2.626744 5.808000
v 2.031317 2.624771 5.803000
v 2.048369 2.626423 5.806000
v 2.068291 2.631701 5.817000
v 2.087207 2.635628 5.825000
v 2.100038 2.631870 5.816000
v 2.113192 2.628571 5.808000
v 2.127777 2.627088 5.804000
v 2.148998 2.633759 5.818000
v 2.163608 2.632290 5.814000
v 2.181206 2.634450 5.818000
v 2.204123 2.642957 5.836000
v 2.227530 2.651927 5.855000
v 2.242623 2.650941 5.852000
v 2.261569 2.654492 5.859000
v 2.271625 2.647630 5.843000
v 2.289824 2.650291 5.848000
v 2.306487 2.651147 5.849000
v 2.326343 2.655638 5.858000
v 2.343863 2.657418 5.861000
v 2.349732 2.646056 5.835001
v 2.366824 2.647398 5.837000
v 2.387205 2.652377 5.847000
v 2.387512 2.635134 5.808000
v 2.421139 2.654652 5.850000
v 2.435847 2.653306 5.846000
v 2.444255 2.645160 5.827000
v 2.459749 2.644738 5.825000
v 2.481197 2.650682 5.837000
v 2.510429 2.664814 5.867000
v 2.529508 2.668057 5.873000
v 2.548203 2.670857 5.878000
v 2.563015 2.669577 5.874000
v 2.572989 2.663306 5.859000
v 2.584222 2.658406 5.847000
v 2.622091 2.680799 5.895000
v 2.641895 2.684563 5.902000
v 2.665811 2.692434 5.918000
v 2.676236 2.686666 5.904000
v 2.696179 2.690465 5.911000
v 2.696903 2.675156 5.876000
v 2.698371 2.660760 5.843000
v 2.722438 2.668687 5.859000
v 2.757835 2.687564 5.899000
v 2.754441 2.668637 5.856000
v 2.772116 2.670224 5.858000
v 2.767447 2.650394 5.813000
v 2.785052 2.652000 5.815000
v 2.825387 2.645028 5.795000
v 2.824413 2.629333 5.759000
v 2.826214 2.616382 5.729000
v 2.805039 2.582421 5.653000
v 2.838552 2.556728 5.590000
v -3.727767 2.537478 5.421000
v -3.664467 2.504691 5.355000
v -3.367848 2.543552 5.518000
v -3.351322 2.542673 5.519000
v -3.315978 2.539137 5.517000
v -3.320504 2.554421 5.553000
v -3.307003 2.555915 5.559000
v -3.275751 2.543639 5.535000
v -3.202092 2.509996 5.467000
v -3.239545 2.563637 5.589000
v -2.882508 2.509033 5.511000
v -2.844025 2.488624 5.468000
v -2.842540 2.500546 5.496000
v -2.835774 2.507924 5.514000
v -2.815633 2.503489 5.506000
v -2.792511 2.496341 5.492000
v -2.780618 2.499208 5.500000
v -2.771718 2.504811 5.514000
v -2.756762 2.504973 5.516000
v -2.739333 2.502878 5.513000
v -2.723919 2.502611 5.514000
v -2.692806 2.487836 5.483000
v -2.696558 2.505287 5.523000
v -2.682143 2.505962 5.526000
v -2.663871 2.503020 5.521000
v -2.638453 2.493292 5.501000
v -2.619845 2.489924 5.495000
v -2.597973 2.483398 5.482000
v -2.584203 2.484585 5.486000
v -2.578856 2.493932 5.508000
v -2.561303 2.491516 5.504000
v -2.545179 2.490468 5.503000
v -2.518965 2.479477 5.480000
v -2.507061 2.482524 5.488000
v -2.508294 2.498695 5.525000
v -2.492191 2.497687 5.524000
v -2.475213 2.495784 5.521000
v -2.453367 2.488921 5.507000
v -2.435601 2.486136 5.502000
v -2.416999 2.482459 5.495000
v -2.412437 2.493245 5.520000
v -2.399933 2.495908 5.527000
v -2.383090 2.494064 5.524000
v -2.360707 2.486360 5.508000
v -2.347369 2.488147 5.513000
v -2.339093 2.495356 5.530000
v -2.321911 2.493096 5.526000
v -2.304765 2.490845 5.522000
v -2.284338 2.484996 5.510000
v -2.270168 2.485920 5.513000
v -2.257220 2.488205 5.519000
v -2.245064 2.491398 5.527000
v -2.232874 2.494598 5.535000
v -2.214643 2.491045 5.528000
v -2.205613 2.497864 5.544000
v -2.188209 2.495228 5.539000
v -2.168490 2.489897 5.528000
v -2.148064 2.483675 5.515000
v -2.135842 2.486917 5.523000
v -2.121283 2.487465 5.525000
v -2.103673 2.484417 5.519000
v -2.087998 2.483628 5.518000
v -2.073466 2.484196 5.520000
v -2.061170 2.487471 5.528000
v -2.049208 2.491200 5.537000
v -2.033533 2.490437 5.536000
v -2.019330 2.491480 5.539000
v -2.003673 2.490729 5.538000
v -1.988029 2.489985 5.537000
v -1.970975 2.487449 5.532000
v -1.956431 2.488066 5.534000
v -1.941884 2.488689 5.536000
v -1.926986 2.488868 5.537000
v -1.910709 2.487256 5.534000
v -1.895826 2.487447 5.535000
v -1.885362 2.493484 5.549000
v -1.872469 2.496381 5.556000
v -1.857873 2.497036 5.558000
v -1.837969 2.490510 5.544000
v -1.817820 2.483540 5.529000
v -1.803302 2.484212 5.531000
v -1.791042 2.488033 5.540000
v -1.780022 2.493654 5.553000
v -1.766076 2.495238 5.557000
v -1.750539 2.494582 5.556000
v -1.734389 2.493032 5.553000
v -1.718570 2.491936 5.551000
v -1.704916 2.493988 5.556000
v -1.690327 2.494697 5.558000
v -1.674226 2.493166 5.555000
v -1.657549 2.490743 5.550000
v -1.641201 2.488772 5.546000
v -1.627224 2.490396 5.550000
v -1.613521 2.492473 5.555000
v -1.599508 2.494105 5.559000
v -1.582627 2.491254 5.553000
v -1.567477 2.491099 5.553000
v -1.553171 2.492294 5.556000
v -1.541619 2.497977 5.569000
v -1.526713 2.498282 5.570000
v -1.513161 2.500833 5.576000
v -1.496894 2.498902 5.572000
v -1.482781 2.500563 5.576000
v -1.466543 2.498639 5.572000
v -1.452414 2.500307 5.576000
v -1.436721 2.499287 5.574000
v -1.421297 2.498719 5.573000
v -1.405125 2.496809 5.569000
v -1.390226 2.497145 5.570000
v -1.374583 2.496138 5.568000
v -1.360175 2.497376 5.571000
v -1.344547 2.496375 5.569000
v -1.331081 2.499412 5.576000
v -1.314040 2.495728 5.568000
v -1.298910 2.495632 5.568000
v -1.282862 2.493747 5.564000
v -1.270711 2.499484 5.577000
v -1.256915 2.502085 5.583000
v -1.242867 2.504241 5.588000
v -1.227257 2.503262 5.586000
v -1.212093 2.503182 5.586000
v -1.197360 2.504001 5.588000
v -1.180714 2.500789 5.581000
v -1.165152 2.499820 5.579000
v -1.150634 2.501094 5.582000
v -1.137322 2.505058 5.591000
v -1.122558 2.505888 5.593000
v -1.107191 2.505375 5.592000
v -1.091831 2.504865 5.591000
v -1.076093 2.503461 5.588000
v -1.060182 2.501611 5.584000
v -1.045418 2.502451 5.586000
v -1.031013 2.504188 5.590000
v -1.016770 2.506376 5.595000
v -1.000890 2.504533 5.591000
v -0.985562 2.504036 5.590000
v -0.969893 2.502645 5.587000
v -0.955267 2.503943 5.590000
v -0.940458 2.504795 5.592000
v -0.925804 2.506096 5.595000
v -0.910485 2.505607 5.594000
v -0.895972 2.507360 5.598000
v -0.880179 2.505530 5.594000
v -0.864873 2.505045 5.593000
v -0.849573 2.504562 5.592000
v -0.835623 2.508111 5.600000
v -0.821191 2.510318 5.605000
v -0.806444 2.511630 5.608000
v -0.790413 2.508913 5.602000
v -0.775106 2.508436 5.601000
v -0.761163 2.512438 5.610000
v -0.748235 2.520025 5.627000
v -0.559341 1.963762 4.385000
v -0.549094 1.969565 4.398000
v -0.542929 1.990595 4.445000
v -0.533764 2.001326 4.469000
v -0.504896 1.982933 4.428000
v -0.488459 1.965005 4.388000
v -0.455101 1.974816 4.410000
v -0.442765 1.973012 4.406000
v -0.428690 1.963149 4.384000
v -0.518396 2.513018 5.612000
v -0.504375 2.518826 5.625000
v -0.489762 2.521948 5.632000
v -0.474522 2.521936 5.632000
v -0.458385 2.516999 5.621000
v -0.443333 2.517884 5.623000
v -0.428575 2.520561 5.629000
v -0.413931 2.524133 5.637000
v -0.398820 2.525020 5.639000
v -0.383698 2.525906 5.641000
v -0.368109 2.523659 5.636000
v -0.353047 2.524995 5.639000
v -0.337850 2.525435 5.640000
v -0.322876 2.527668 5.645000
v -0.307004 2.522736 5.634000
v -0.291760 2.522730 5.634000
v -0.276713 2.524515 5.638000
v -0.261738 2.527196 5.644000
v -0.246293 2.525401 5.640000
v -0.230870 2.523605 5.636000
v -0.215736 2.524944 5.639000
v -0.200658 2.527179 5.644000
v -0.185552 2.529414 5.649000
v -0.170420 2.531650 5.654000
v -0.154904 2.528065 5.646000
v -0.139505 2.525824 5.641000
v -0.124310 2.527164 5.644000
v -0.109253 2.532088 5.655000
v -0.094037 2.534325 5.660000
v -0.078710 2.533876 5.659000
v -0.063344 2.531636 5.654000
v -0.048056 2.532082 5.655000
v -0.032786 2.534321 5.660000
v -0.017473 2.534320 5.660000
v -0.002160 2.533425 5.658000
v 0.013159 2.535663 5.663000
v 0.028505 2.537902 5.668000
v 0.043808 2.536112 5.664000
v 0.059173 2.537904 5.668000
v 0.074547 2.539248 5.671000
v 0.089889 2.539250 5.671000
v 0.105083 2.535670 5.663000
v 0.120489 2.537462 5.667000
v 0.135941 2.539704 5.672000
v 0.151553 2.544184 5.682000
v 0.166867 2.543291 5.680000
v 0.182202 2.542846 5.679000
v 0.197496 2.541954 5.677000
v 0.212818 2.541510 5.676000
v 0.228134 2.541067 5.675000
v 0.243316 2.539280 5.671000
v 0.258523 2.537942 5.668000
v 0.274196 2.541081 5.675000
v 0.290060 2.545564 5.685000
v 0.305603 2.546914 5.688000
v 0.320823 2.545577 5.685000
v 0.336027 2.544240 5.682000
v 0.351339 2.543799 5.681000
v 0.366710 2.543807 5.681000
v 0.382014 2.543367 5.680000
v 0.397032 2.541137 5.675000
v 0.412460 2.541594 5.676000
v 0.428422 2.545186 5.684000
v 0.444504 2.549226 5.693000
v 0.459747 2.548341 5.691000
v 0.474896 2.547009 5.688000
v 0.490029 2.545677 5.685000
v 0.505502 2.546137 5.686000
v 0.521163 2.547494 5.689000
v 0.537219 2.550642 5.696000
v 0.553312 2.553791 5.703000
v 0.568746 2.553806 5.703000
v 0.583770 2.552031 5.699000
v 0.598878 2.550704 5.696000
v 0.614725 2.552513 5.700000
v 0.630816 2.555218 5.706000
v 0.646373 2.555685 5.707000
v 0.662168 2.557048 5.710000
v 0.678454 2.560204 5.717000
v 0.694293 2.561569 5.720000
v 0.708660 2.557562 5.711000
v 0.723105 2.554003 5.703000
v 0.738544 2.554028 5.703000
v 0.755966 2.560771 5.718000
v 0.772256 2.563486 5.724000
v 0.788580 2.566201 5.730000
v 0.803673 2.564887 5.727000
v 0.819466 2.565813 5.729000
v 0.834834 2.565397 5.728000
v 0.850197 2.564982 5.727000
v 0.866160 2.566360 5.730000
v 0.881063 2.564604 5.726000
v 0.896884 2.565537 5.728000
v 0.911922 2.564232 5.725000
v 0.928077 2.566064 5.729000
v 0.944091 2.567449 5.732000
v 0.959285 2.566596 5.730000
v 0.974470 2.565745 5.728000
v 0.990681 2.567583 5.732000
v 1.006565 2.568527 5.734000
v 1.023173 2.571265 5.740000
v 1.038911 2.571764 5.741000
v 1.054288 2.571369 5.740000
v 1.070407 2.572769 5.743001
v 1.086354 2.573722 5.745000
v 1.101738 2.573333 5.744000
v 1.116535 2.571602 5.740000
v 1.133087 2.573905 5.745000
v 1.149868 2.576659 5.751000
v 1.165061 2.575830 5.749000
v 1.180041 2.574556 5.746000
v 1.196670 2.576868 5.751000
v 1.212064 2.576495 5.750000
v 1.228736 2.578812 5.755000
v 1.244788 2.579787 5.757000
v 1.261291 2.581662 5.761000
v 1.275380 2.578609 5.754000
v 1.288759 2.574214 5.744000
v 1.305721 2.576993 5.750000
v 1.325475 2.585152 5.768000
v 1.341144 2.585247 5.768000
v 1.355640 2.583104 5.763000
v 1.372252 2.584998 5.767000
v 1.387446 2.584205 5.765000
v 1.403848 2.585657 5.768000
v 1.418546 2.583973 5.764000
v 1.433475 2.582741 5.761000
v 1.448642 2.581961 5.759000
v 1.464565 2.582528 5.760000
v 1.483323 2.588032 5.772000
v 1.495657 2.582329 5.759000
v 1.511073 2.582010 5.758000
v 1.525957 2.580797 5.755000
v 1.543775 2.584522 5.763000
v 1.562181 2.589147 5.773000
v 1.580373 2.593328 5.782000
v 1.597790 2.596167 5.788000
v 1.612735 2.594974 5.785000
v 1.628230 2.594682 5.784000
v 1.640883 2.589907 5.773000
v 1.658358 2.592763 5.779000
v 1.675291 2.594726 5.783000
v 1.391171 2.040124 4.545000
v 1.400673 1.983750 4.418000
v 1.415337 1.987511 4.426000
v 1.441660 2.007442 4.470000
v 1.918345 2.605442 5.800000
v 1.937939 2.610631 5.811000
v 1.957601 2.615826 5.822001
v 1.969194 2.610243 5.809000
v 1.986875 2.612754 5.814000
v 2.001835 2.611676 5.811000
v 2.024773 2.620941 5.831000
v 2.036979 2.616279 5.820000
v 2.051955 2.615219 5.817000
v 2.068701 2.616413 5.819000
v 2.085466 2.617614 5.821000
v 2.098640 2.614323 5.813000
v 2.115782 2.615987 5.816000
v 2.135514 2.620805 5.826000
v 2.153834 2.623833 5.832000
v 2.166616 2.620118 5.823000
v 2.181982 2.619559 5.821000
v 2.203766 2.626659 5.836000
v 2.226404 2.634668 5.853000
v 2.237269 2.628730 5.839000
v 2.255786 2.631802 5.845000
v 2.271238 2.631281 5.843000
v 2.283166 2.626713 5.832000
v 2.306873 2.635666 5.851000
v 2.330299 2.644178 5.869000
v 2.347441 2.645491 5.871000
v 2.357761 2.639152 5.856000
v 2.366389 2.631015 5.837000
v 2.388802 2.638211 5.852000
v 2.402271 2.635499 5.845000
v 2.416954 2.634147 5.841000
v 2.436211 2.637765 5.848000
v 2.452166 2.637783 5.847000
v 2.466440 2.636006 5.842000
v 2.489626 2.643713 5.858000
v 2.504360 2.642406 5.854000
v 2.541909 2.665035 5.903000
v 2.549409 2.656072 5.882000
v 2.560297 2.650729 5.869000
v 2.578151 2.652621 5.872000
v 2.586760 2.645035 5.854000
v 2.613072 2.655533 5.876000
v 2.629679 2.656101 5.876000
v 2.662516 2.672956 5.912000
v 2.689230 2.683497 5.934000
v 2.694049 2.640544 5.835001
v 2.715292 2.645698 5.845000
v 2.751102 2.664901 5.886000
v 2.758666 2.641310 5.831000
v 2.780788 2.617071 5.773000
v 2.809949 2.629562 5.799000
v 2.822695 2.611953 5.757000
v -3.442815 2.493434 5.420000
v -3.375660 2.534048 5.533000
v -3.309942 2.496104 5.453000
v -3.336931 2.539743 5.554000
v -3.174334 2.438554 5.338000
v -3.248498 2.507236 5.491000
v -3.237603 2.510606 5.501000
v -3.233711 2.519465 5.523000
v -2.447965 1.953532 4.292000
v -2.876963 2.489076 5.502000
v -2.840607 2.470615 5.463000
v -2.843800 2.486538 5.500000
v -2.840117 2.496588 5.524000
v -2.811782 2.484959 5.500000
v -2.781576 2.471542 5.472000
v -2.769752 2.474401 5.480000
v -2.758910 2.478173 5.490000
v -2.754029 2.487370 5.512000
v -2.740102 2.488454 5.516000
v -2.712345 2.476920 5.492000
v -2.704388 2.483440 5.508000
v -2.689526 2.483657 5.510000
v -2.676615 2.485687 5.516000
v -2.656937 2.481421 5.508000
v -2.635407 2.475366 5.496000
v -2.618731 2.473828 5.494000
v -2.601613 2.471851 5.491000
v -2.592536 2.477537 5.505000
v -2.575910 2.476031 5.503000
v -2.563034 2.478136 5.509000
v -2.546444 2.476651 5.507000
v -2.532180 2.477425 5.510000
v -2.510152 2.470567 5.496000
v -2.495937 2.471362 5.499000
v -2.482623 2.473065 5.504000
v -2.469746 2.475226 5.510000
v -2.457296 2.477844 5.517000
v -2.438627 2.474184 5.510000
v -2.418693 2.469188 5.500000
v -2.408006 2.473629 5.511000
v -2.395536 2.476282 5.518000
v -2.379159 2.474905 5.516000
v -2.359808 2.470397 5.507000
v -2.349887 2.475766 5.520000
v -2.340752 2.482038 5.535000
v -2.328607 2.485178 5.543000
v -2.303076 2.473981 5.519000
v -2.283910 2.469518 5.510000
v -2.270159 2.470891 5.514000
v -2.260079 2.476303 5.527000
v -2.245064 2.476346 5.528000
v -2.228443 2.474604 5.525000
v -2.217057 2.478693 5.535000
v -2.202445 2.479205 5.537000
v -2.187438 2.479278 5.538000
v -2.164592 2.470405 5.519000
v -2.146536 2.466912 5.512000
v -2.134329 2.470140 5.520000
v -2.125927 2.477848 5.538000
v -2.109051 2.475719 5.534000
v -2.092963 2.474492 5.532000
v -2.080276 2.477297 5.539000
v -2.062342 2.473847 5.532000
v -2.044085 2.469957 5.524000
v -2.030288 2.471440 5.528000
v -2.014656 2.470694 5.527000
v -2.000123 2.471294 5.529000
v -1.984152 2.470113 5.527000
v -1.971406 2.472960 5.534000
v -1.956862 2.473578 5.536000
v -1.941965 2.473755 5.537000
v -1.927766 2.474832 5.540000
v -1.912177 2.474126 5.539000
v -1.896943 2.473874 5.539000
v -1.882736 2.474966 5.542000
v -1.870878 2.479190 5.552000
v -1.855965 2.479400 5.553000
v -1.837737 2.475150 5.544000
v -1.817923 2.468674 5.530000
v -1.802755 2.468454 5.530000
v -1.790503 2.472255 5.539000
v -1.777887 2.475615 5.547000
v -1.764598 2.478086 5.553000
v -1.749077 2.477438 5.552000
v -1.733879 2.477241 5.552000
v -1.719306 2.477941 5.554000
v -1.705648 2.479984 5.559000
v -1.691360 2.481138 5.562000
v -1.674951 2.479175 5.558000
v -1.657673 2.475878 5.551000
v -1.641030 2.473478 5.546000
v -1.628230 2.476880 5.554000
v -1.613068 2.476718 5.554000
v -1.597623 2.476114 5.553000
v -1.582473 2.475960 5.553000
v -1.568738 2.478038 5.558000
v -1.555819 2.481459 5.566000
v -1.541753 2.483099 5.570000
v -1.526573 2.482960 5.570000
v -1.512211 2.484161 5.573000
v -1.496224 2.482692 5.570000
v -1.481322 2.483009 5.571000
v -1.465365 2.481547 5.568000
v -1.450990 2.482762 5.571000
v -1.434798 2.480861 5.567000
v -1.419906 2.481191 5.568000
v -1.404003 2.479742 5.565000
v -1.389866 2.481416 5.569000
v -1.374477 2.480864 5.568000
v -1.361537 2.484771 5.577000
v -1.348068 2.487789 5.584000
v -1.332415 2.486801 5.582000
v -1.314181 2.480915 5.569000
v -1.297652 2.478150 5.563000
v -1.282772 2.478507 5.564000
v -1.269485 2.481984 5.572000
v -1.255030 2.483237 5.575000
v -1.240784 2.484937 5.579000
v -1.227177 2.487976 5.586000
v -1.213752 2.491463 5.594000
v -1.198142 2.490498 5.592000
v -1.181700 2.487754 5.586000
v -1.165500 2.485457 5.581000
v -1.151391 2.487617 5.586000
v -1.136443 2.487997 5.587000
v -1.121290 2.487934 5.587000
v -1.105743 2.486982 5.585000
v -1.090795 2.487368 5.586000
v -1.075265 2.486421 5.584000
v -1.061646 2.489928 5.592000
v -1.047236 2.491655 5.596000
v -1.032621 2.492940 5.599000
v -1.017265 2.492445 5.598000
v -1.001558 2.491061 5.595000
v -0.986573 2.491460 5.596000
v -0.969848 2.487408 5.587000
v -0.954540 2.486920 5.586000
v -0.938902 2.485543 5.583000
v -0.925102 2.489064 5.591000
v -0.910608 2.490807 5.595000
v -0.895934 2.492105 5.598000
v -0.880300 2.490734 5.595000
v -0.864529 2.488919 5.591000
v -0.848932 2.487551 5.588000
v -0.835292 2.491971 5.598000
v -0.822185 2.498173 5.612000
v -0.806990 2.498143 5.612000
v -0.791231 2.496334 5.608000
v -0.775632 2.494972 5.605000
v -0.761544 2.498507 5.613000
v -0.747279 2.501598 5.620000
v -0.554944 1.978523 4.445000
v -0.543890 1.982067 4.453000
v -0.492452 1.969100 4.424000
v -0.455812 1.965948 4.417000
v -0.445366 1.972612 4.432000
v -0.434252 1.976607 4.441000
v -0.519122 2.501333 5.620000
v -0.504273 2.503101 5.624000
v -0.489229 2.503980 5.626000
v -0.473837 2.503080 5.624000
v -0.458456 2.502180 5.622000
v -0.443560 2.503950 5.626000
v -0.429022 2.507947 5.635000
v -0.413996 2.509274 5.638000
v -0.398317 2.506595 5.632000
v -0.383350 2.508368 5.636000
v -0.367709 2.505690 5.630000
v -0.352477 2.505684 5.630000
v -0.337125 2.504787 5.628000
v -0.322355 2.508342 5.636000
v -0.306998 2.507446 5.634000
v -0.291703 2.506996 5.633000
v -0.276610 2.508326 5.636000
v -0.261547 2.510102 5.640000
v -0.246463 2.511878 5.644000
v -0.231071 2.510539 5.641000
v -0.215962 2.512315 5.645000
v -0.200583 2.510977 5.642000
v -0.185418 2.512309 5.645000
v -0.170357 2.515421 5.652000
v -0.155011 2.514529 5.650000
v -0.139725 2.514527 5.650000
v -0.124418 2.514079 5.649000
v -0.109251 2.516748 5.655000
v -0.093969 2.517191 5.656000
v -0.078681 2.517635 5.657000
v -0.063366 2.517189 5.656000
v -0.048115 2.519859 5.662000
v -0.032832 2.522528 5.668000
v -0.017507 2.523863 5.671000
v -0.002163 2.521193 5.665000
v 0.013145 2.517632 5.657000
v 0.028484 2.520748 5.664000
v 0.043815 2.521194 5.665000
v 0.059204 2.523865 5.671000
v 0.074546 2.523866 5.671000
v 0.089777 2.520751 5.664000
v 0.105026 2.518973 5.660000
v 0.120487 2.522090 5.667000
v 0.136106 2.527432 5.679000
v 0.151497 2.527879 5.680000
v 0.166864 2.527882 5.680000
v 0.182199 2.527440 5.679000
v 0.197597 2.527888 5.680000
v 0.212964 2.527891 5.680000
v 0.228211 2.526559 5.677000
v 0.243226 2.523003 5.669000
v 0.258290 2.520337 5.663000
v 0.273998 2.523902 5.671000
v 0.290055 2.530137 5.685000
v 0.305812 2.533258 5.692000
v 0.321212 2.533263 5.692000
v 0.336316 2.531044 5.687000
v 0.351827 2.531940 5.689000
v 0.366961 2.530167 5.685000
v 0.382275 2.529729 5.684000
v 0.397374 2.527956 5.680000
v 0.413033 2.529744 5.684000
v 0.428789 2.531978 5.689000
v 0.444416 2.533322 5.692000
v 0.459575 2.531996 5.689000
v 0.474551 2.529781 5.684000
v 0.490018 2.530237 5.685000
v 0.505668 2.531583 5.688000
v 0.522250 2.537381 5.701000
v 0.538149 2.539619 5.706000
v 0.554268 2.542747 5.713000
v 0.569728 2.542761 5.713000
v 0.584677 2.540550 5.708000
v 0.599388 2.537449 5.701000
v 0.614601 2.536575 5.699000
v 0.630909 2.540152 5.707000
v 0.646807 2.541950 5.711000
v 0.662844 2.544194 5.716000
v 0.679027 2.546884 5.722000
v 0.695607 2.550910 5.731000
v 0.710499 2.548705 5.726000
v 0.725364 2.546502 5.721000
v 0.739685 2.542519 5.712000
v 0.755544 2.543878 5.715000
v 0.771285 2.544793 5.717000
v 0.788002 2.548826 5.726000
v 0.803223 2.547962 5.724000
v 0.820008 2.551997 5.733000
v 0.835823 2.552917 5.735000
v 0.851352 2.552948 5.735000
v 0.865975 2.550309 5.729000
v 0.881335 2.549897 5.728000
v 0.897787 2.552603 5.734000
v 0.913158 2.552194 5.733000
v 0.928848 2.552677 5.734000
v 0.943885 2.551380 5.731000
v 0.958908 2.550085 5.728000
v 0.973235 2.547011 5.721000
v 0.989426 2.548835 5.725000
v 1.006517 2.552887 5.734000
v 1.022946 2.555161 5.739000
v 1.036870 2.551202 5.730000
v 1.053133 2.553033 5.734000
v 1.069979 2.556202 5.741000
v 1.086864 2.559373 5.748000
v 1.101680 2.557649 5.744000
v 1.115113 2.552809 5.733000
v 1.131249 2.554204 5.736000
v 1.149803 2.560946 5.751000
v 1.166007 2.562346 5.754000
v 1.180587 2.560186 5.749000
v 1.195766 2.559364 5.747000
v 1.211147 2.558990 5.746000
v 1.227805 2.561290 5.751000
v 1.244925 2.564483 5.758000
v 1.261647 2.566789 5.763000
v 1.275517 2.563306 5.755000
v 1.289122 2.559381 5.746000
v 1.307222 2.564366 5.757000
v 1.325613 2.569800 5.769000
v 1.341747 2.570782 5.771000
v 1.356718 2.569540 5.768000
v 1.372390 2.569637 5.768000
v 1.388305 2.570182 5.769000
v 1.402525 2.567612 5.763000
v 1.418191 2.567718 5.763000
v 1.433861 2.567826 5.763000
v 1.447772 2.564819 5.756000
v 1.464192 2.566271 5.759000
v 1.481402 2.569063 5.765000
v 1.497349 2.569630 5.766000
v 1.511469 2.567081 5.760000
v 1.527680 2.568101 5.762000
v 1.544442 2.570016 5.766000
v 1.562041 2.573272 5.773000
v 1.579956 2.576978 5.781000
v 1.599022 2.582471 5.793000
v 1.614813 2.582618 5.793000
v 1.629763 2.581433 5.790000
v 1.640439 2.573563 5.772000
v 1.404179 2.046758 4.588000
v 1.410020 1.984922 4.448000
v 1.893664 2.577533 5.774000
v 1.915789 2.586250 5.793000
v 1.936025 2.592294 5.806000
v 1.954322 2.595666 5.813000
v 1.971648 2.597705 5.817000
v 1.989003 2.599749 5.821000
v 2.005354 2.600460 5.822001
v 2.023455 2.603410 5.828000
v 2.040547 2.605026 5.831000
v 2.051667 2.599053 5.817000
v 2.064141 2.594872 5.807000
v 2.080866 2.596060 5.809000
v 2.094724 2.593678 5.803000
v 2.109284 2.592196 5.799000
v 2.132994 2.601897 5.820000
v 2.149814 2.603111 5.822001
v 2.165166 2.602544 5.820000
v 2.185014 2.607350 5.830000
v 2.205682 2.613059 5.842000
v 2.217299 2.608040 5.830000
v 2.228095 2.602132 5.816000
v 2.253871 2.613680 5.841000
v 2.270470 2.614499 5.842000
v 2.283955 2.611744 5.835001
v 2.308055 2.621083 5.855000
v 2.327911 2.625508 5.864000
v 2.344231 2.625911 5.864000
v 2.357745 2.623187 5.857000
v 2.379745 2.629877 5.871000
v 2.384694 2.617761 5.843000
v 2.400183 2.617299 5.841000
v 2.415675 2.616846 5.839000
v 2.443663 2.629848 5.867000
v 2.452535 2.622240 5.849000
v 2.478203 2.632575 5.871000
v 2.490412 2.628570 5.861000
v 2.516267 2.638927 5.883000
v 2.530635 2.637184 5.878000
v 2.560158 2.651155 5.908000
v 2.566748 2.641352 5.885000
v 2.578053 2.636494 5.873000
v 2.602561 2.645113 5.891000
v 2.614292 2.640722 5.880000
v 2.626427 2.636788 5.870000
v 2.658782 2.653080 5.905000
v 2.683651 2.661750 5.923000
v 2.705306 2.651258 5.897000
v 2.697125 2.627586 5.843000
v 2.712342 2.626854 5.840000
v 2.713074 2.612186 5.806000
v 2.733849 2.616871 5.815000
v 2.765100 2.631474 5.846000
v 2.765005 2.601286 5.776000
v 2.771430 2.592504 5.755000
v 2.809322 2.598399 5.765000
v 2.793672 2.555192 5.666000
v 2.870563 2.540760 5.624000
v -3.833946 2.496088 5.369000
v -3.507684 2.513904 5.497000
v -3.454447 2.519932 5.523000
v -3.466884 2.551774 5.599000
v -3.178504 2.426915 5.347000
v -3.215960 2.467034 5.438000
v -3.198879 2.488964 5.494000
v -3.172953 2.480596 5.478000
v -2.870677 2.455625 5.461000
v -2.864116 2.462898 5.479000
v -2.854877 2.467932 5.492000
v -2.863679 2.488700 5.540000
v -2.839845 2.481174 5.525000
v -2.809478 2.467829 5.497000
v -2.784380 2.458994 5.479000
v -2.770526 2.460047 5.483000
v -2.757175 2.461559 5.488000
v -2.749312 2.468015 5.504000
v -2.733929 2.467755 5.505000
v -2.711157 2.460785 5.491000
v -2.699285 2.463686 5.499000
v -2.685925 2.465253 5.504000
v -2.668191 2.462801 5.500000
v -2.652911 2.462599 5.501000
v -2.634290 2.459276 5.495000
v -2.618581 2.458649 5.495000
v -2.604314 2.459376 5.498000
v -2.590989 2.461007 5.503000
v -2.578590 2.463541 5.510000
v -2.561519 2.461615 5.507000
v -2.547256 2.462381 5.510000
v -2.537588 2.467624 5.523000
v -2.516448 2.461708 5.511000
v -2.495847 2.456250 5.500000
v -2.475325 2.450805 5.489000
v -2.470565 2.460995 5.513000
v -2.460342 2.465834 5.525000
v -2.446970 2.467557 5.530000
v -2.420394 2.455905 5.505000
v -2.407081 2.457648 5.510000
v -2.390281 2.455831 5.507000
v -2.381706 2.462494 5.523000
v -2.365344 2.461140 5.521000
v -2.351987 2.462915 5.526000
v -2.336077 2.462023 5.525000
v -2.322707 2.463814 5.530000
v -2.303482 2.459375 5.521000
v -2.285562 2.456282 5.515000
v -2.272628 2.458542 5.521000
v -2.260900 2.462144 5.530000
v -2.243042 2.459076 5.524000
v -2.228457 2.459577 5.526000
v -2.213871 2.460085 5.528000
v -2.200876 2.462380 5.534000
v -2.184305 2.460678 5.531000
v -2.168546 2.459873 5.530000
v -2.149299 2.455073 5.520000
v -2.130891 2.451169 5.512000
v -2.119063 2.454834 5.521000
v -2.114815 2.467395 5.550000
v -2.096799 2.463957 5.543000
v -2.079206 2.460971 5.537000
v -2.059420 2.455325 5.525000
v -2.044149 2.455020 5.525000
v -2.029622 2.455610 5.527000
v -2.012540 2.453096 5.522000
v -1.995134 2.450144 5.516000
v -1.982076 2.452529 5.522000
v -1.971487 2.458028 5.535000
v -1.955533 2.456871 5.533000
v -1.942052 2.458828 5.538000
v -1.927160 2.459014 5.539000
v -1.914341 2.461869 5.546000
v -1.897039 2.458960 5.540000
v -1.882155 2.459162 5.541000
v -1.867609 2.459814 5.543000
v -1.854397 2.462245 5.549000
v -1.836517 2.458470 5.541000
v -1.820003 2.456476 5.537000
v -1.803844 2.454930 5.534000
v -1.794171 2.462260 5.551000
v -1.780245 2.463829 5.555000
v -1.765032 2.463628 5.555000
v -1.746675 2.458997 5.545000
v -1.729627 2.456145 5.539000
v -1.715404 2.457289 5.542000
v -1.702090 2.459767 5.548000
v -1.688748 2.462249 5.554000
v -1.672667 2.460745 5.551000
v -1.657205 2.460132 5.550000
v -1.641456 2.459080 5.548000
v -1.626310 2.458919 5.548000
v -1.612330 2.460535 5.552000
v -1.597182 2.460382 5.552000
v -1.583463 2.462448 5.557000
v -1.568592 2.462746 5.558000
v -1.553720 2.463047 5.559000
v -1.538846 2.463352 5.560000
v -1.523697 2.463217 5.560000
v -1.510722 2.466630 5.568000
v -1.496096 2.467388 5.570000
v -1.480133 2.465935 5.567000
v -1.464191 2.464486 5.564000
v -1.449830 2.465697 5.567000
v -1.434168 2.464697 5.565000
v -1.418775 2.464143 5.564000
v -1.404651 2.465806 5.568000
v -1.390010 2.466587 5.570000
v -1.374374 2.465599 5.568000
v -1.360461 2.467714 5.573000
v -1.347005 2.470717 5.580000
v -1.331844 2.470624 5.580000
v -1.314798 2.466991 5.572000
v -1.299430 2.466460 5.571000
v -1.284762 2.467260 5.573000
v -1.269401 2.466735 5.572000
v -1.253824 2.465769 5.570000
v -1.239593 2.467462 5.574000
v -1.226222 2.470928 5.582000
v -1.213027 2.474839 5.591000
v -1.198071 2.475211 5.592000
v -1.180361 2.469831 5.580000
v -1.165851 2.471092 5.583000
v -1.151738 2.473241 5.588000
v -1.135770 2.471408 5.584000
v -1.120828 2.471791 5.585000
v -1.105685 2.471733 5.585000
v -1.090738 2.472120 5.586000
v -1.076365 2.473836 5.590000
v -1.062352 2.476439 5.596000
v -1.049056 2.480814 5.606000
v -1.032572 2.477667 5.599000
v -1.017399 2.477620 5.599000
v -1.003302 2.480230 5.605000
v -0.987939 2.479743 5.604000
v -0.972756 2.479702 5.604000
v -0.956037 2.475679 5.595000
v -0.941217 2.476525 5.597000
v -0.925726 2.475602 5.595000
v -0.910246 2.474681 5.593000
v -0.894619 2.473319 5.590000
v -0.879795 2.474171 5.592000
v -0.864033 2.472369 5.588000
v -0.848749 2.471896 5.587000
v -0.834367 2.474079 5.592000
v -0.820838 2.478917 5.603000
v -0.806387 2.481102 5.608000
v -0.790640 2.479306 5.604000
v -0.775607 2.479724 5.605000
v -0.760841 2.481027 5.608000
v -0.745660 2.481004 5.608000
v -0.560671 1.986789 4.491000
v -0.544607 1.972617 4.459000
v -0.459722 1.970760 4.455000
v -0.450179 1.981809 4.480000
v -0.519757 2.489170 5.627000
v -0.504441 2.488717 5.626000
v -0.489132 2.488265 5.625000
v -0.473827 2.487813 5.624000
v -0.458447 2.486919 5.622000
v -0.443393 2.487796 5.624000
v -0.428405 2.489115 5.627000
v -0.413180 2.489107 5.627000
v -0.397885 2.488658 5.626000
v -0.383207 2.492190 5.634000
v -0.367834 2.491300 5.632000
v -0.352784 2.492621 5.635000
v -0.337299 2.490845 5.631000
v -0.322636 2.495264 5.641000
v -0.307265 2.494375 5.639000
v -0.291957 2.493928 5.638000
v -0.276655 2.493481 5.637000
v -0.261358 2.493035 5.636000
v -0.246372 2.495686 5.642000
v -0.231313 2.497894 5.647000
v -0.215959 2.497006 5.645000
v -0.200580 2.495677 5.642000
v -0.185251 2.494789 5.640000
v -0.170354 2.500095 5.652000
v -0.155228 2.502747 5.658000
v -0.139946 2.503188 5.659000
v -0.124548 2.501416 5.655000
v -0.109172 2.499646 5.651000
v -0.093884 2.499645 5.651000
v -0.078652 2.501413 5.655000
v -0.063376 2.502297 5.657000
v -0.048089 2.503181 5.659000
v -0.032820 2.506277 5.666000
v -0.017501 2.507603 5.669000
v -0.002163 2.506276 5.666000
v 0.013149 2.503180 5.659000
v 0.028484 2.505391 5.664000
v 0.043838 2.507161 5.668000
v 0.059192 2.508047 5.670000
v 0.074479 2.506278 5.666000
v 0.089808 2.506279 5.666000
v 0.105136 2.506280 5.666000
v 0.120635 2.509820 5.674000
v 0.136081 2.511591 5.678000
v 0.151415 2.511151 5.677000
v 0.166773 2.511153 5.677000
v 0.182132 2.511155 5.677000
v 0.197490 2.511158 5.677000
v 0.212811 2.510718 5.676000
v 0.228087 2.509836 5.674000
v 0.243523 2.510724 5.676000
v 0.258560 2.507631 5.669000
v 0.274090 2.509404 5.673000
v 0.289897 2.513390 5.682000
v 0.305753 2.517375 5.691000
v 0.321037 2.516495 5.689000
v 0.336547 2.517385 5.691000
v 0.352192 2.519160 5.695000
v 0.367471 2.518281 5.693000
v 0.382335 2.514748 5.685000
v 0.397507 2.513428 5.682000
v 0.413534 2.517416 5.691000
v 0.429082 2.518308 5.693000
v 0.444564 2.518758 5.694000
v 0.459728 2.517440 5.691000
v 0.474959 2.516563 5.689000
v 0.490266 2.516130 5.688000
v 0.505835 2.517025 5.690000
v 0.521781 2.519690 5.696000
v 0.537382 2.520585 5.698000
v 0.552994 2.521482 5.700000
v 0.569216 2.525033 5.708000
v 0.585277 2.527700 5.714000
v 0.600740 2.527714 5.714000
v 0.615556 2.525074 5.708000
v 0.631556 2.527301 5.713000
v 0.647017 2.527317 5.713000
v 0.663058 2.529545 5.718000
v 0.678771 2.530447 5.720000
v 0.695466 2.534889 5.730000
v 0.710850 2.534466 5.729000
v 0.725850 2.532717 5.725000
v 0.739922 2.527871 5.714000
v 0.755653 2.528778 5.716000
v 0.771531 2.530128 5.719000
v 0.787563 2.531922 5.723000
v 0.802776 2.531062 5.721000
v 0.818979 2.533300 5.726000
v 0.835356 2.535982 5.732000
v 0.850728 2.535568 5.731000
v 0.865036 2.532059 5.723000
v 0.880841 2.532975 5.725000
v 0.897753 2.536989 5.734000
v 0.913919 2.538793 5.738000
v 0.928649 2.536616 5.733000
v 0.944176 2.536652 5.733000
v 0.959035 2.534920 5.729000
v 0.974214 2.534075 5.727000
v 0.991111 2.537655 5.735000
v 1.007526 2.539911 5.740000
v 1.021474 2.535973 5.731000
v 1.035917 2.533364 5.725000
v 1.051614 2.533853 5.726000
v 1.068250 2.536558 5.732000
v 1.085109 2.539707 5.739000
v 1.099706 2.537547 5.734000
v 1.112527 2.531406 5.720000
v 1.129612 2.535004 5.728000
v 1.148142 2.541701 5.743001
v 1.165336 2.545303 5.751000
v 1.180521 2.544481 5.749000
v 1.195698 2.543661 5.747000
v 1.211709 2.544614 5.749000
v 1.227946 2.546012 5.752000
v 1.243985 2.546969 5.754000
v 1.259818 2.547487 5.755000
v 1.274994 2.546679 5.753000
v 1.290834 2.547201 5.754000
v 1.306455 2.547283 5.754000
v 1.323457 2.550024 5.760000
v 1.339796 2.551440 5.763000
v 1.354978 2.550644 5.761000
v 1.373007 2.555165 5.771000
v 1.387002 2.552162 5.764000
v 1.402179 2.551375 5.762000
v 1.417594 2.551033 5.761000
v 1.434499 2.553353 5.766000
v 1.450679 2.554346 5.768000
v 1.464077 2.550471 5.759000
v 1.480770 2.552357 5.763000
v 1.495670 2.551145 5.760000
v 1.513181 2.554367 5.767000
v 1.530469 2.557149 5.773000
v 1.545650 2.556391 5.771000
v 1.562718 2.558737 5.776000
v 1.578724 2.559315 5.777000
v 1.599155 2.566985 5.794000
v 1.618847 2.573331 5.808000
v 1.629331 2.565060 5.789001
v 1.321193 2.002822 4.519000
v 1.379659 2.016663 4.549000
v 1.411056 2.008683 4.530000
v 1.417795 2.000856 4.512000
v 1.433315 2.005450 4.522000
v 1.876306 2.559559 5.770000
v 1.895076 2.563774 5.779000
v 1.914894 2.569327 5.791000
v 1.932784 2.572223 5.797000
v 1.952059 2.576900 5.807000
v 1.967329 2.576258 5.805000
v 1.986354 2.580504 5.814000
v 2.000958 2.578985 5.810000
v 2.015201 2.577029 5.805000
v 2.028024 2.573301 5.796000
v 2.055618 2.588228 5.829000
v 2.067408 2.583181 5.817000
v 2.076633 2.575029 5.798000
v 2.089372 2.571325 5.789001
v 2.107161 2.573844 5.794000
v 2.124619 2.575926 5.798000
v 2.144694 2.581126 5.809000
v 2.162979 2.584111 5.815000
v 2.189177 2.596437 5.842000
v 2.206095 2.597661 5.844000
v 2.216951 2.591779 5.830000
v 2.233102 2.592127 5.830000
v 2.254666 2.598707 5.844000
v 2.272042 2.600405 5.847000
v 2.287881 2.600331 5.846000
v 2.306091 2.602934 5.851000
v 2.319577 2.600206 5.844000
v 2.338232 2.603270 5.850000
v 2.358542 2.608122 5.860000
v 2.378515 2.612539 5.869000
v 2.395285 2.613404 5.870000
v 2.408377 2.610270 5.862000
v 2.428469 2.614713 5.871000
v 2.449040 2.619613 5.881000
v 2.465070 2.619622 5.880000
v 2.468448 2.606271 5.849000
v 2.489508 2.611643 5.860000
v 2.498671 2.604544 5.843000
v 2.510766 2.600573 5.833000
v 2.552281 2.626931 5.891000
v 2.567101 2.625657 5.887000
v 2.587620 2.630191 5.896000
v 2.604672 2.631166 5.897000
v 2.617301 2.627689 5.888000
v 2.628106 2.622435 5.875000
v 2.632553 2.610938 5.848000
v 2.658154 2.620434 5.868001
v 2.695282 2.641111 5.913000
v 2.712960 2.642597 5.915000
v 2.718208 2.632029 5.890000
v 2.724261 2.622360 5.867000
v 2.737211 2.619404 5.859000
v 2.736973 2.603935 5.823000
v 2.749316 2.600548 5.814000
v 2.761629 2.597169 5.805000
v 2.762902 2.583507 5.773000
v 2.746200 2.553287 5.704000
v 2.804192 2.592464 5.790000
v 2.834490 2.591172 5.784000
v -3.610862 2.413348 5.259000
v -3.556497 2.406708 5.256000
v -3.629603 2.497785 5.470000
v -3.570891 2.467832 5.408000
v -3.441783 2.495339 5.505000
v -3.398770 2.508928 5.547000
v -3.238545 2.457635 5.450000
v -3.228982 2.461874 5.462000
v -3.167799 2.461420 5.471000
v -3.154145 2.462585 5.476000
v -3.139350 2.462867 5.479000
v -3.122292 2.461367 5.478000
v -3.097337 2.453597 5.463000
v -2.853042 2.451262 5.490000
v -2.856172 2.466994 5.527000
v -2.841640 2.467558 5.530000
v -2.810765 2.453860 5.501000
v -2.795831 2.454006 5.503000
v -2.787476 2.459960 5.518000
v -2.778054 2.465030 5.531000
v -2.739115 2.443823 5.485000
v -2.732240 2.451147 5.503000
v -2.713435 2.447790 5.497000
v -2.690270 2.440440 5.482000
v -2.681849 2.446457 5.497000
v -2.665117 2.444918 5.495000
v -2.648415 2.443391 5.493000
v -2.629349 2.439651 5.486000
v -2.620348 2.445261 5.500000
v -2.605129 2.445100 5.501000
v -2.588982 2.444060 5.500000
v -2.570987 2.441254 5.495000
v -2.557689 2.442902 5.500000
v -2.545767 2.445890 5.508000
v -2.540248 2.455103 5.530000
v -2.519555 2.449673 5.519000
v -2.494405 2.439818 5.498000
v -2.478408 2.438850 5.497000
v -2.470049 2.445433 5.513000
v -2.462060 2.452465 5.530000
v -2.444259 2.449749 5.525000
v -2.426501 2.447043 5.520000
v -2.405291 2.440801 5.507000
v -2.388509 2.439002 5.504000
v -2.379519 2.445186 5.519000
v -2.369174 2.450048 5.531000
v -2.352817 2.448716 5.529000
v -2.329299 2.439865 5.510000
v -2.316399 2.442094 5.516000
v -2.302644 2.443445 5.520000
v -2.289708 2.445688 5.526000
v -2.268520 2.439088 5.512000
v -2.254371 2.440019 5.515000
v -2.239000 2.439631 5.515000
v -2.223236 2.438808 5.514000
v -2.209492 2.440203 5.518000
v -2.195340 2.441164 5.521000
v -2.181972 2.443015 5.526000
v -2.172115 2.448851 5.540000
v -2.150122 2.440992 5.523000
v -2.130940 2.436235 5.513000
v -2.114894 2.435020 5.511000
v -2.110298 2.447067 5.539000
v -2.096480 2.448515 5.543000
v -2.074764 2.440694 5.526000
v -2.059488 2.440389 5.526000
v -2.047920 2.444506 5.536000
v -2.033735 2.445538 5.539000
v -2.011890 2.437305 5.521000
v -1.995216 2.435259 5.517000
v -1.982520 2.438075 5.524000
v -1.970150 2.441338 5.532000
v -1.953856 2.439751 5.529000
v -1.943548 2.445672 5.543000
v -1.932822 2.451155 5.556000
v -1.916510 2.449585 5.553000
v -1.899195 2.446698 5.547000
v -1.881240 2.442934 5.539000
v -1.865358 2.441822 5.537000
v -1.851498 2.443362 5.541000
v -1.839611 2.447551 5.551000
v -1.820775 2.442487 5.540000
v -1.807219 2.444481 5.545000
v -1.794289 2.447362 5.552000
v -1.781647 2.450688 5.560000
v -1.764519 2.447848 5.554000
v -1.746484 2.443691 5.545000
v -1.728505 2.439538 5.536000
v -1.716151 2.443323 5.545000
v -1.701913 2.444468 5.548000
v -1.688271 2.446498 5.553000
v -1.672799 2.445888 5.552000
v -1.656741 2.444402 5.549000
v -1.641296 2.443801 5.548000
v -1.626153 2.443645 5.548000
v -1.613339 2.447016 5.556000
v -1.599622 2.449070 5.561000
v -1.585312 2.450246 5.564000
v -1.569579 2.449224 5.562000
v -1.554420 2.449087 5.562000
v -1.537882 2.446752 5.557000
v -1.523018 2.447062 5.558000
v -1.508967 2.448696 5.562000
v -1.494898 2.450334 5.566000
v -1.478684 2.448453 5.562000
v -1.461442 2.444815 5.554000
v -1.447372 2.446463 5.558000
v -1.433542 2.448554 5.563000
v -1.420707 2.452408 5.572000
v -1.403790 2.449223 5.565000
v -1.388412 2.448682 5.564000
v -1.372054 2.446383 5.559000
v -1.358656 2.449369 5.566000
v -1.345947 2.453676 5.576000
v -1.329606 2.451387 5.571000
v -1.315418 2.453060 5.575000
v -1.300978 2.454295 5.578000
v -1.286293 2.455094 5.580000
v -1.270461 2.453694 5.577000
v -1.253971 2.450978 5.571000
v -1.240631 2.454423 5.579000
v -1.225491 2.454351 5.579000
v -1.211438 2.456481 5.584000
v -1.194789 2.453334 5.577000
v -1.180930 2.455908 5.583000
v -1.165787 2.455845 5.583000
v -1.152295 2.459303 5.591000
v -1.136117 2.457045 5.586000
v -1.120771 2.456548 5.585000
v -1.105629 2.456493 5.585000
v -1.090685 2.456880 5.586000
v -1.076314 2.458588 5.590000
v -1.062302 2.461177 5.596000
v -1.048821 2.465088 5.605000
v -1.032894 2.463283 5.601000
v -1.017355 2.462359 5.599000
v -1.002364 2.462756 5.600000
v -0.987545 2.463594 5.602000
v -0.972543 2.463995 5.603000
v -0.956511 2.461758 5.598000
v -0.941853 2.463041 5.601000
v -0.924532 2.457289 5.588000
v -0.909398 2.457255 5.588000
v -0.893946 2.456344 5.586000
v -0.879448 2.458071 5.590000
v -0.864157 2.457602 5.589000
v -0.849024 2.457574 5.589000
v -0.834190 2.458426 5.591000
v -0.819493 2.459719 5.594000
v -0.805067 2.461892 5.599000
v -0.790757 2.464507 5.605000
v -0.776137 2.466243 5.609000
v -0.760683 2.465341 5.607000
v -0.746037 2.467079 5.611000
v -0.732152 2.471456 5.621000
v -0.550944 1.983365 4.511000
v -0.455294 1.992069 4.531000
v -0.540106 2.497649 5.681000
v -0.520301 2.476536 5.633000
v -0.504701 2.474768 5.629000
v -0.488862 2.471682 5.622000
v -0.473398 2.470355 5.619000
v -0.458521 2.472106 5.623000
v -0.443465 2.472978 5.625000
v -0.427941 2.471213 5.621000
v -0.412586 2.470327 5.619000
v -0.397525 2.471200 5.621000
v -0.382793 2.474272 5.628000
v -0.367828 2.476025 5.632000
v -0.352716 2.476900 5.634000
v -0.337533 2.477335 5.635000
v -0.322746 2.480847 5.643000
v -0.307588 2.481723 5.645000
v -0.291953 2.478642 5.638000
v -0.276700 2.478638 5.638000
v -0.261633 2.480394 5.642000
v -0.246631 2.483028 5.648000
v -0.231474 2.484345 5.651000
v -0.216186 2.484342 5.651000
v -0.200720 2.482142 5.646000
v -0.185347 2.480821 5.643000
v -0.170202 2.482578 5.647000
v -0.155034 2.484334 5.651000
v -0.139920 2.487410 5.658000
v -0.124635 2.487849 5.659000
v -0.109210 2.485210 5.653000
v -0.093883 2.484329 5.651000
v -0.078693 2.487406 5.658000
v -0.063409 2.488285 5.660000
v -0.048105 2.488724 5.661000
v -0.032802 2.489602 5.663000
v -0.017479 2.489162 5.662000
v -0.002161 2.489162 5.662000
v 0.013154 2.488723 5.661000
v 0.028514 2.492680 5.670000
v 0.043868 2.493559 5.672000
v 0.059171 2.491801 5.668000
v 0.074518 2.492242 5.669000
v 0.089886 2.493122 5.671000
v 0.105283 2.494442 5.674000
v 0.120506 2.491805 5.668000
v 0.135792 2.490927 5.666000
v 0.151093 2.490489 5.665000
v 0.166742 2.495326 5.676000
v 0.182258 2.497526 5.681000
v 0.197557 2.496649 5.679000
v 0.212884 2.496212 5.678000
v 0.228245 2.496214 5.678000
v 0.243777 2.497975 5.682000
v 0.259012 2.496659 5.679000
v 0.274521 2.497981 5.682000
v 0.289842 2.497545 5.681000
v 0.305427 2.499307 5.685000
v 0.320863 2.499751 5.686000
v 0.336542 2.501953 5.691000
v 0.352310 2.504596 5.697001
v 0.367465 2.502841 5.693000
v 0.382464 2.500209 5.687000
v 0.397710 2.499336 5.685000
v 0.413745 2.503298 5.694000
v 0.429452 2.505063 5.698000
v 0.444869 2.505070 5.698000
v 0.460124 2.504197 5.696000
v 0.475285 2.502886 5.693000
v 0.490602 2.502455 5.692000
v 0.505825 2.501584 5.690000
v 0.521313 2.502033 5.691000
v 0.536523 2.501163 5.689000
v 0.551916 2.501173 5.689000
v 0.567908 2.503822 5.695000
v 0.584343 2.508230 5.705000
v 0.600937 2.513078 5.716000
v 0.616297 2.512651 5.715000
v 0.632536 2.515742 5.722000
v 0.647794 2.514877 5.720000
v 0.663274 2.514892 5.720000
v 0.678398 2.513589 5.717000
v 0.695084 2.518002 5.727000
v 0.710708 2.518459 5.728000
v 0.725703 2.516719 5.724000
v 0.740548 2.514539 5.719000
v 0.756557 2.516318 5.723000
v 0.771643 2.515020 5.720000
v 0.787264 2.515482 5.721000
v 0.802190 2.513747 5.717000
v 0.817523 2.513330 5.716000
v 0.833581 2.515115 5.720000
v 0.849364 2.516020 5.722000
v 0.864705 2.515608 5.721000
v 0.881733 2.520034 5.731000
v 0.898191 2.522703 5.737000
v 0.913726 2.522734 5.737000
v 0.928128 2.519689 5.730000
v 0.943317 2.518843 5.728000
v 0.959165 2.519758 5.730000
v 0.974855 2.520235 5.731000
v 0.991243 2.522472 5.736000
v 1.006079 2.520753 5.732000
v 1.021608 2.520794 5.732000
v 1.035148 2.516000 5.721000
v 1.050649 2.516045 5.721000
v 1.067083 2.518290 5.726000
v 1.083735 2.520977 5.732000
v 1.099462 2.521467 5.733000
v 1.114807 2.521080 5.732000
v 1.130345 2.521133 5.732000
v 1.147883 2.525588 5.742000
v 1.164870 2.528725 5.749000
v 1.181280 2.530544 5.753000
v 1.197298 2.531486 5.755000
v 1.212906 2.531550 5.755000
v 1.227023 2.528538 5.748000
v 1.242616 2.528607 5.748000
v 1.257118 2.526479 5.743001
v 1.274696 2.530511 5.752000
v 1.289858 2.529707 5.750000
v 1.306146 2.531106 5.753000
v 1.320156 2.528107 5.746000
v 1.338314 2.533031 5.757000
v 1.355594 2.536197 5.764000
v 1.371487 2.536726 5.765000
v 1.385945 2.534618 5.760000
v 1.399891 2.531632 5.753000
v 1.416016 2.532610 5.755000
v 1.433648 2.536232 5.763000
v 1.450572 2.538535 5.768000
v 1.465238 2.536882 5.764000
v 1.479886 2.535231 5.760000
v 1.498150 2.539746 5.770000
v 1.515422 2.542504 5.776000
v 1.531405 2.543064 5.777000
v 1.543916 2.537905 5.765000
v 1.560152 2.538912 5.767000
v 1.578316 2.543005 5.776000
v 1.599016 2.551064 5.794000
v 1.614523 2.550762 5.793000
v 1.306421 1.986735 4.511000
v 1.364497 2.018389 4.582000
v 1.371900 2.011035 4.565000
v 1.375879 1.998837 4.537000
v 1.390419 2.002062 4.544000
v 1.409014 2.011018 4.564000
v 1.419626 2.008523 4.558000
v 1.855669 2.558619 5.805000
v 1.867374 2.553096 5.792000
v 1.883567 2.553750 5.793000
v 1.898132 2.552204 5.789001
v 1.914666 2.553308 5.791000
v 1.932550 2.556182 5.797000
v 1.952828 2.562148 5.810000
v 1.966406 2.559301 5.803000
v 1.983369 2.560869 5.806000
v 1.996913 2.558031 5.799000
v 2.010426 2.555199 5.792000
v 2.029156 2.558990 5.800000
v 2.052169 2.568083 5.820000
v 2.075300 2.577183 5.840000
v 2.080644 2.564224 5.810000
v 2.091967 2.558773 5.797000
v 2.111225 2.563037 5.806000
v 2.127245 2.563336 5.806000
v 2.139214 2.558784 5.795000
v 2.161916 2.567044 5.813000
v 2.184353 2.574872 5.830000
v 2.203874 2.579173 5.839000
v 2.218512 2.577740 5.835001
v 2.233138 2.576314 5.831000
v 2.252766 2.580638 5.840000
v 2.271679 2.584087 5.847000
v 2.287511 2.584009 5.846000
v 2.299801 2.579958 5.836000
v 2.316810 2.581220 5.838000
v 2.333442 2.582048 5.839000
v 2.350896 2.583768 5.842000
v 2.369999 2.587265 5.849000
v 2.387522 2.589002 5.852000
v 2.405074 2.590748 5.855000
v 2.431755 2.602238 5.880000
v 2.448178 2.602675 5.880000
v 2.463359 2.601792 5.877000
v 2.476004 2.598261 5.868001
v 2.483091 2.588980 5.846000
v 2.492207 2.581919 5.829000
v 2.512432 2.586382 5.838000
v 2.542251 2.600605 5.869000
v 2.567028 2.609524 5.888000
v 2.586662 2.613137 5.895000
v 2.602818 2.613213 5.894000
v 2.615873 2.610194 5.886000
v 2.615931 2.594321 5.849000
v 2.637849 2.600190 5.861000
v 2.659852 2.606071 5.873000
v 2.692422 2.622173 5.908000
v 2.705031 2.618758 5.899000
v 2.717607 2.615353 5.890000
v 2.730616 2.612401 5.882000
v 2.749202 2.614789 5.886000
v 2.764071 2.613634 5.882000
v 2.771372 2.605378 5.862000
v 2.790470 2.608243 5.867000
v 2.812711 2.584436 5.809000
v 2.828388 2.584229 5.807000
v 2.861223 2.599613 5.840000
v -3.604425 2.454799 5.408000
v -3.631921 2.483999 5.476000
v -3.575425 2.466248 5.444000
v -3.433524 2.474032 5.494000
v -3.399534 2.460518 5.467000
v -3.369750 2.461019 5.474000
v -3.363774 2.467814 5.492000
v -3.370526 2.484052 5.531000
v -3.302004 2.455966 5.474000
v -3.267768 2.441747 5.445000
v -3.260620 2.447730 5.461000
v -3.267076 2.464030 5.500000
v -3.223538 2.454114 5.483000
v -3.206290 2.452544 5.482000
v -3.156503 2.425951 5.425000
v -3.160927 2.440967 5.461000
v -3.152502 2.446157 5.475000
v -3.139444 2.447785 5.481000
v -3.127525 2.450321 5.489000
v -3.103123 2.443054 5.475000
v -2.847583 2.431516 5.481000
v -2.841448 2.439173 5.500000
v -2.825466 2.438415 5.500000
v -2.814105 2.441658 5.509000
v -2.798145 2.440923 5.509000
v -2.787764 2.445074 5.520000
v -2.752737 2.427535 5.482000
v -2.738919 2.428612 5.486000
v -2.730066 2.434125 5.500000
v -2.713257 2.432567 5.498000
v -2.695008 2.429694 5.493000
v -2.674858 2.425065 5.484000
v -2.670297 2.434596 5.507000
v -2.645861 2.426012 5.489000
v -2.635443 2.430258 5.500000
v -2.625934 2.435395 5.513000
v -2.612109 2.436565 5.517000
v -2.582750 2.423173 5.488000
v -2.561058 2.416862 5.475000
v -2.551081 2.421596 5.487000
v -2.545212 2.430310 5.508000
v -2.534189 2.434176 5.518000
v -2.508978 2.424378 5.497000
v -2.490706 2.421208 5.491000
v -2.477893 2.423339 5.497000
v -2.469094 2.429445 5.512000
v -2.454439 2.429829 5.514000
v -2.440673 2.431102 5.518000
v -2.423823 2.429301 5.515000
v -2.407005 2.427509 5.512000
v -2.386747 2.422204 5.501000
v -2.376048 2.426594 5.512000
v -2.363589 2.429231 5.519000
v -2.347700 2.428354 5.518000
v -2.323800 2.419126 5.498000
v -2.310101 2.420467 5.502000
v -2.300980 2.426654 5.517000
v -2.286818 2.427570 5.520000
v -2.266889 2.422337 5.509000
v -2.252348 2.422828 5.511000
v -2.237401 2.422887 5.512000
v -2.224879 2.425591 5.519000
v -2.208726 2.424346 5.517000
v -2.195776 2.426624 5.523000
v -2.182804 2.428908 5.529000
v -2.171377 2.432955 5.539000
v -2.154455 2.430860 5.535000
v -2.133315 2.423941 5.520000
v -2.121861 2.428008 5.530000
v -2.108837 2.430324 5.536000
v -2.092764 2.429135 5.534000
v -2.075210 2.426196 5.528000
v -2.062170 2.428531 5.534000
v -2.051326 2.433504 5.546000
v -2.037854 2.435411 5.551000
v -2.017076 2.428550 5.536000
v -2.000366 2.426522 5.532000
v -1.986917 2.428447 5.537000
v -1.970956 2.427307 5.535000
v -1.955366 2.426612 5.534000
v -1.943647 2.430746 5.544000
v -1.931184 2.434008 5.552000
v -1.915579 2.433329 5.551000
v -1.898275 2.430464 5.545000
v -1.879992 2.426290 5.536000
v -1.864797 2.426066 5.536000
v -1.851613 2.428477 5.542000
v -1.836746 2.428701 5.543000
v -1.821880 2.428930 5.544000
v -1.809622 2.432669 5.553000
v -1.797320 2.436411 5.562000
v -1.783374 2.437968 5.566000
v -1.765916 2.434712 5.559000
v -1.746299 2.428395 5.545000
v -1.730197 2.426900 5.542000
v -1.715355 2.427162 5.543000
v -1.702967 2.430930 5.552000
v -1.689318 2.432951 5.557000
v -1.672334 2.430161 5.551000
v -1.656581 2.429126 5.549000
v -1.640252 2.427220 5.545000
v -1.627760 2.431007 5.554000
v -1.615803 2.435674 5.565000
v -1.601203 2.436405 5.567000
v -1.586311 2.436703 5.568000
v -1.569442 2.433940 5.562000
v -1.554008 2.433370 5.561000
v -1.537199 2.430615 5.555000
v -1.522618 2.431365 5.557000
v -1.509116 2.433868 5.563000
v -1.494241 2.434186 5.564000
v -1.478833 2.433633 5.563000
v -1.462119 2.430896 5.557000
v -1.446481 2.429912 5.555000
v -1.434208 2.434618 5.566000
v -1.420603 2.437139 5.572000
v -1.405455 2.437038 5.572000
v -1.386069 2.429506 5.555000
v -1.371713 2.430724 5.558000
v -1.357588 2.432382 5.562000
v -1.342478 2.432294 5.562000
v -1.328087 2.433520 5.565000
v -1.314154 2.435623 5.570000
v -1.301829 2.440789 5.582000
v -1.287597 2.442460 5.586000
v -1.271068 2.439760 5.580000
v -1.255248 2.438375 5.577000
v -1.241226 2.440490 5.582000
v -1.225641 2.439547 5.580000
v -1.209852 2.438169 5.577000
v -1.194939 2.438542 5.578000
v -1.181925 2.442852 5.588000
v -1.167606 2.444541 5.592000
v -1.152237 2.444045 5.591000
v -1.135654 2.440929 5.584000
v -1.121118 2.442187 5.587000
v -1.106171 2.442572 5.588000
v -1.091610 2.443833 5.591000
v -1.076265 2.443347 5.590000
v -1.061685 2.444612 5.593000
v -1.047840 2.447627 5.600000
v -1.032482 2.447146 5.599000
v -1.017131 2.446668 5.598000
v -1.001428 2.445317 5.595000
v -0.985391 2.443093 5.590000
v -0.970422 2.443493 5.591000
v -0.954596 2.441710 5.587000
v -0.939969 2.442987 5.590000
v -0.924168 2.441206 5.586000
v -0.910180 2.444234 5.593000
v -0.894875 2.443767 5.592000
v -0.880206 2.445050 5.595000
v -0.864284 2.442837 5.590000
v -0.849909 2.444996 5.595000
v -0.834612 2.444534 5.594000
v -0.819468 2.444510 5.594000
v -0.804756 2.445798 5.597000
v -0.790311 2.447961 5.602000
v -0.776116 2.450999 5.609000
v -0.761069 2.451416 5.610000
v -0.746018 2.451834 5.611000
v -0.731743 2.454875 5.618000
v -0.564263 1.975059 4.520000
v -0.555572 1.987718 4.549000
v -0.520569 2.462566 5.636000
v -0.505320 2.462558 5.636000
v -0.489376 2.459055 5.628000
v -0.473980 2.458174 5.626000
v -0.459003 2.459478 5.629000
v -0.443537 2.458162 5.626000
v -0.428087 2.456845 5.623000
v -0.413021 2.457714 5.625000
v -0.397873 2.458145 5.626000
v -0.383129 2.461199 5.633000
v -0.368085 2.462506 5.636000
v -0.353087 2.464249 5.640000
v -0.337829 2.464246 5.640000
v -0.322856 2.466427 5.645000
v -0.307911 2.469045 5.651000
v -0.292364 2.466857 5.646000
v -0.276992 2.465981 5.644000
v -0.261723 2.465978 5.644000
v -0.246716 2.468598 5.650000
v -0.231390 2.468158 5.649000
v -0.215916 2.465972 5.644000
v -0.200647 2.465970 5.644000
v -0.185313 2.465095 5.642000
v -0.170260 2.468152 5.649000
v -0.154978 2.468150 5.649000
v -0.139745 2.469023 5.651000
v -0.124524 2.470333 5.654000
v -0.109247 2.470769 5.655000
v -0.093949 2.470768 5.655000
v -0.078720 2.472952 5.660000
v -0.063431 2.473825 5.662000
v -0.048122 2.474262 5.663000
v -0.032790 2.473388 5.661000
v -0.017457 2.470766 5.655000
v -0.002157 2.468582 5.650000
v 0.013137 2.470329 5.654000
v 0.028498 2.476009 5.667000
v 0.043868 2.478194 5.672000
v 0.059223 2.478632 5.673000
v 0.074622 2.480380 5.677000
v 0.089980 2.480380 5.677000
v 0.105319 2.479944 5.676000
v 0.120505 2.476450 5.668000
v 0.135647 2.472955 5.660000
v 0.151065 2.474704 5.664000
v 0.166829 2.481259 5.679000
v 0.182545 2.486066 5.690000
v 0.197764 2.483884 5.685000
v 0.213032 2.482574 5.682000
v 0.228363 2.482139 5.681000
v 0.243904 2.483889 5.685000
v 0.259192 2.483017 5.683000
v 0.274808 2.485205 5.688000
v 0.289890 2.482586 5.682000
v 0.305155 2.481715 5.680000
v 0.320352 2.480407 5.677000
v 0.336479 2.486090 5.690000
v 0.352120 2.487842 5.694000
v 0.367525 2.487846 5.694000
v 0.382661 2.486103 5.690000
v 0.397775 2.484360 5.686000
v 0.413304 2.485238 5.688000
v 0.428994 2.486991 5.692000
v 0.444862 2.489619 5.698000
v 0.460602 2.491372 5.702000
v 0.476112 2.491816 5.703000
v 0.491456 2.491386 5.702000
v 0.506350 2.488771 5.696000
v 0.521121 2.485721 5.689000
v 0.536042 2.483544 5.684000
v 0.551227 2.482679 5.682000
v 0.567299 2.485747 5.689000
v 0.583512 2.489253 5.697001
v 0.600084 2.494070 5.708000
v 0.615637 2.494518 5.709000
v 0.631970 2.498025 5.717000
v 0.647214 2.497164 5.715000
v 0.662448 2.496304 5.713000
v 0.677314 2.494133 5.708000
v 0.693368 2.496332 5.713000
v 0.708706 2.495911 5.712000
v 0.724038 2.495490 5.711000
v 0.739235 2.494633 5.709000
v 0.755744 2.498147 5.717000
v 0.772027 2.500788 5.723000
v 0.787243 2.499934 5.721000
v 0.802869 2.500392 5.722000
v 0.816785 2.495608 5.711000
v 0.833119 2.498253 5.717000
v 0.848447 2.497840 5.716000
v 0.864980 2.500924 5.723000
v 0.881243 2.503135 5.728000
v 0.897692 2.505785 5.734000
v 0.913536 2.506688 5.736000
v 0.928258 2.504534 5.731000
v 0.943613 2.504128 5.730000
v 0.959298 2.504598 5.731000
v 0.975669 2.506818 5.736000
v 0.991551 2.507728 5.738000
v 1.007093 2.507765 5.738000
v 1.022280 2.506930 5.736000
v 1.037819 2.506970 5.736000
v 1.053175 2.506575 5.735000
v 1.068155 2.505308 5.732000
v 1.084254 2.506665 5.735000
v 1.099796 2.506712 5.735000
v 1.116117 2.508510 5.739000
v 1.132855 2.511183 5.745000
v 1.147628 2.509488 5.741000
v 1.164407 2.512165 5.747000
v 1.180604 2.513534 5.750000
v 1.197444 2.516216 5.756000
v 1.213053 2.516277 5.756000
v 1.227170 2.513280 5.749000
v 1.241683 2.511160 5.744000
v 1.257047 2.510790 5.743001
v 1.273958 2.513484 5.749000
v 1.289558 2.513556 5.749000
v 1.304933 2.513194 5.748000
v 1.320765 2.513708 5.749000
v 1.338696 2.518161 5.759000
v 1.355038 2.519556 5.762000
v 1.371161 2.520516 5.764000
v 1.384169 2.515794 5.753000
v 1.400040 2.516322 5.754000
v 1.416165 2.517290 5.756000
v 1.433050 2.519573 5.761000
v 1.451223 2.524047 5.771000
v 1.466657 2.523712 5.770000
v 1.483887 2.526443 5.776000
v 1.500114 2.527427 5.778000
v 1.516880 2.529289 5.782000
v 1.531020 2.526780 5.776000
v 1.543525 2.521650 5.764000
v 1.561108 2.524834 5.771000
v 1.580098 2.530210 5.783000
v 1.602193 2.540404 5.806000
v 1.622467 2.547539 5.822001
v 1.376277 2.023286 4.622000
v 1.388895 2.023418 4.622000
v 1.377259 1.988529 4.542000
v 1.392420 1.992606 4.551000
v 1.411648 2.002379 4.573000
v 1.833876 2.534515 5.787000
v 1.849073 2.533836 5.785000
v 1.871680 2.543237 5.806000
v 1.888231 2.544320 5.808000
v 1.903488 2.543656 5.806000
v 1.916427 2.539930 5.797000
v 1.935989 2.544972 5.808000
v 1.952930 2.546515 5.811000
v 1.967183 2.544557 5.806000
v 1.978685 2.539098 5.793000
v 1.992876 2.537150 5.788000
v 2.010171 2.539153 5.792000
v 2.029594 2.543792 5.802000
v 2.056484 2.557646 5.833000
v 2.076802 2.563177 5.845000
v 2.088958 2.558628 5.834000
v 2.100702 2.553646 5.822001
v 2.112024 2.548229 5.809000
v 2.129145 2.549837 5.812000
v 2.143708 2.548381 5.808000
v 2.162720 2.552196 5.816000
v 2.183284 2.557775 5.828000
v 2.203924 2.563361 5.840000
v 2.223120 2.567199 5.848000
v 2.234712 2.562265 5.836000
v 2.252419 2.564362 5.840000
v 2.270158 2.566467 5.844000
v 2.286366 2.566822 5.844000
v 2.299432 2.563670 5.836000
v 2.316433 2.564918 5.838000
v 2.329860 2.562220 5.831000
v 2.343663 2.559967 5.825000
v 2.358659 2.559041 5.822001
v 2.376099 2.560759 5.825000
v 2.406299 2.576116 5.859000
v 2.428432 2.582691 5.873000
v 2.443995 2.582239 5.871000
v 2.454532 2.576517 5.857000
v 2.470489 2.576520 5.856000
v 2.486454 2.576532 5.855000
v 2.497724 2.571711 5.843000
v 2.513675 2.571739 5.842000
v 2.536565 2.578822 5.857000
v 2.558246 2.584594 5.869000
v 2.583081 2.593461 5.888000
v 2.593026 2.587362 5.873000
v 2.597127 2.575542 5.845000
v 2.624786 2.587085 5.870000
v 2.643602 2.589826 5.875000
v 2.671520 2.601396 5.900000
v 2.685472 2.599310 5.894000
v 2.695740 2.593704 5.880000
v 2.708714 2.590753 5.872000
v 2.727231 2.593107 5.876000
v 2.745789 2.595472 5.880000
v 2.771906 2.604913 5.900000
v 2.790121 2.606862 5.903000
v 2.812652 2.612798 5.915000
v 2.808005 2.593564 5.870000
v 2.819786 2.574993 5.825000
v 2.831601 2.571244 5.815000
v 2.825747 2.551582 5.769000
v -3.605311 2.482066 5.519000
v -3.596700 2.486804 5.533000
v -3.553624 2.478373 5.521000
v -3.547594 2.484965 5.539000
v -3.409204 2.430455 5.430000
v -3.374579 2.427334 5.429000
v -3.331674 2.407260 5.387000
v -3.349380 2.430996 5.443000
v -3.361883 2.451155 5.491000
v -3.360122 2.461051 5.516000
v -3.360067 2.472292 5.544000
v -3.282177 2.437328 5.471000
v -3.283321 2.449510 5.501000
v -3.268881 2.450126 5.505000
v -3.212513 2.419174 5.438000
v -3.201845 2.422506 5.448000
v -3.188815 2.424074 5.454000
v -3.163569 2.416327 5.439000
v -3.143081 2.412157 5.432000
v -3.149148 2.428424 5.471000
v -3.149861 2.440700 5.501000
v -3.128783 2.436129 5.493000
v -3.093622 2.420494 5.460000
v -3.099836 2.437236 5.500000
v -2.824206 2.422236 5.499000
v -2.810306 2.423264 5.503000
v -2.798946 2.426504 5.512000
v -2.771905 2.416111 5.490000
v -2.753548 2.413216 5.485000
v -2.734742 2.409893 5.479000
v -2.723438 2.413180 5.488000
v -2.718516 2.422191 5.510000
v -2.699754 2.418902 5.504000
v -2.684949 2.419142 5.506000
v -2.665790 2.415438 5.499000
v -2.651992 2.416578 5.503000
v -2.639149 2.418606 5.509000
v -2.637719 2.431177 5.539000
v -2.612943 2.422251 5.520000
v -2.584529 2.409829 5.493000
v -2.562367 2.403125 5.479000
v -2.556571 2.411781 5.500000
v -2.544667 2.414744 5.508000
v -2.530898 2.415962 5.512000
v -2.507541 2.407987 5.495000
v -2.491098 2.406596 5.493000
v -2.481444 2.411785 5.506000
v -2.467701 2.413040 5.510000
v -2.453061 2.413427 5.512000
v -2.433118 2.408570 5.502000
v -2.422474 2.412915 5.513000
v -2.408289 2.413766 5.516000
v -2.389331 2.409813 5.508000
v -2.367846 2.403245 5.494000
v -2.357585 2.408058 5.506000
v -2.342167 2.407631 5.506000
v -2.323381 2.403714 5.498000
v -2.312209 2.407676 5.508000
v -2.300993 2.411643 5.518000
v -2.285179 2.410810 5.517000
v -2.269382 2.409985 5.516000
v -2.256871 2.412662 5.523000
v -2.242710 2.413599 5.526000
v -2.226125 2.411922 5.523000
v -2.208368 2.408944 5.517000
v -2.195027 2.410776 5.522000
v -2.179301 2.409995 5.521000
v -2.168294 2.414458 5.532000
v -2.153346 2.414564 5.533000
v -2.139174 2.415548 5.536000
v -2.123461 2.414794 5.535000
v -2.110430 2.417101 5.541000
v -2.094728 2.416359 5.540000
v -2.077915 2.414316 5.536000
v -2.061878 2.413152 5.534000
v -2.051039 2.418099 5.546000
v -2.032434 2.413895 5.537000
v -2.016438 2.412750 5.535000
v -2.002630 2.414226 5.539000
v -1.990602 2.417886 5.548000
v -1.976396 2.418936 5.551000
v -1.959002 2.416071 5.545000
v -1.941999 2.413648 5.540000
v -1.927118 2.413844 5.541000
v -1.912584 2.414481 5.543000
v -1.899757 2.417301 5.550000
v -1.883164 2.415335 5.546000
v -1.867610 2.414681 5.545000
v -1.850063 2.411420 5.538000
v -1.834549 2.410776 5.537000
v -1.819705 2.411008 5.538000
v -1.809748 2.417775 5.554000
v -1.796156 2.419758 5.559000
v -1.782222 2.421309 5.563000
v -1.763507 2.416336 5.552000
v -1.748637 2.416591 5.553000
v -1.732206 2.414674 5.549000
v -1.716731 2.414068 5.548000
v -1.703413 2.416511 5.554000
v -1.692499 2.422439 5.568000
v -1.676995 2.421845 5.567000
v -1.659710 2.418644 5.560000
v -1.642468 2.415449 5.553000
v -1.630836 2.420521 5.565000
v -1.617112 2.422552 5.570000
v -1.600775 2.420673 5.566000
v -1.585320 2.420102 5.565000
v -1.571285 2.421710 5.569000
v -1.557232 2.423321 5.573000
v -1.540117 2.420152 5.566000
v -1.524688 2.419595 5.565000
v -1.509540 2.419477 5.565000
v -1.494395 2.419362 5.565000
v -1.478987 2.418816 5.564000
v -1.462536 2.416534 5.559000
v -1.448459 2.418168 5.563000
v -1.434363 2.419804 5.567000
v -1.423053 2.426225 5.582000
v -1.405358 2.421782 5.572000
v -1.388470 2.418646 5.565000
v -1.372362 2.416817 5.561000
v -1.357988 2.418034 5.564000
v -1.344806 2.421425 5.572000
v -1.328959 2.420039 5.569000
v -1.315490 2.423002 5.576000
v -1.300818 2.423793 5.578000
v -1.287061 2.426325 5.584000
v -1.270767 2.424080 5.579000
v -1.255403 2.423576 5.578000
v -1.242047 2.426984 5.586000
v -1.225795 2.424746 5.581000
v -1.210440 2.424248 5.580000
v -1.195948 2.425491 5.583000
v -1.182923 2.429776 5.593000
v -1.167131 2.428416 5.590000
v -1.150533 2.425320 5.583000
v -1.133974 2.422226 5.576000
v -1.120264 2.425216 5.583000
v -1.106121 2.427339 5.588000
v -1.091758 2.429029 5.592000
v -1.076604 2.428984 5.592000
v -1.062021 2.430243 5.595000
v -1.047610 2.431938 5.599000
v -1.031888 2.430594 5.596000
v -1.016183 2.429253 5.593000
v -1.000317 2.427478 5.589000
v -0.984297 2.425270 5.584000
v -0.969693 2.426539 5.587000
v -0.954050 2.425203 5.584000
v -0.939264 2.426040 5.586000
v -0.924634 2.427313 5.589000
v -0.911616 2.432930 5.602000
v -0.897088 2.434639 5.606000
v -0.880808 2.431573 5.599000
v -0.865340 2.430679 5.597000
v -0.850188 2.430655 5.597000
v -0.835932 2.433238 5.603000
v -0.820911 2.433650 5.604000
v -0.806173 2.434932 5.607000
v -0.790996 2.434912 5.607000
v -0.775820 2.434893 5.607000
v -0.760508 2.434441 5.606000
v -0.746399 2.437898 5.614000
v -0.731726 2.439619 5.618000
v -0.719073 2.448288 5.638000
v -0.557514 1.982318 4.565000
v -0.520931 2.449019 5.640000
v -0.505403 2.447710 5.637000
v -0.489717 2.445533 5.632000
v -0.474227 2.444225 5.629000
v -0.459486 2.446824 5.635000
v -0.444083 2.445951 5.633000
v -0.428615 2.444644 5.630000
v -0.413237 2.443771 5.628000
v -0.398152 2.444635 5.630000
v -0.383125 2.445934 5.633000
v -0.368081 2.447234 5.636000
v -0.352708 2.446362 5.634000
v -0.337586 2.447228 5.636000
v -0.322567 2.448962 5.640000
v -0.307963 2.454170 5.652000
v -0.292517 2.452865 5.649000
v -0.277088 2.451560 5.646000
v -0.261767 2.451124 5.645000
v -0.246583 2.451991 5.647000
v -0.231634 2.455463 5.655000
v -0.216029 2.451988 5.647000
v -0.200717 2.451553 5.646000
v -0.185312 2.449815 5.642000
v -0.170199 2.451985 5.647000
v -0.155005 2.453287 5.650000
v -0.139646 2.451983 5.647000
v -0.124501 2.454588 5.653000
v -0.109266 2.455890 5.656000
v -0.094015 2.457192 5.659000
v -0.078692 2.456757 5.658000
v -0.063419 2.458059 5.661000
v -0.048122 2.458927 5.663000
v -0.032802 2.458927 5.663000
v -0.017482 2.458927 5.663000
v -0.002162 2.458927 5.663000
v 0.013158 2.458927 5.663000
v 0.028498 2.460664 5.667000
v 0.043875 2.463270 5.673000
v 0.059254 2.464572 5.676000
v 0.074687 2.467178 5.682000
v 0.089980 2.465007 5.677000
v 0.105208 2.461968 5.670000
v 0.120376 2.458495 5.662000
v 0.135574 2.456325 5.657000
v 0.151198 2.461536 5.669000
v 0.166828 2.465879 5.679000
v 0.182447 2.469354 5.687000
v 0.197589 2.466316 5.680000
v 0.212918 2.465883 5.679000
v 0.228080 2.463713 5.674000
v 0.243601 2.465451 5.678000
v 0.258962 2.465453 5.678000
v 0.274709 2.468928 5.686000
v 0.289888 2.467193 5.682000
v 0.305313 2.467630 5.683000
v 0.320800 2.468501 5.685000
v 0.336653 2.471977 5.693000
v 0.351931 2.471112 5.691000
v 0.367199 2.470246 5.689000
v 0.382455 2.469381 5.687000
v 0.397631 2.468082 5.684000
v 0.413226 2.469388 5.687000
v 0.428688 2.469827 5.688000
v 0.444857 2.474174 5.698000
v 0.460838 2.477218 5.705000
v 0.476273 2.477223 5.705000
v 0.491191 2.474624 5.699000
v 0.506166 2.472459 5.694000
v 0.521388 2.471597 5.692000
v 0.536411 2.469867 5.688000
v 0.551704 2.469440 5.687000
v 0.567091 2.469449 5.687000
v 0.583196 2.472497 5.694000
v 0.599759 2.477283 5.705000
v 0.615950 2.480332 5.712000
v 0.631848 2.482079 5.716000
v 0.647202 2.481656 5.715000
v 0.662319 2.480365 5.712000
v 0.677420 2.479074 5.709000
v 0.692990 2.479522 5.710000
v 0.707822 2.477364 5.705000
v 0.723007 2.476510 5.703000
v 0.738959 2.478262 5.707000
v 0.755594 2.482187 5.716000
v 0.772144 2.485678 5.724000
v 0.787498 2.485262 5.723000
v 0.802988 2.485281 5.723000
v 0.817049 2.480958 5.713000
v 0.833242 2.483151 5.718000
v 0.849166 2.484476 5.721000
v 0.866013 2.488408 5.730000
v 0.881833 2.489300 5.732000
v 0.898291 2.491931 5.738000
v 0.913348 2.490655 5.735000
v 0.928390 2.489381 5.732000
v 0.943582 2.488541 5.730000
v 0.959767 2.490309 5.734000
v 0.976316 2.492947 5.740000
v 0.990997 2.490808 5.735000
v 1.006705 2.491278 5.736000
v 1.023489 2.494354 5.743001
v 1.039769 2.496130 5.747000
v 1.054970 2.495301 5.745000
v 1.068671 2.490998 5.735000
v 1.083831 2.490172 5.733000
v 1.100516 2.492823 5.739000
v 1.117235 2.495475 5.745000
v 1.133198 2.496392 5.747000
v 1.148175 2.495139 5.744000
v 1.163947 2.495625 5.745000
v 1.179932 2.496548 5.747000
v 1.196553 2.498776 5.752000
v 1.212782 2.500137 5.755000
v 1.227321 2.498025 5.750000
v 1.242051 2.496350 5.746000
v 1.257417 2.495980 5.745000
v 1.275218 2.500391 5.755000
v 1.290159 2.499157 5.752000
v 1.305540 2.498794 5.751000
v 1.320918 2.498433 5.750000
v 1.337919 2.501117 5.756000
v 1.354250 2.502500 5.759000
v 1.367746 2.498670 5.750000
v 1.383841 2.499624 5.752000
v 1.399220 2.499276 5.751000
v 1.416318 2.501973 5.757000
v 1.432705 2.503370 5.760000
v 1.450620 2.507377 5.769000
v 1.467317 2.509215 5.773000
v 1.484552 2.511925 5.779000
v 1.500524 2.512465 5.780000
v 1.517292 2.514312 5.784000
v 1.533025 2.514423 5.784000
v 1.545816 2.509757 5.773000
v 1.562879 2.512048 5.778000
v 1.581885 2.517387 5.790000
v 1.602615 2.525339 5.808000
v 1.359997 2.005227 4.610000
v 1.388058 2.027971 4.662000
v 1.386960 2.008089 4.616000
v 1.395015 2.001694 4.601000
v 1.806863 2.503141 5.752000
v 1.829248 2.512466 5.773000
v 1.849836 2.519186 5.788000
v 1.869866 2.525040 5.801000
v 1.888349 2.528724 5.809000
v 1.902621 2.526754 5.804000
v 1.917202 2.525224 5.800000
v 1.935434 2.528489 5.807000
v 1.955054 2.533501 5.818000
v 1.967628 2.529373 5.808000
v 1.979472 2.524380 5.796000
v 1.992977 2.521569 5.789001
v 2.013739 2.527910 5.803000
v 2.031088 2.529902 5.807000
v 2.048819 2.532336 5.812000
v 2.073691 2.543490 5.837000
v 2.087252 2.540708 5.830000
v 2.097175 2.533573 5.813000
v 2.109558 2.529493 5.803000
v 2.125923 2.530214 5.804000
v 2.148945 2.538790 5.823000
v 2.165018 2.539088 5.823000
v 2.177353 2.535033 5.813000
v 2.200586 2.543630 5.832000
v 2.225834 2.554419 5.856000
v 2.236676 2.548638 5.842000
v 2.252078 2.548099 5.840000
v 2.265926 2.545821 5.834000
v 2.282490 2.546604 5.835001
v 2.299858 2.548268 5.838000
v 2.313683 2.546011 5.832000
v 2.331481 2.548126 5.836000
v 2.357052 2.541463 5.819000
v 2.376514 2.545349 5.827000
v 2.394391 2.547496 5.831000
v 2.426359 2.564509 5.869000
v 2.441071 2.563179 5.865000
v 2.449069 2.554864 5.845000
v 2.464562 2.554424 5.843000
v 2.485577 2.559676 5.854000
v 2.504957 2.563189 5.861000
v 2.518800 2.561026 5.855000
v 2.537818 2.564120 5.861000
v 2.567668 2.562024 5.854000
v 2.593401 2.571713 5.875000
v 2.606385 2.568719 5.867000
v 2.620682 2.567047 5.862000
v 2.648463 2.578523 5.887000
v 2.659200 2.573366 5.874000
v 2.671702 2.569970 5.865000
v 2.680962 2.563514 5.849000
v 2.698912 2.565395 5.852000
v 2.715505 2.565971 5.852000
v 2.744722 2.578399 5.879000
v 2.757671 2.575490 5.871000
v 2.774847 2.576539 5.872000
v 2.799231 2.569451 5.853000
v 2.787076 2.543747 5.793000
v 2.803153 2.543954 5.792000
v 2.823627 2.548127 5.800000
v 2.823600 2.533856 5.766000
v 2.847820 2.499688 5.682000
v -3.572595 2.392900 5.339000
v -3.600501 2.452790 5.487000
v -3.592655 2.457943 5.502000
v -3.601012 2.474273 5.542000
v -3.585891 2.474543 5.546000
v -3.412004 2.449942 5.519000
v -3.353647 2.418928 5.452000
v -3.343487 2.422555 5.463000
v -3.355832 2.442595 5.511000
v -3.335759 2.450348 5.534000
v -3.316982 2.447828 5.531000
v -3.285736 2.436039 5.507000
v -3.259823 2.439506 5.520000
v -3.196046 2.403052 5.440000
v -3.214033 2.428022 5.499000
v -3.160196 2.421761 5.492000
v -3.152271 2.427350 5.507000
v -3.083933 2.386247 5.416000
v -3.106233 2.415219 5.484000
v -3.093227 2.416887 5.490000
v -3.084140 2.421650 5.503000
v -2.825411 2.421110 5.534000
v -2.793159 2.406400 5.502000
v -2.766161 2.396083 5.480000
v -2.750857 2.395837 5.481000
v -2.736068 2.396039 5.483000
v -2.732203 2.405864 5.507000
v -2.713425 2.402592 5.501000
v -2.703528 2.407192 5.513000
v -2.685296 2.404380 5.508000
v -2.664204 2.398961 5.497000
v -2.656204 2.405336 5.513000
v -2.655794 2.418697 5.545000
v -2.636178 2.414618 5.537000
v -2.610000 2.404448 5.515000
v -2.586788 2.396908 5.499000
v -2.571634 2.396790 5.500000
v -2.562533 2.402344 5.514000
v -2.548751 2.403551 5.518000
v -2.527618 2.397798 5.506000
v -2.510676 2.395976 5.503000
v -2.494221 2.394599 5.501000
v -2.480496 2.395844 5.505000
v -2.469451 2.399707 5.515000
v -2.449022 2.394442 5.504000
v -2.435301 2.395712 5.508000
v -2.422890 2.398295 5.515000
v -2.408273 2.398711 5.517000
v -2.392357 2.397831 5.516000
v -2.372151 2.392614 5.505000
v -2.356730 2.392187 5.505000
v -2.340472 2.390899 5.503000
v -2.325928 2.391358 5.505000
v -2.311806 2.392258 5.508000
v -2.299347 2.394902 5.515000
v -2.284376 2.394949 5.516000
v -2.272292 2.398041 5.524000
v -2.262218 2.403311 5.537000
v -2.247619 2.403811 5.539000
v -2.230603 2.401716 5.535000
v -2.212019 2.397893 5.527000
v -2.199054 2.400152 5.533000
v -2.181726 2.397645 5.528000
v -2.167572 2.398616 5.531000
v -2.153800 2.400026 5.535000
v -2.140788 2.402310 5.541000
v -2.127753 2.404600 5.547000
v -2.112791 2.404728 5.548000
v -2.097076 2.403996 5.547000
v -2.078374 2.399804 5.538000
v -2.061593 2.397786 5.534000
v -2.043734 2.394474 5.527000
v -2.027757 2.393335 5.525000
v -2.012892 2.393502 5.526000
v -2.001283 2.397571 5.536000
v -1.990704 2.402945 5.549000
v -1.974009 2.400963 5.545000
v -1.957697 2.399419 5.542000
v -1.940358 2.396583 5.536000
v -1.926189 2.397648 5.539000
v -1.912010 2.398719 5.542000
v -1.900560 2.403256 5.553000
v -1.887019 2.405202 5.558000
v -1.869417 2.401959 5.551000
v -1.848519 2.394396 5.534000
v -1.832690 2.393328 5.532000
v -1.818849 2.394861 5.536000
v -1.808251 2.400724 5.550000
v -1.795967 2.404428 5.559000
v -1.779154 2.402081 5.554000
v -1.762375 2.399739 5.549000
v -1.745943 2.397834 5.545000
v -1.732347 2.399826 5.550000
v -1.715326 2.397065 5.544000
v -1.702330 2.399929 5.551000
v -1.689908 2.403662 5.560000
v -1.676237 2.405669 5.565000
v -1.662246 2.407248 5.569000
v -1.643208 2.401482 5.556000
v -1.629814 2.403933 5.562000
v -1.613779 2.402498 5.559000
v -1.599490 2.403660 5.562000
v -1.583479 2.402232 5.559000
v -1.569464 2.403833 5.563000
v -1.555990 2.406301 5.569000
v -1.540550 2.405748 5.568000
v -1.525666 2.406063 5.569000
v -1.511324 2.407245 5.572000
v -1.492941 2.401950 5.560000
v -1.477285 2.400979 5.558000
v -1.460853 2.398715 5.553000
v -1.447316 2.401206 5.559000
v -1.435295 2.406290 5.571000
v -1.421427 2.408355 5.576000
v -1.407535 2.410422 5.581000
v -1.389128 2.404717 5.568000
v -1.373509 2.403767 5.566000
v -1.358148 2.403251 5.565000
v -1.345207 2.407056 5.574000
v -1.331027 2.408705 5.578000
v -1.315884 2.408628 5.578000
v -1.300511 2.408123 5.577000
v -1.286067 2.409346 5.580000
v -1.271381 2.410141 5.582000
v -1.255786 2.409211 5.580000
v -1.241537 2.410873 5.584000
v -1.225952 2.409948 5.582000
v -1.210813 2.409888 5.582000
v -1.195676 2.409829 5.582000
v -1.182867 2.414523 5.593000
v -1.166868 2.412742 5.589000
v -1.150480 2.410100 5.583000
v -1.134533 2.408323 5.579000
v -1.120416 2.410433 5.584000
v -1.106470 2.412977 5.590000
v -1.091908 2.414228 5.593000
v -1.075983 2.412458 5.589000
v -1.062358 2.415870 5.597000
v -1.047944 2.417557 5.601000
v -1.032956 2.417951 5.602000
v -1.015783 2.413167 5.591000
v -1.000102 2.411837 5.588000
v -0.984615 2.410941 5.586000
v -0.969835 2.411772 5.588000
v -0.954873 2.412173 5.589000
v -0.940243 2.413439 5.592000
v -0.925929 2.415569 5.597000
v -0.912239 2.419427 5.606000
v -0.897542 2.420696 5.609000
v -0.881255 2.417650 5.602000
v -0.865781 2.416764 5.600000
v -0.851381 2.418900 5.605000
v -0.836656 2.420174 5.608000
v -0.821476 2.420154 5.608000
v -0.806441 2.420567 5.609000
v -0.790413 2.417959 5.603000
v -0.775387 2.418374 5.604000
v -0.760356 2.418790 5.605000
v -0.746251 2.422227 5.613000
v -0.732102 2.425664 5.621000
v -0.546346 1.974237 4.575000
v -0.506202 1.962561 4.548000
v -0.498783 1.981973 4.593000
v -0.450835 1.989715 4.611000
v -0.522311 2.440205 5.655000
v -0.505397 2.432432 5.637000
v -0.489538 2.429407 5.630000
v -0.474390 2.429834 5.631000
v -0.459400 2.431124 5.634000
v -0.444237 2.431551 5.635000
v -0.428916 2.431117 5.634000
v -0.413820 2.431976 5.636000
v -0.398644 2.432405 5.637000
v -0.383461 2.432833 5.638000
v -0.368405 2.434125 5.641000
v -0.352956 2.432829 5.638000
v -0.337584 2.431963 5.636000
v -0.322394 2.432393 5.637000
v -0.307743 2.437138 5.648000
v -0.292567 2.437999 5.650000
v -0.277135 2.436704 5.647000
v -0.261905 2.437134 5.648000
v -0.246800 2.438859 5.652000
v -0.231715 2.441015 5.657000
v -0.216296 2.439720 5.654000
v -0.200823 2.437562 5.649000
v -0.185508 2.437129 5.648000
v -0.170259 2.437561 5.649000
v -0.155086 2.439286 5.653000
v -0.139596 2.435834 5.645000
v -0.124390 2.437128 5.648000
v -0.109092 2.436696 5.647000
v -0.093965 2.440579 5.656000
v -0.078636 2.439716 5.654000
v -0.063329 2.439284 5.653000
v -0.048070 2.441010 5.657000
v -0.032819 2.444894 5.666000
v -0.017516 2.448346 5.674000
v -0.002167 2.449208 5.676000
v 0.013177 2.447051 5.671000
v 0.028518 2.447051 5.671000
v 0.043875 2.447914 5.673000
v 0.059201 2.447051 5.671000
v 0.074608 2.449209 5.676000
v 0.089900 2.447483 5.672000
v 0.105281 2.448346 5.674000
v 0.120482 2.445326 5.667000
v 0.135957 2.447916 5.673000
v 0.151490 2.450937 5.680000
v 0.166797 2.450074 5.678000
v 0.182222 2.450938 5.680000
v 0.197484 2.449644 5.677000
v 0.212916 2.450507 5.679000
v 0.228280 2.450508 5.679000
v 0.243600 2.450078 5.678000
v 0.258733 2.447921 5.673000
v 0.274273 2.449648 5.677000
v 0.289478 2.448355 5.674000
v 0.305311 2.452240 5.683000
v 0.320685 2.452242 5.683000
v 0.336533 2.455696 5.691000
v 0.352176 2.457424 5.695000
v 0.367583 2.457426 5.695000
v 0.382923 2.456997 5.694000
v 0.397837 2.453979 5.687000
v 0.413441 2.455276 5.690000
v 0.429061 2.456574 5.693000
v 0.445009 2.459599 5.700000
v 0.460672 2.460897 5.703000
v 0.476018 2.460469 5.702000
v 0.491186 2.459180 5.699000
v 0.506604 2.459185 5.699000
v 0.521565 2.457032 5.694000
v 0.536782 2.456175 5.692000
v 0.551406 2.452729 5.684000
v 0.567582 2.456188 5.692000
v 0.583597 2.458784 5.698000
v 0.599960 2.462676 5.707000
v 0.615833 2.464410 5.711000
v 0.631065 2.463556 5.709000
v 0.646172 2.462270 5.706000
v 0.661844 2.463144 5.708000
v 0.677526 2.464017 5.710000
v 0.692856 2.463597 5.709000
v 0.707436 2.460588 5.702000
v 0.722486 2.459307 5.699000
v 0.738685 2.461910 5.705000
v 0.755446 2.466239 5.715000
v 0.771857 2.469275 5.722000
v 0.786793 2.467565 5.718000
v 0.802268 2.467582 5.718000
v 0.817030 2.465443 5.713000
v 0.833659 2.468914 5.721000
v 0.849441 2.469797 5.723000
v 0.867350 2.476723 5.739000
v 0.882886 2.476745 5.739000
v 0.898579 2.477200 5.740000
v 0.913322 2.475067 5.735000
v 0.928201 2.473366 5.731000
v 0.944047 2.474256 5.733000
v 0.960072 2.475579 5.736000
v 0.976284 2.477335 5.740000
v 0.991137 2.475640 5.736000
v 1.007373 2.477398 5.740000
v 1.023810 2.479590 5.745000
v 1.040094 2.481352 5.749000
v 1.055849 2.481821 5.750000
v 1.070121 2.478837 5.743001
v 1.085301 2.478014 5.741000
v 1.100856 2.478056 5.741000
v 1.117383 2.480258 5.746000
v 1.133742 2.482030 5.750000
v 1.148326 2.479918 5.745000
v 1.164706 2.481694 5.749000
v 1.179468 2.480018 5.745000
v 1.196498 2.483093 5.752000
v 1.213357 2.485738 5.758000
v 1.229396 2.486658 5.760000
v 1.245015 2.486717 5.760000
v 1.259980 2.485484 5.757000
v 1.275373 2.485115 5.756000
v 1.290315 2.483886 5.753000
v 1.306377 2.484817 5.755000
v 1.321763 2.484456 5.754000
v 1.337611 2.484961 5.755000
v 1.352291 2.483310 5.751000
v 1.368853 2.485114 5.755000
v 1.383517 2.483468 5.751000
v 1.401566 2.487870 5.761000
v 1.418197 2.489684 5.765000
v 1.434105 2.490204 5.766000
v 1.451028 2.492456 5.771000
v 1.466964 2.492982 5.772000
v 1.483936 2.495240 5.777000
v 1.498602 2.493613 5.773000
v 1.515086 2.495013 5.776000
v 1.531059 2.495553 5.777000
v 1.547309 2.496527 5.779000
v 1.563302 2.497073 5.780000
v 1.587774 2.511016 5.812000
v 1.332339 2.026677 4.690000
v 1.321886 1.991783 4.609000
v 1.371086 2.008981 4.648000
v 1.384658 2.010399 4.651000
v 1.400954 2.015712 4.663000
v 1.406708 2.005897 4.640000
v 1.800303 2.500093 5.782000
v 1.818304 2.503297 5.789001
v 1.835399 2.505208 5.793000
v 1.853479 2.508421 5.800000
v 1.872571 2.512938 5.810000
v 1.887498 2.511836 5.807000
v 1.902743 2.511172 5.805000
v 1.915999 2.507917 5.797000
v 1.932884 2.509426 5.800000
v 1.949120 2.510074 5.801000
v 1.962320 2.506834 5.793000
v 1.977874 2.506627 5.792000
v 1.994805 2.508157 5.795000
v 2.014884 2.513588 5.807000
v 2.036784 2.521191 5.824000
v 2.050326 2.518410 5.817000
v 2.067745 2.520397 5.821000
v 2.083404 2.520225 5.820000
v 2.095820 2.516161 5.810000
v 2.108188 2.512102 5.800000
v 2.128568 2.517579 5.812000
v 2.154926 2.529994 5.840000
v 2.169924 2.528987 5.837000
v 2.180419 2.522786 5.822001
v 2.189333 2.514857 5.803000
v 2.213352 2.524269 5.824000
v 2.232522 2.528055 5.832000
v 2.244419 2.523612 5.821000
v 2.262868 2.526545 5.827000
v 2.281360 2.529486 5.833000
v 2.295958 2.528098 5.829000
v 2.313321 2.529753 5.832000
v 2.331112 2.531850 5.836000
v 2.348936 2.533954 5.840000
v 2.361529 2.530426 5.831000
v 2.375307 2.528206 5.825000
v 2.398097 2.535543 5.841000
v 2.415615 2.537246 5.844000
v 2.433161 2.538957 5.847000
v 2.445712 2.535466 5.838000
v 2.463707 2.537628 5.842000
v 2.484710 2.542841 5.853000
v 2.504933 2.547194 5.862000
v 2.520489 2.546777 5.860000
v 2.539513 2.549846 5.866000
v 2.561635 2.555969 5.879000
v 2.572443 2.550796 5.866000
v 2.591578 2.553894 5.872000
v 2.608099 2.554393 5.872000
v 2.621060 2.551420 5.864000
v 2.638939 2.553243 5.867000
v 2.653231 2.551593 5.862000
v 2.659314 2.542116 5.839000
v 2.682240 2.548757 5.853000
v 2.717712 2.552057 5.858000
v 2.734797 2.553070 5.859000
v 2.748149 2.550606 5.852000
v 2.758173 2.545100 5.838000
v 2.778593 2.549196 5.846000
v 2.800991 2.555049 5.858000
v 2.801539 2.526649 5.790000
v 2.814207 2.523803 5.782000
v 2.803349 2.500011 5.726000
v 2.823781 2.476689 5.668000
v 5.249940 3.364932 7.449000
v -3.947426 2.405186 5.309000
v -3.627501 2.384405 5.345000
v -3.590355 2.369816 5.316000
v -3.545394 2.349925 5.275000
v -3.550255 2.363028 5.308000
v -3.569602 2.385924 5.363000
v -3.565500 2.413718 5.436000
v -3.553270 2.415756 5.444000
v -3.537171 2.436159 5.500000
v -3.517805 2.433395 5.497000
v -3.503604 2.434194 5.502000
v -3.457106 2.412463 5.456000
v -3.415358 2.393870 5.417000
v -3.440939 2.466330 5.596000
v -3.418115 2.461100 5.587000
v -3.319909 2.401298 5.454000
v -3.262861 2.381773 5.415000
v -3.295426 2.416674 5.497000
v -3.269675 2.408935 5.482000
v -3.232780 2.392874 5.448000
v -3.245472 2.424917 5.526000
v -3.239249 2.431730 5.544000
v -3.246905 2.449076 5.586000
v -3.141586 2.380966 5.433000
v -3.145367 2.395285 5.468000
v -3.129517 2.394720 5.469000
v -3.095634 2.391887 5.467000
v -3.102970 2.409300 5.509000
v -3.098322 2.417534 5.530000
v -3.077977 2.413540 5.523000
v -3.035299 2.403859 5.505000
v -2.432944 1.966107 4.509000
v -2.796521 2.394192 5.510000
v -2.772543 2.386554 5.494000
v -2.760722 2.389355 5.502000
v -2.755862 2.398243 5.524000
v -2.729071 2.388040 5.502000
v -2.718703 2.392173 5.513000
v -2.702408 2.391109 5.512000
v -2.676879 2.381816 5.492000
v -2.664567 2.384246 5.499000
v -2.653198 2.387551 5.508000
v -2.644191 2.393032 5.522000
v -2.627031 2.391154 5.519000
v -2.608014 2.387556 5.512000
v -2.589055 2.383968 5.505000
v -2.574361 2.384289 5.507000
v -2.560603 2.385485 5.511000
v -2.542220 2.382362 5.505000
v -2.527561 2.382712 5.507000
v -2.513363 2.383503 5.510000
v -2.501430 2.386465 5.518000
v -2.485865 2.385976 5.518000
v -2.469419 2.384631 5.516000
v -2.455225 2.385457 5.519000
v -2.441912 2.387155 5.524000
v -2.430344 2.390590 5.533000
v -2.413502 2.388848 5.530000
v -2.397558 2.387979 5.529000
v -2.378187 2.383663 5.520000
v -2.361020 2.381516 5.516000
v -2.343038 2.378515 5.510000
v -2.328060 2.378543 5.511000
v -2.312250 2.377717 5.510000
v -2.296875 2.377329 5.510000
v -2.283996 2.379537 5.516000
v -2.272330 2.383046 5.525000
v -2.258991 2.384837 5.530000
v -2.240362 2.381029 5.522000
v -2.224610 2.380247 5.521000
v -2.210874 2.381627 5.525000
v -2.195935 2.381721 5.526000
v -2.179423 2.380098 5.523000
v -2.165289 2.381067 5.526000
v -2.151148 2.382043 5.529000
v -2.137387 2.383456 5.533000
v -2.125914 2.387459 5.543000
v -2.109446 2.385869 5.540000
v -2.096028 2.387731 5.545000
v -2.078464 2.384862 5.539000
v -2.058707 2.379417 5.527000
v -2.038285 2.373118 5.513000
v -2.022353 2.371992 5.511000
v -2.009718 2.374745 5.518000
v -1.999582 2.380515 5.532000
v -1.988660 2.385429 5.544000
v -1.971985 2.383464 5.540000
v -1.954986 2.381074 5.535000
v -1.941877 2.383422 5.541000
v -1.928743 2.385775 5.547000
v -1.914202 2.386413 5.549000
v -1.898289 2.385335 5.547000
v -1.883412 2.385553 5.548000
v -1.864832 2.381046 5.538000
v -1.846647 2.376975 5.529000
v -1.832162 2.377638 5.531000
v -1.820628 2.382174 5.542000
v -1.807411 2.384564 5.548000
v -1.793198 2.385670 5.551000
v -1.776412 2.383343 5.546000
v -1.761882 2.384028 5.548000
v -1.745772 2.382568 5.545000
v -1.733118 2.385840 5.553000
v -1.716402 2.383531 5.548000
v -1.700946 2.382944 5.547000
v -1.688235 2.386227 5.555000
v -1.674280 2.387796 5.559000
v -1.662398 2.392375 5.570000
v -1.643066 2.386220 5.556000
v -1.628504 2.386941 5.558000
v -1.613354 2.386807 5.558000
v -1.599646 2.388824 5.563000
v -1.583067 2.386550 5.558000
v -1.568212 2.386856 5.559000
v -1.553913 2.388025 5.562000
v -1.538219 2.387050 5.560000
v -1.525005 2.389942 5.567000
v -1.510129 2.390261 5.568000
v -1.495250 2.390584 5.569000
v -1.476384 2.384471 5.555000
v -1.460226 2.382653 5.551000
v -1.446697 2.385132 5.557000
v -1.435200 2.391046 5.571000
v -1.424394 2.398251 5.588000
v -1.407951 2.396016 5.583000
v -1.391537 2.393784 5.578000
v -1.373426 2.388551 5.566000
v -1.357823 2.387613 5.564000
v -1.344163 2.390109 5.570000
v -1.331190 2.393896 5.579000
v -1.316755 2.395110 5.582000
v -1.301606 2.395040 5.582000
v -1.287611 2.397117 5.587000
v -1.273364 2.398767 5.591000
v -1.257297 2.396988 5.587000
v -1.242587 2.397784 5.589000
v -1.226991 2.396868 5.587000
v -1.211623 2.396381 5.586000
v -1.195192 2.393753 5.580000
v -1.181333 2.396274 5.586000
v -1.165146 2.394078 5.581000
v -1.150843 2.395745 5.585000
v -1.135299 2.394840 5.583000
v -1.121574 2.397797 5.590000
v -1.107218 2.399470 5.594000
v -1.092451 2.400286 5.596000
v -1.076520 2.398530 5.592000
v -1.062130 2.400207 5.596000
v -1.048468 2.403602 5.604000
v -1.033657 2.404424 5.606000
v -1.017020 2.400959 5.598000
v -1.001322 2.399640 5.595000
v -0.985642 2.398323 5.592000
v -0.969978 2.397007 5.589000
v -0.955015 2.397407 5.590000
v -0.940552 2.399096 5.594000
v -0.926068 2.400785 5.598000
v -0.911401 2.402048 5.601000
v -0.896878 2.403740 5.605000
v -0.881233 2.402431 5.602000
v -0.866532 2.403697 5.605000
v -0.851512 2.404106 5.606000
v -0.836637 2.404945 5.608000
v -0.821165 2.404070 5.606000
v -0.805705 2.403195 5.604000
v -0.789550 2.400177 5.597000
v -0.774680 2.401020 5.599000
v -0.759527 2.401006 5.599000
v -0.746370 2.407425 5.614000
v -0.732610 2.412129 5.625000
v -0.719812 2.420264 5.644000
v -0.565555 1.985851 4.631000
v -0.532908 1.957963 4.566000
v -0.508644 1.959665 4.570000
v -0.502252 1.983243 4.625000
v -0.488574 1.978521 4.614000
v -0.525169 2.438176 5.686000
v -0.505034 2.415445 5.633000
v -0.489099 2.412011 5.625000
v -0.473881 2.412008 5.625000
v -0.459478 2.416292 5.635000
v -0.444155 2.415861 5.634000
v -0.429370 2.418431 5.640000
v -0.414111 2.418429 5.640000
v -0.399419 2.421857 5.648000
v -0.383935 2.420569 5.645000
v -0.368795 2.421425 5.647000
v -0.353393 2.420566 5.645000
v -0.338001 2.419707 5.643000
v -0.322621 2.418849 5.641000
v -0.307361 2.418847 5.641000
v -0.292307 2.420562 5.645000
v -0.277134 2.421418 5.647000
v -0.262136 2.423991 5.653000
v -0.246843 2.423990 5.653000
v -0.231673 2.425276 5.656000
v -0.216219 2.423561 5.652000
v -0.201035 2.424847 5.655000
v -0.185704 2.424418 5.654000
v -0.170469 2.425275 5.656000
v -0.155168 2.425275 5.656000
v -0.139793 2.423989 5.653000
v -0.124324 2.420558 5.645000
v -0.109034 2.420130 5.644000
v -0.093848 2.422274 5.649000
v -0.078705 2.426562 5.659000
v -0.063352 2.424846 5.655000
v -0.048070 2.425704 5.657000
v -0.032790 2.427419 5.661000
v -0.017513 2.432565 5.673000
v -0.002168 2.434709 5.678000
v 0.013200 2.435995 5.681000
v 0.028553 2.434709 5.678000
v 0.043891 2.433422 5.675000
v 0.059149 2.429563 5.666000
v 0.074490 2.429992 5.667000
v 0.089836 2.430421 5.668000
v 0.105188 2.430850 5.669000
v 0.120546 2.431278 5.670000
v 0.136004 2.433422 5.675000
v 0.151517 2.435995 5.681000
v 0.166856 2.435567 5.680000
v 0.182158 2.434709 5.678000
v 0.197483 2.434280 5.677000
v 0.212878 2.434710 5.678000
v 0.228239 2.434710 5.678000
v 0.243471 2.433424 5.675000
v 0.258504 2.430422 5.668000
v 0.273934 2.431281 5.670000
v 0.289375 2.432139 5.672000
v 0.305149 2.435570 5.680000
v 0.320628 2.436429 5.682000
v 0.336354 2.439002 5.688000
v 0.352174 2.442005 5.695000
v 0.367646 2.442435 5.696000
v 0.382786 2.440722 5.692000
v 0.398045 2.439866 5.690000
v 0.413801 2.442012 5.695000
v 0.429585 2.444158 5.700000
v 0.445240 2.445447 5.703000
v 0.460103 2.442448 5.696000
v 0.475263 2.441165 5.693000
v 0.490837 2.442026 5.695000
v 0.506955 2.445460 5.703000
v 0.522201 2.444607 5.701000
v 0.537059 2.442038 5.695000
v 0.551982 2.439899 5.690000
v 0.567277 2.439476 5.689000
v 0.583590 2.443341 5.698000
v 0.599743 2.446349 5.705000
v 0.616364 2.451072 5.716000
v 0.631719 2.450651 5.715000
v 0.646956 2.449801 5.713000
v 0.662414 2.449810 5.713000
v 0.678109 2.450676 5.715000
v 0.693573 2.450686 5.715000
v 0.708541 2.448981 5.711000
v 0.723361 2.446848 5.706000
v 0.739579 2.449433 5.712000
v 0.755829 2.452019 5.718000
v 0.771842 2.453748 5.722000
v 0.786364 2.450760 5.715000
v 0.801691 2.450346 5.714000
v 0.817298 2.450791 5.715000
v 0.833203 2.452095 5.718000
v 0.849718 2.455114 5.725000
v 0.866574 2.458993 5.734000
v 0.882403 2.459871 5.736000
v 0.897147 2.457747 5.731000
v 0.912183 2.456483 5.728000
v 0.927204 2.455220 5.725000
v 0.943856 2.458247 5.732000
v 0.959710 2.459130 5.734000
v 0.974725 2.457871 5.731000
v 0.990243 2.457899 5.731000
v 1.006288 2.459215 5.734000
v 1.023420 2.463107 5.743001
v 1.038431 2.461853 5.740000
v 1.054895 2.464031 5.745000
v 1.069152 2.461065 5.738000
v 1.084884 2.461531 5.739000
v 1.100431 2.461570 5.739000
v 1.117535 2.465042 5.747000
v 1.134289 2.467658 5.753000
v 1.149678 2.467273 5.752000
v 1.164455 2.465604 5.748000
v 1.179623 2.464794 5.746000
v 1.195405 2.465272 5.747000
v 1.211406 2.466182 5.749000
v 1.228272 2.468810 5.755000
v 1.246469 2.474014 5.767000
v 1.261232 2.472356 5.763000
v 1.275975 2.470700 5.759000
v 1.290249 2.468189 5.753000
v 1.307444 2.471256 5.760000
v 1.322842 2.470895 5.759000
v 1.338236 2.470536 5.758000
v 1.355272 2.473182 5.764000
v 1.370203 2.471969 5.761000
v 1.384880 2.470330 5.757000
v 1.399294 2.468264 5.752000
v 1.417865 2.473496 5.764000
v 1.434265 2.474868 5.767000
v 1.451439 2.477531 5.773000
v 1.467886 2.478910 5.776000
v 1.485123 2.481579 5.782000
v 1.501098 2.482106 5.783000
v 1.516294 2.481348 5.781000
v 1.532277 2.481880 5.782000
v 1.547734 2.481557 5.781000
v 1.564541 2.483384 5.785000
v 1.303856 2.028965 4.726000
v 1.319506 2.033356 4.736000
v 1.330150 2.030022 4.728000
v 1.330812 2.011663 4.685000
v 1.349310 2.020357 4.705000
v 1.392872 2.009647 4.679000
v 1.403232 2.006332 4.671000
v 1.417797 2.009034 4.677000
v 1.791745 2.494325 5.806000
v 1.807915 2.494923 5.807000
v 1.822525 2.493376 5.803000
v 1.839336 2.494842 5.806000
v 1.854891 2.494594 5.805000
v 1.871413 2.495639 5.807000
v 1.886002 2.494111 5.803000
v 1.900247 2.492157 5.798000
v 1.916455 2.492786 5.799000
v 1.932007 2.492562 5.798000
v 1.946889 2.491482 5.795000
v 1.963454 2.492557 5.797000
v 1.981062 2.494928 5.802000
v 1.998016 2.496444 5.805000
v 2.018810 2.502697 5.819000
v 2.033393 2.501214 5.815000
v 2.049725 2.501887 5.816000
v 2.064294 2.500415 5.812000
v 2.082786 2.503681 5.819000
v 2.096275 2.500929 5.812000
v 2.113005 2.502056 5.814000
v 2.130853 2.504480 5.819000
v 2.153902 2.512938 5.838000
v 2.171490 2.514945 5.842000
v 2.183117 2.510071 5.830000
v 2.192802 2.503049 5.813000
v 2.210001 2.504645 5.816000
v 2.230672 2.510124 5.828000
v 2.251419 2.515611 5.840000
v 2.263700 2.511629 5.830000
v 2.282194 2.514546 5.836000
v 2.297975 2.514455 5.835001
v 2.314157 2.514802 5.835001
v 2.335942 2.521190 5.849000
v 2.351784 2.521121 5.848000
v 2.369251 2.522784 5.851000
v 2.387970 2.525749 5.857000
v 2.403452 2.525272 5.855000
v 2.415627 2.521352 5.845000
v 2.431504 2.521321 5.844000
v 2.449903 2.523887 5.849000
v 2.468341 2.526462 5.854000
v 2.481304 2.523435 5.846000
v 2.504489 2.530777 5.862000
v 2.523908 2.534243 5.869000
v 2.555500 2.549811 5.904000
v 2.560292 2.538613 5.877000
v 2.580732 2.542973 5.886000
v 2.591972 2.538268 5.874000
v 2.608489 2.538758 5.874000
v 2.625915 2.540121 5.876000
v 2.636623 2.535009 5.863000
v 2.649989 2.532498 5.856000
v 2.659235 2.526103 5.840000
v 2.683527 2.533993 5.857000
v 2.705167 2.539299 5.868001
v 2.721784 2.539857 5.868001
v 2.733753 2.536095 5.858000
v 2.756952 2.542734 5.872000
v 2.765607 2.535960 5.855000
v 2.787964 2.541757 5.867000
v 2.803239 2.541068 5.864000
v 2.792549 2.516983 5.807000
v 2.793163 2.503302 5.774000
v 2.780958 2.478350 5.715000
v -3.750341 2.380494 5.345000
v -3.532384 2.326531 5.258000
v -3.586082 2.402076 5.443000
v -3.559607 2.404797 5.456000
v -3.525288 2.391871 5.430000
v -3.530465 2.426744 5.519000
v -3.481466 2.424810 5.524000
v -3.396031 2.418785 5.525000
v -3.277721 2.366626 5.414000
v -3.271951 2.373340 5.432000
v -3.289484 2.397096 5.489000
v -3.253642 2.381999 5.457000
v -3.238796 2.382203 5.460000
v -3.179023 2.382746 5.471000
v -3.149243 2.371712 5.448000
v -3.133438 2.371146 5.449000
v -3.131961 2.381471 5.475000
v -3.116136 2.380932 5.476000
v -3.102037 2.381713 5.480000
v -3.104839 2.395541 5.514000
v -3.082264 2.389831 5.503000
v -3.044188 2.371985 5.464000
v -3.027431 2.370656 5.463000
v -3.024491 2.380188 5.487000
v -3.012667 2.382788 5.495000
v -2.789527 2.386025 5.529000
v -2.769590 2.381907 5.521000
v -2.742239 2.371333 5.498000
v -2.723968 2.368537 5.493000
v -2.724975 2.382565 5.527000
v -2.700318 2.374187 5.509000
v -2.672862 2.363238 5.485000
v -2.656219 2.361782 5.483000
v -2.645869 2.365935 5.494000
v -2.634038 2.368804 5.502000
v -2.620277 2.369961 5.506000
v -2.605093 2.369835 5.507000
v -2.589451 2.369290 5.507000
v -2.571022 2.366173 5.501000
v -2.555431 2.365648 5.501000
v -2.537549 2.362982 5.496000
v -2.523383 2.363766 5.499000
v -2.511041 2.366277 5.506000
v -2.501394 2.371375 5.519000
v -2.484034 2.369176 5.515000
v -2.470291 2.370423 5.519000
v -2.456097 2.371249 5.522000
v -2.444994 2.375089 5.532000
v -2.432533 2.377647 5.539000
v -2.416119 2.376351 5.537000
v -2.402765 2.378067 5.542000
v -2.383367 2.373784 5.533000
v -2.364460 2.369940 5.525000
v -2.345186 2.365676 5.516000
v -2.331889 2.367424 5.521000
v -2.313121 2.363606 5.513000
v -2.296078 2.361511 5.509000
v -2.282796 2.363282 5.514000
v -2.273609 2.369345 5.529000
v -2.255774 2.366416 5.523000
v -2.236766 2.362209 5.514000
v -2.217820 2.358011 5.505000
v -2.207736 2.363243 5.518000
v -2.195605 2.366339 5.526000
v -2.182256 2.368156 5.531000
v -2.165364 2.366127 5.527000
v -2.152783 2.368814 5.534000
v -2.139014 2.370222 5.538000
v -2.123699 2.369925 5.538000
v -2.106871 2.367923 5.534000
v -2.093097 2.369349 5.538000
v -2.077059 2.368215 5.536000
v -2.059924 2.365804 5.531000
v -2.039129 2.359123 5.516000
v -2.023928 2.358863 5.516000
v -2.011649 2.362030 5.524000
v -1.999695 2.365629 5.533000
v -1.985547 2.366668 5.536000
v -1.968544 2.364293 5.531000
v -1.952282 2.362779 5.528000
v -1.938496 2.364262 5.532000
v -1.927130 2.368741 5.543000
v -1.912950 2.369806 5.546000
v -1.894655 2.365749 5.537000
v -1.878113 2.363834 5.533000
v -1.860926 2.361069 5.527000
v -1.847118 2.362581 5.531000
v -1.833294 2.364098 5.535000
v -1.821097 2.367755 5.544000
v -1.806902 2.368854 5.547000
v -1.793343 2.370810 5.552000
v -1.776879 2.368928 5.548000
v -1.762982 2.370466 5.552000
v -1.747496 2.369874 5.551000
v -1.733892 2.371848 5.556000
v -1.716555 2.368703 5.549000
v -1.700793 2.367697 5.547000
v -1.686566 2.368829 5.550000
v -1.674436 2.372952 5.560000
v -1.661659 2.376226 5.568000
v -1.643225 2.371394 5.557000
v -1.627199 2.369981 5.554000
v -1.610902 2.368144 5.550000
v -1.598082 2.371432 5.558000
v -1.581805 2.369603 5.554000
v -1.566964 2.369911 5.555000
v -1.551004 2.368515 5.552000
v -1.537277 2.370537 5.557000
v -1.523800 2.372987 5.563000
v -1.510294 2.375440 5.569000
v -1.493805 2.373205 5.564000
v -1.476815 2.370120 5.557000
v -1.460656 2.368318 5.553000
v -1.446864 2.370357 5.558000
v -1.434079 2.374105 5.567000
v -1.421502 2.378281 5.577000
v -1.407613 2.380329 5.582000
v -1.390706 2.377261 5.575000
v -1.374333 2.375049 5.570000
v -1.358966 2.374546 5.569000
v -1.344571 2.375751 5.572000
v -1.331595 2.379517 5.581000
v -1.315269 2.377315 5.576000
v -1.301305 2.379380 5.581000
v -1.286855 2.380594 5.584000
v -1.272846 2.382663 5.589000
v -1.257686 2.382603 5.589000
v -1.242973 2.383397 5.591000
v -1.226934 2.381636 5.587000
v -1.211569 2.381156 5.586000
v -1.194497 2.377268 5.577000
v -1.180436 2.379349 5.582000
v -1.165098 2.378875 5.581000
v -1.151621 2.382239 5.589000
v -1.136475 2.382195 5.589000
v -1.121130 2.381726 5.588000
v -1.105395 2.380407 5.585000
v -1.091240 2.382499 5.590000
v -1.075327 2.380757 5.586000
v -1.061334 2.383278 5.592000
v -1.046375 2.383670 5.593000
v -1.032518 2.386621 5.600000
v -1.016262 2.384032 5.594000
v -1.001113 2.384003 5.594000
v -0.985436 2.382696 5.591000
v -0.969603 2.380964 5.587000
v -0.954647 2.381364 5.588000
v -0.940023 2.382618 5.591000
v -0.925217 2.383447 5.593000
v -0.909588 2.382147 5.590000
v -0.895256 2.384256 5.595000
v -0.881055 2.386794 5.601000
v -0.866204 2.387627 5.603000
v -0.851038 2.387609 5.603000
v -0.836023 2.388018 5.604000
v -0.821002 2.388429 5.605000
v -0.805402 2.387135 5.602000
v -0.789536 2.384991 5.597000
v -0.775081 2.387108 5.602000
v -0.759921 2.387096 5.602000
v -0.746490 2.392624 5.615000
v -0.731817 2.394317 5.619000
v -0.718526 2.400699 5.634000
v -0.556361 1.985220 4.659000
v -0.538854 1.967318 4.617000
v -0.521117 1.947711 4.571000
v -0.503658 1.976250 4.638000
v -0.490263 1.972837 4.630000
v -0.480110 1.982633 4.653000
v -0.468224 1.985612 4.660000
v -0.531353 2.451325 5.753000
v -0.505031 2.400191 5.633000
v -0.489530 2.398909 5.630000
v -0.474299 2.398907 5.630000
v -0.459476 2.401035 5.635000
v -0.443916 2.399329 5.631000
v -0.429291 2.402736 5.639000
v -0.414183 2.403587 5.641000
v -0.399488 2.406995 5.649000
v -0.383730 2.404011 5.642000
v -0.368598 2.404863 5.644000
v -0.353392 2.405288 5.645000
v -0.338240 2.406140 5.647000
v -0.322620 2.403583 5.641000
v -0.307251 2.402731 5.639000
v -0.292203 2.404435 5.643000
v -0.277379 2.408270 5.652000
v -0.262182 2.409122 5.654000
v -0.246668 2.406991 5.649000
v -0.231222 2.405288 5.645000
v -0.215989 2.405714 5.646000
v -0.201071 2.409975 5.656000
v -0.185967 2.412532 5.662000
v -0.170590 2.411680 5.660000
v -0.155168 2.409976 5.656000
v -0.139892 2.410402 5.657000
v -0.124434 2.407419 5.650000
v -0.109072 2.405715 5.646000
v -0.093832 2.406568 5.648000
v -0.078719 2.411681 5.660000
v -0.063419 2.412107 5.661000
v -0.048121 2.412960 5.663000
v -0.032784 2.411681 5.660000
v -0.017476 2.412108 5.661000
v -0.002160 2.410403 5.657000
v 0.013165 2.414238 5.666000
v 0.028513 2.415942 5.670000
v 0.043852 2.415942 5.670000
v 0.059138 2.413812 5.665000
v 0.074490 2.414664 5.667000
v 0.089757 2.412959 5.663000
v 0.105300 2.418072 5.675000
v 0.120695 2.418924 5.677000
v 0.136148 2.420628 5.681000
v 0.151597 2.421906 5.684000
v 0.167120 2.424037 5.689000
v 0.182350 2.421906 5.684000
v 0.197657 2.421053 5.682000
v 0.213066 2.421479 5.683000
v 0.228520 2.422331 5.685000
v 0.243556 2.418922 5.677000
v 0.258640 2.416366 5.671000
v 0.274030 2.416792 5.672000
v 0.289527 2.418070 5.675000
v 0.304987 2.418922 5.677000
v 0.320514 2.420201 5.680000
v 0.336294 2.423184 5.687000
v 0.352297 2.427445 5.697001
v 0.367967 2.429150 5.701000
v 0.383188 2.427872 5.698000
v 0.398253 2.425743 5.693000
v 0.413872 2.427022 5.696000
v 0.429282 2.427023 5.696000
v 0.444457 2.425747 5.693000
v 0.459455 2.423618 5.688000
v 0.475176 2.425324 5.692000
v 0.491610 2.430440 5.704000
v 0.507663 2.433425 5.711000
v 0.522472 2.430445 5.704000
v 0.537150 2.427039 5.696000
v 0.552172 2.425339 5.692000
v 0.567571 2.425343 5.692000
v 0.583995 2.429608 5.702000
v 0.600157 2.432596 5.709000
v 0.616897 2.437714 5.721000
v 0.632044 2.436442 5.718000
v 0.647288 2.435596 5.716000
v 0.662174 2.433473 5.711000
v 0.677389 2.432628 5.709000
v 0.693079 2.433488 5.711000
v 0.709028 2.435201 5.715000
v 0.724745 2.436063 5.717000
v 0.740344 2.436499 5.718000
v 0.755949 2.436936 5.719000
v 0.771695 2.437800 5.721000
v 0.787727 2.439517 5.725000
v 0.802658 2.437826 5.721000
v 0.817569 2.436136 5.717000
v 0.833332 2.437003 5.719000
v 0.849404 2.438723 5.723000
v 0.866405 2.443001 5.733000
v 0.881460 2.441741 5.730000
v 0.896500 2.440481 5.727000
v 0.912002 2.440501 5.727000
v 0.927829 2.441375 5.729000
v 0.943996 2.443101 5.733000
v 0.959350 2.442699 5.732000
v 0.974528 2.441871 5.730000
v 0.990215 2.442324 5.731000
v 1.006083 2.443203 5.733000
v 1.022855 2.446215 5.740000
v 1.037856 2.444967 5.737000
v 1.055228 2.449260 5.747000
v 1.070421 2.448441 5.745000
v 1.086359 2.449328 5.747000
v 1.100584 2.446381 5.740000
v 1.117495 2.449403 5.747000
v 1.134247 2.451999 5.753000
v 1.150434 2.453319 5.756000
v 1.165220 2.451658 5.752000
v 1.179986 2.449998 5.748000
v 1.195772 2.450471 5.749000
v 1.211565 2.450946 5.750000
v 1.227365 2.451423 5.751000
v 1.245765 2.457017 5.764000
v 1.260956 2.456219 5.762000
v 1.276137 2.455424 5.760000
v 1.290860 2.453778 5.756000
v 1.307607 2.455971 5.761000
v 1.324842 2.459019 5.768000
v 1.340258 2.458659 5.767000
v 1.358022 2.462565 5.776000
v 1.372507 2.460504 5.771000
v 1.386006 2.456741 5.762000
v 1.399944 2.453832 5.755000
v 1.417291 2.456896 5.762000
v 1.434678 2.459962 5.769000
v 1.452106 2.463032 5.776000
v 1.468812 2.464825 5.780000
v 1.486313 2.467900 5.787000
v 1.502298 2.468420 5.788000
v 1.519079 2.470222 5.792000
v 1.533234 2.467762 5.786000
v 1.546557 2.464026 5.777000
v 1.286532 2.009100 4.710000
v 1.314672 2.013126 4.719000
v 1.320204 2.002131 4.693000
v 1.340651 2.013750 4.720000
v 1.349490 2.007879 4.706000
v 1.398410 2.004907 4.698000
v 1.407617 1.999904 4.686000
v 1.772064 2.473083 5.794000
v 1.793125 2.480498 5.811000
v 1.810238 2.482368 5.815000
v 1.823609 2.479120 5.807000
v 1.838843 2.478438 5.805000
v 1.852793 2.476052 5.799000
v 1.868005 2.475378 5.797000
v 1.884512 2.476417 5.799000
v 1.903002 2.480024 5.807000
v 1.920881 2.482781 5.813000
v 1.933468 2.478710 5.803000
v 1.949031 2.478487 5.802000
v 1.964594 2.478270 5.801000
v 1.981866 2.480193 5.805000
v 1.998822 2.481695 5.808000
v 2.016150 2.483630 5.812000
v 2.030009 2.481297 5.806000
v 2.045606 2.481107 5.805000
v 2.066886 2.487761 5.820000
v 2.085394 2.491001 5.827000
v 2.099982 2.489546 5.823000
v 2.113829 2.487241 5.817000
v 2.132045 2.490072 5.823000
v 2.147351 2.489489 5.821000
v 2.168230 2.495328 5.834000
v 2.182451 2.493474 5.829000
v 2.200425 2.495905 5.834000
v 2.218816 2.498770 5.840000
v 2.236867 2.501215 5.845000
v 2.257268 2.506235 5.856000
v 2.272305 2.505270 5.853000
v 2.282644 2.499175 5.838000
v 2.298029 2.498651 5.836000
v 2.318569 2.503700 5.847000
v 2.337584 2.507045 5.854000
v 2.355845 2.509542 5.859000
v 2.370906 2.508619 5.856000
v 2.388000 2.509846 5.858000
v 2.405118 2.511081 5.860000
v 2.418953 2.508895 5.854000
v 2.439840 2.514003 5.865000
v 2.454100 2.512261 5.860000
v 2.464972 2.507097 5.847000
v 2.477484 2.503654 5.838000
v 2.498074 2.508368 5.848000
v 2.535933 2.530252 5.898000
v 2.536868 2.515252 5.862000
v 2.548069 2.510554 5.850000
v 2.565355 2.511873 5.852000
v 2.595462 2.525651 5.883000
v 2.608887 2.523126 5.876000
v 2.628543 2.526622 5.883000
v 2.644658 2.526692 5.882000
v 2.659426 2.525483 5.878000
v 2.676010 2.526001 5.878000
v 2.687114 2.521372 5.866000
v 2.711994 2.529647 5.884000
v 2.725400 2.527186 5.877000
v 2.736919 2.523013 5.866000
v 2.752149 2.522290 5.863000
v 2.772575 2.526311 5.871000
v 2.779288 2.517862 5.850000
v 2.799762 2.521904 5.858000
v 2.803037 2.468388 5.728000
v 4.434875 3.393180 7.805000
v 4.029433 2.550269 5.723000
v -3.948939 2.375748 5.317000
v -3.766744 2.375726 5.371000
v -3.593758 2.371761 5.404000
v -3.590491 2.389760 5.452000
v -3.543313 2.388837 5.460000
v -3.507855 2.375164 5.432000
v -3.515681 2.390806 5.471000
v -3.531623 2.412128 5.523000
v -3.534815 2.435566 5.583000
v -3.426279 2.392380 5.493000
v -3.353896 2.384391 5.486000
v -3.323009 2.373213 5.463000
v -3.295331 2.364234 5.445000
v -3.298513 2.377416 5.478000
v -3.272178 2.369347 5.462000
v -3.242451 2.369750 5.468000
v -3.197423 2.370044 5.476000
v -3.124404 2.349299 5.435000
v -3.124125 2.360430 5.463000
v -3.127693 2.374590 5.498000
v -3.114109 2.375802 5.503000
v -3.081388 2.362354 5.474000
v -3.039352 2.341598 5.428000
v -3.007089 2.328202 5.399000
v -3.007715 2.340264 5.429000
v -3.018662 2.360518 5.478000
v -3.014003 2.368709 5.499000
v -2.989623 2.361407 5.484000
v -2.969697 2.357567 5.477000
v -2.740103 2.354442 5.495000
v -2.735238 2.363237 5.517000
v -2.731747 2.373322 5.542000
v -2.697260 2.356441 5.504000
v -2.669343 2.345143 5.479000
v -2.653698 2.344559 5.479000
v -2.639997 2.345697 5.483000
v -2.630601 2.350693 5.496000
v -2.619722 2.354414 5.506000
v -2.607385 2.356861 5.513000
v -2.589855 2.354615 5.509000
v -2.572365 2.352379 5.505000
v -2.558631 2.353571 5.509000
v -2.535658 2.346230 5.493000
v -2.526098 2.351285 5.506000
v -2.513745 2.353786 5.513000
v -2.500914 2.355867 5.519000
v -2.484913 2.354969 5.518000
v -2.471171 2.356213 5.522000
v -2.456532 2.356612 5.524000
v -2.444106 2.359152 5.531000
v -2.428143 2.358288 5.530000
v -2.413508 2.358712 5.532000
v -2.399743 2.359996 5.536000
v -2.382523 2.357878 5.532000
v -2.364484 2.354917 5.526000
v -2.347341 2.352816 5.522000
v -2.335723 2.356261 5.531000
v -2.317356 2.352899 5.524000
v -2.297790 2.348267 5.514000
v -2.284914 2.350457 5.520000
v -2.272428 2.353080 5.527000
v -2.255423 2.351026 5.523000
v -2.235612 2.346000 5.512000
v -2.217484 2.342685 5.505000
v -2.207407 2.347888 5.518000
v -2.195679 2.351395 5.527000
v -2.181545 2.352355 5.530000
v -2.164662 2.350343 5.526000
v -2.151701 2.352592 5.532000
v -2.136014 2.351870 5.531000
v -2.121875 2.352855 5.534000
v -2.101638 2.347044 5.521000
v -2.089795 2.350592 5.530000
v -2.075662 2.351596 5.533000
v -2.063010 2.354305 5.540000
v -2.040348 2.345546 5.520000
v -2.025875 2.346142 5.522000
v -2.012857 2.348443 5.528000
v -1.999813 2.350749 5.534000
v -1.984951 2.350937 5.535000
v -1.971159 2.352403 5.539000
v -1.955586 2.351752 5.538000
v -1.941078 2.352380 5.540000
v -1.927608 2.354286 5.545000
v -1.913084 2.354924 5.547000
v -1.896160 2.352596 5.542000
v -1.878930 2.349848 5.536000
v -1.863087 2.348803 5.534000
v -1.850266 2.351582 5.541000
v -1.839069 2.356488 5.553000
v -1.825185 2.358002 5.557000
v -1.808679 2.356128 5.553000
v -1.792846 2.355106 5.551000
v -1.776390 2.353240 5.547000
v -1.765040 2.358166 5.559000
v -1.749539 2.357581 5.558000
v -1.735296 2.358697 5.561000
v -1.717949 2.355577 5.554000
v -1.702484 2.355004 5.553000
v -1.690676 2.359525 5.564000
v -1.676103 2.360233 5.566000
v -1.662418 2.362216 5.571000
v -1.643092 2.356148 5.557000
v -1.627655 2.355595 5.556000
v -1.611938 2.354622 5.554000
v -1.597960 2.356196 5.558000
v -1.580832 2.353110 5.551000
v -1.566285 2.353844 5.553000
v -1.550054 2.352037 5.549000
v -1.537445 2.355744 5.558000
v -1.523421 2.357334 5.562000
v -1.509107 2.358504 5.565000
v -1.493706 2.357981 5.564000
v -1.476985 2.355343 5.558000
v -1.462404 2.356098 5.560000
v -1.446774 2.355161 5.558000
v -1.433476 2.358041 5.565000
v -1.419633 2.360075 5.570000
v -1.405009 2.360841 5.572000
v -1.390626 2.362034 5.575000
v -1.374256 2.359839 5.570000
v -1.359136 2.359766 5.570000
v -1.344017 2.359695 5.570000
v -1.330094 2.361744 5.575000
v -1.315203 2.362102 5.576000
v -1.301241 2.364156 5.581000
v -1.287023 2.365789 5.585000
v -1.272786 2.367424 5.589000
v -1.258079 2.368214 5.591000
v -1.243807 2.369854 5.595000
v -1.227539 2.367683 5.590000
v -1.210650 2.364244 5.582000
v -1.193805 2.360807 5.574000
v -1.179543 2.362454 5.578000
v -1.166096 2.365797 5.586000
v -1.152401 2.368719 5.593000
v -1.136636 2.367406 5.590000
v -1.120086 2.364403 5.583000
v -1.104169 2.362670 5.579000
v -1.091399 2.367716 5.591000
v -1.076639 2.368528 5.593000
v -1.061870 2.369342 5.595000
v -1.045220 2.365923 5.587000
v -1.031381 2.368857 5.594000
v -1.015869 2.367981 5.592000
v -1.001264 2.369224 5.595000
v -0.986115 2.369198 5.595000
v -0.970793 2.368750 5.594000
v -0.955990 2.369573 5.596000
v -0.941009 2.369974 5.597000
v -0.925527 2.369107 5.595000
v -0.909080 2.365699 5.587000
v -0.894277 2.366527 5.589000
v -0.879778 2.368203 5.593000
v -0.865104 2.369457 5.596000
v -0.850111 2.369864 5.597000
v -0.835261 2.370697 5.599000
v -0.820841 2.372799 5.604000
v -0.805820 2.373210 5.605000
v -0.790511 2.372774 5.604000
v -0.776038 2.374880 5.609000
v -0.760453 2.373599 5.606000
v -0.746214 2.376553 5.613000
v -0.730505 2.374851 5.609000
v -0.717369 2.381616 5.625000
v -0.568350 1.970484 4.654000
v -0.559341 1.983180 4.684000
v -0.513754 1.954376 4.616000
v -0.506695 1.975542 4.666000
v -0.492695 1.970035 4.653000
v -0.470532 1.982731 4.683000
v -0.460307 1.993313 4.708000
v -0.505208 2.385788 5.635000
v -0.489528 2.383669 5.630000
v -0.473792 2.381128 5.624000
v -0.459230 2.384514 5.632000
v -0.443600 2.382396 5.627000
v -0.429062 2.386206 5.636000
v -0.413668 2.385359 5.634000
v -0.399063 2.389169 5.643000
v -0.383730 2.388746 5.642000
v -0.368728 2.390440 5.646000
v -0.353579 2.391287 5.648000
v -0.338420 2.392134 5.650000
v -0.322906 2.390441 5.646000
v -0.307415 2.388747 5.642000
v -0.292204 2.389171 5.643000
v -0.277380 2.392983 5.652000
v -0.261997 2.392137 5.650000
v -0.246625 2.391290 5.648000
v -0.231264 2.390445 5.646000
v -0.216143 2.392138 5.650000
v -0.201000 2.393833 5.654000
v -0.185705 2.393834 5.654000
v -0.170530 2.395528 5.658000
v -0.155169 2.394681 5.656000
v -0.140016 2.397223 5.662000
v -0.124589 2.395106 5.657000
v -0.109305 2.395530 5.658000
v -0.093915 2.393414 5.653000
v -0.078748 2.397224 5.662000
v -0.063430 2.397224 5.662000
v -0.048164 2.399765 5.668000
v -0.032807 2.398072 5.664000
v -0.017476 2.396802 5.661000
v -0.002159 2.394261 5.655000
v 0.013163 2.398495 5.665000
v 0.028493 2.398919 5.666000
v 0.043821 2.398918 5.666000
v 0.059107 2.397225 5.662000
v 0.074477 2.398918 5.666000
v 0.089884 2.401035 5.671000
v 0.105319 2.403151 5.676000
v 0.120631 2.402304 5.674000
v 0.135885 2.400610 5.670000
v 0.151464 2.404420 5.679000
v 0.166945 2.406112 5.683000
v 0.182254 2.405265 5.681000
v 0.197310 2.401454 5.672000
v 0.212841 2.403570 5.677000
v 0.228400 2.405686 5.682000
v 0.243600 2.403992 5.678000
v 0.258823 2.402721 5.675000
v 0.274175 2.402721 5.675000
v 0.289987 2.406531 5.684000
v 0.305149 2.404837 5.680000
v 0.320853 2.407376 5.686000
v 0.336531 2.409493 5.691000
v 0.352359 2.412456 5.698000
v 0.367515 2.410762 5.694000
v 0.382314 2.406952 5.685000
v 0.397623 2.406528 5.684000
v 0.413218 2.407798 5.687000
v 0.428980 2.409916 5.692000
v 0.444066 2.408223 5.688000
v 0.459453 2.408223 5.688000
v 0.475175 2.409918 5.692000
v 0.491521 2.414576 5.703000
v 0.507128 2.415425 5.705000
v 0.523111 2.417967 5.711000
v 0.537807 2.414582 5.703000
v 0.553138 2.414160 5.702000
v 0.568066 2.412046 5.697001
v 0.584605 2.416707 5.708000
v 0.600258 2.417557 5.710000
v 0.616461 2.420525 5.717000
v 0.632039 2.420952 5.718000
v 0.647622 2.421381 5.719000
v 0.662400 2.418846 5.713000
v 0.677382 2.417158 5.709000
v 0.693435 2.419282 5.714000
v 0.709764 2.422253 5.721000
v 0.725877 2.424377 5.726000
v 0.740723 2.422269 5.721000
v 0.755939 2.421431 5.719000
v 0.771549 2.421864 5.720000
v 0.787577 2.423568 5.724000
v 0.802786 2.422733 5.722000
v 0.817698 2.421052 5.718000
v 0.833609 2.422335 5.721000
v 0.849834 2.424466 5.726000
v 0.865482 2.424904 5.727000
v 0.880058 2.422379 5.721000
v 0.895543 2.422396 5.721000
v 0.911824 2.424531 5.726000
v 0.928294 2.427091 5.732000
v 0.943975 2.427534 5.733000
v 0.959494 2.427556 5.733000
v 0.975184 2.428001 5.734000
v 0.990880 2.428449 5.735000
v 1.006407 2.428474 5.735000
v 1.022292 2.429347 5.737000
v 1.038007 2.429798 5.738000
v 1.055014 2.433215 5.746000
v 1.070016 2.431975 5.743001
v 1.086136 2.433278 5.746000
v 1.100165 2.429924 5.738000
v 1.117068 2.432923 5.745000
v 1.133025 2.433807 5.747000
v 1.150393 2.437657 5.756000
v 1.165583 2.436850 5.754000
v 1.180558 2.435622 5.751000
v 1.195934 2.435242 5.750000
v 1.211095 2.434441 5.748000
v 1.226888 2.434912 5.749000
v 1.244632 2.439197 5.759000
v 1.260901 2.440520 5.762000
v 1.276966 2.441421 5.764000
v 1.292147 2.440630 5.762000
v 1.308454 2.441959 5.765000
v 1.326157 2.445832 5.774000
v 1.340192 2.442930 5.767000
v 1.357013 2.445113 5.772000
v 1.371010 2.442215 5.765000
v 1.387376 2.443556 5.768000
v 1.401085 2.440239 5.760000
v 1.417212 2.441162 5.762000
v 1.433602 2.442511 5.765000
v 1.451267 2.445981 5.773000
v 1.467201 2.446488 5.774000
v 1.483912 2.448270 5.778000
v 1.501168 2.450901 5.784000
v 1.518721 2.453960 5.791000
v 1.300911 1.998839 4.716000
v 1.314857 2.000625 4.720000
v 1.334587 1.991914 4.699000
v 1.353116 2.000491 4.719000
v 1.366257 2.001018 4.720000
v 1.412326 2.030487 4.789000
v 1.755194 2.455747 5.791000
v 1.771604 2.456744 5.793000
v 1.790807 2.461563 5.804000
v 1.806340 2.461296 5.803000
v 1.821558 2.460610 5.801000
v 1.835821 2.458655 5.796000
v 1.849423 2.455856 5.789001
v 1.863958 2.454334 5.785000
v 1.881403 2.456635 5.790000
v 1.902812 2.464032 5.807000
v 1.917052 2.462100 5.802000
v 1.934269 2.463992 5.806000
v 1.952521 2.467162 5.813000
v 1.967094 2.465668 5.809000
v 1.981651 2.464180 5.805000
v 1.996538 2.463120 5.802000
v 2.014537 2.465888 5.808000
v 2.026982 2.461867 5.798000
v 2.043255 2.462522 5.799000
v 2.065224 2.469977 5.816000
v 2.087293 2.477439 5.833000
v 2.099367 2.473016 5.822001
v 2.114659 2.472420 5.820000
v 2.129948 2.471830 5.818000
v 2.147817 2.474220 5.823000
v 2.159776 2.469817 5.812000
v 2.181417 2.476470 5.827000
v 2.203527 2.483555 5.843000
v 2.224216 2.488949 5.855000
v 2.240388 2.489247 5.855000
v 2.255028 2.487852 5.851000
v 2.268104 2.484762 5.843000
v 2.277236 2.477425 5.825000
v 2.294941 2.479450 5.829000
v 2.318229 2.487440 5.847000
v 2.338434 2.492034 5.857000
v 2.353882 2.491531 5.855000
v 2.366900 2.488480 5.847000
v 2.379886 2.485437 5.839000
v 2.394892 2.484529 5.836000
v 2.425592 2.499808 5.871000
v 2.441942 2.500194 5.871000
v 2.456630 2.498884 5.867000
v 2.469201 2.495452 5.858000
v 2.480886 2.491175 5.847000
v 2.504482 2.498837 5.864000
v 2.521309 2.499689 5.865000
v 2.537290 2.499698 5.864000
v 2.548054 2.494599 5.851000
v 2.560951 2.491639 5.843000
v 2.585286 2.499776 5.861000
v 2.610182 2.508352 5.880000
v 2.632074 2.513952 5.892000
v 2.644159 2.510176 5.882000
v 2.658013 2.508115 5.876000
v 2.673216 2.507343 5.873000
v 2.694372 2.512131 5.883000
v 2.708690 2.510525 5.878000
v 2.728561 2.514053 5.885000
v 2.746157 2.515457 5.887000
v 2.757683 2.511316 5.876000
v 2.772468 2.510175 5.872000
v 4.058414 2.552303 5.767000
v -3.844840 2.409487 5.485000
v -3.813886 2.399760 5.467000
v -3.684534 2.327789 5.307000
v -3.607318 2.297675 5.246000
v -3.596823 2.300413 5.256000
v -3.685753 2.367026 5.412000
v -3.578929 2.346883 5.384000
v -3.561894 2.375786 5.464000
v -3.528259 2.363489 5.439000
v -3.544539 2.384667 5.491000
v -3.538701 2.391084 5.509000
v -3.434609 2.372289 5.481000
v -3.398319 2.378923 5.505000
v -3.386212 2.381167 5.513000
v -3.319413 2.355497 5.459000
v -3.296610 2.350040 5.449000
v -3.291966 2.357537 5.469000
v -3.278260 2.369546 5.502000
v -3.208774 2.330152 5.413000
v -3.230689 2.357073 5.478000
v -3.201788 2.346999 5.457000
v -3.219164 2.370912 5.515000
v -3.179897 2.353137 5.476000
v -3.165741 2.353863 5.480000
v -3.140102 2.346016 5.464000
v -3.122596 2.344200 5.462000
v -3.115940 2.350551 5.479000
v -3.119965 2.365060 5.515000
v -3.079350 2.345707 5.472000
v -3.065331 2.346523 5.476000
v -3.032388 2.332788 5.446000
v -3.026238 2.339631 5.464000
v -3.017807 2.344771 5.478000
v -3.008776 2.349492 5.491000
v -2.982255 2.340536 5.472000
v -2.968343 2.341434 5.476000
v -2.768888 2.363973 5.554000
v -2.738583 2.351008 5.525000
v -2.721771 2.349546 5.523000
v -2.695682 2.340015 5.502000
v -2.674117 2.334326 5.490000
v -2.659903 2.335026 5.493000
v -2.642803 2.333185 5.490000
v -2.629089 2.334331 5.494000
v -2.617273 2.337184 5.502000
v -2.602119 2.337073 5.503000
v -2.589798 2.339519 5.510000
v -2.575586 2.340275 5.513000
v -2.556730 2.336796 5.506000
v -2.539316 2.334601 5.502000
v -2.531114 2.340900 5.518000
v -2.514176 2.339147 5.515000
v -2.500443 2.340372 5.519000
v -2.484451 2.339485 5.518000
v -2.469822 2.339880 5.520000
v -2.448528 2.333925 5.507000
v -2.432623 2.333065 5.506000
v -2.421129 2.336451 5.515000
v -2.405671 2.336031 5.515000
v -2.393695 2.339008 5.523000
v -2.375659 2.336063 5.517000
v -2.360237 2.335667 5.517000
v -2.344403 2.334856 5.516000
v -2.334076 2.339555 5.528000
v -2.319080 2.339605 5.529000
v -2.304091 2.339662 5.530000
v -2.287868 2.338457 5.528000
v -2.273310 2.338952 5.530000
v -2.255487 2.336071 5.524000
v -2.239331 2.334888 5.522000
v -2.222391 2.332868 5.518000
v -2.210684 2.336350 5.527000
v -2.196555 2.337302 5.530000
v -2.181236 2.336992 5.530000
v -2.165143 2.335844 5.528000
v -2.147904 2.333435 5.523000
v -2.136109 2.336947 5.532000
v -2.122357 2.338353 5.536000
v -2.105547 2.336386 5.532000
v -2.088013 2.333581 5.526000
v -2.073521 2.334160 5.528000
v -2.058654 2.334322 5.529000
v -2.041203 2.331536 5.523000
v -2.027829 2.333399 5.528000
v -2.015163 2.336111 5.535000
v -2.000299 2.336296 5.536000
v -1.984002 2.334799 5.533000
v -1.970577 2.336682 5.538000
v -1.955718 2.336883 5.539000
v -1.941913 2.338355 5.543000
v -1.927745 2.339409 5.546000
v -1.914601 2.341734 5.552000
v -1.900064 2.342377 5.554000
v -1.883146 2.340072 5.549000
v -1.867609 2.339459 5.548000
v -1.852751 2.339694 5.549000
v -1.840874 2.343729 5.559000
v -1.824679 2.342286 5.556000
v -1.808180 2.340427 5.552000
v -1.792032 2.338995 5.549000
v -1.778467 2.340938 5.554000
v -1.765833 2.344150 5.562000
v -1.749698 2.342730 5.559000
v -1.732336 2.339629 5.552000
v -1.716873 2.339060 5.551000
v -1.704180 2.342288 5.559000
v -1.691144 2.345098 5.566000
v -1.674762 2.343276 5.562000
v -1.660196 2.343987 5.564000
v -1.642963 2.340910 5.557000
v -1.626944 2.339522 5.554000
v -1.611526 2.338979 5.553000
v -1.597555 2.340547 5.557000
v -1.580433 2.337485 5.550000
v -1.567302 2.340323 5.557000
v -1.551902 2.339794 5.556000
v -1.539000 2.343059 5.564000
v -1.523593 2.342537 5.563000
v -1.507653 2.341176 5.560000
v -1.492269 2.340661 5.559000
v -1.477159 2.340569 5.559000
v -1.462315 2.340901 5.560000
v -1.447729 2.341657 5.562000
v -1.432877 2.341995 5.563000
v -1.418533 2.343178 5.566000
v -1.403670 2.343521 5.567000
v -1.389553 2.345130 5.571000
v -1.375417 2.346741 5.575000
v -1.360285 2.346671 5.575000
v -1.344432 2.345340 5.572000
v -1.329313 2.345275 5.572000
v -1.314668 2.346055 5.574000
v -1.300946 2.348519 5.580000
v -1.285582 2.348040 5.579000
v -1.270680 2.348405 5.580000
v -1.256674 2.350455 5.585000
v -1.243532 2.354191 5.594000
v -1.227489 2.352458 5.590000
v -1.211035 2.349885 5.584000
v -1.194616 2.347314 5.578000
v -1.180768 2.349795 5.584000
v -1.166471 2.351436 5.588000
v -1.151330 2.351396 5.588000
v -1.134970 2.348832 5.582000
v -1.118444 2.345850 5.575000
v -1.103936 2.347077 5.578000
v -1.090584 2.350831 5.587000
v -1.076221 2.352481 5.591000
v -1.061270 2.352872 5.592000
v -1.044817 2.349897 5.585000
v -1.029693 2.349869 5.585000
v -1.013844 2.348160 5.581000
v -0.999807 2.350660 5.587000
v -0.985914 2.353581 5.594000
v -0.971811 2.356083 5.600000
v -0.957335 2.357745 5.604000
v -0.942165 2.357725 5.604000
v -0.926500 2.356444 5.601000
v -0.910200 2.353481 5.594000
v -0.894579 2.352202 5.591000
v -0.879605 2.352607 5.592000
v -0.864934 2.353855 5.595000
v -0.850400 2.355524 5.599000
v -0.836441 2.358877 5.607000
v -0.822001 2.360968 5.612000
v -0.807389 2.362640 5.616000
v -0.791769 2.361367 5.613000
v -0.776858 2.362199 5.615000
v -0.760986 2.360087 5.610000
v -0.745807 2.360079 5.610000
v -0.729846 2.357547 5.604000
v -0.715959 2.361747 5.614000
v -0.567613 1.955352 4.648000
v -0.560411 1.974279 4.693000
v -0.549465 1.980585 4.708000
v -0.508212 1.968797 4.680000
v -0.496081 1.970899 4.685000
v -0.475956 1.992770 4.737000
v -0.461381 1.985197 4.719000
v -0.506551 2.376848 5.650000
v -0.489788 2.369697 5.633000
v -0.473792 2.365911 5.624000
v -0.459066 2.368435 5.630000
v -0.443521 2.366752 5.626000
v -0.428986 2.370539 5.635000
v -0.413522 2.369277 5.632000
v -0.398852 2.372643 5.640000
v -0.383866 2.374327 5.644000
v -0.368924 2.376431 5.649000
v -0.353768 2.377274 5.651000
v -0.338540 2.377696 5.652000
v -0.323022 2.376014 5.648000
v -0.307525 2.374332 5.644000
v -0.292204 2.373913 5.643000
v -0.277380 2.377701 5.652000
v -0.262183 2.378543 5.654000
v -0.246757 2.377282 5.651000
v -0.231347 2.376022 5.648000
v -0.216259 2.378126 5.653000
v -0.201144 2.380231 5.658000
v -0.185771 2.379390 5.656000
v -0.170380 2.378129 5.653000
v -0.155224 2.380234 5.658000
v -0.140042 2.382338 5.663000
v -0.124722 2.382339 5.663000
v -0.109325 2.380657 5.659000
v -0.093932 2.378554 5.654000
v -0.078609 2.377714 5.652000
v -0.063363 2.379397 5.656000
v -0.048113 2.381921 5.662000
v -0.032825 2.384025 5.667000
v -0.017488 2.383184 5.665000
v -0.002162 2.382763 5.664000
v 0.013158 2.382342 5.663000
v 0.028498 2.384025 5.667000
v 0.043798 2.382342 5.663000
v 0.059118 2.382342 5.663000
v 0.074491 2.384024 5.667000
v 0.090012 2.389072 5.679000
v 0.105375 2.389071 5.679000
v 0.120568 2.385705 5.671000
v 0.135766 2.383180 5.665000
v 0.151251 2.385703 5.671000
v 0.166740 2.387805 5.676000
v 0.181999 2.386542 5.673000
v 0.197172 2.384438 5.668000
v 0.212805 2.387802 5.676000
v 0.228441 2.390746 5.683000
v 0.243944 2.392007 5.686000
v 0.259371 2.392426 5.687000
v 0.274805 2.392845 5.688000
v 0.290345 2.394106 5.691000
v 0.305526 2.392422 5.687000
v 0.320797 2.391580 5.685000
v 0.336591 2.394523 5.692000
v 0.352112 2.395364 5.694000
v 0.367387 2.394521 5.692000
v 0.382247 2.391155 5.684000
v 0.397624 2.391154 5.684000
v 0.413291 2.392836 5.688000
v 0.428829 2.393677 5.690000
v 0.444456 2.394938 5.693000
v 0.460422 2.397882 5.700000
v 0.476093 2.399144 5.703000
v 0.490917 2.396200 5.696000
v 0.505704 2.393255 5.689000
v 0.521919 2.397042 5.698000
v 0.537994 2.399988 5.705000
v 0.553525 2.400409 5.706000
v 0.568762 2.399570 5.704000
v 0.585115 2.403357 5.713000
v 0.600150 2.401677 5.709000
v 0.615703 2.402100 5.710000
v 0.631040 2.401682 5.709000
v 0.647165 2.404210 5.715000
v 0.662279 2.402952 5.712000
v 0.677495 2.402115 5.710000
v 0.693429 2.403803 5.714000
v 0.709385 2.405491 5.718000
v 0.725997 2.409283 5.727000
v 0.740586 2.406345 5.720000
v 0.756195 2.406773 5.721000
v 0.771000 2.404678 5.716000
v 0.787017 2.406369 5.720000
v 0.801653 2.403855 5.714000
v 0.816971 2.403444 5.713000
v 0.833160 2.405559 5.718000
v 0.849672 2.408516 5.725000
v 0.865467 2.409370 5.727000
v 0.880351 2.407701 5.723000
v 0.896465 2.409399 5.727000
v 0.912921 2.411939 5.733000
v 0.929247 2.414059 5.738000
v 0.945108 2.414918 5.740000
v 0.960477 2.414517 5.739000
v 0.975842 2.414116 5.738000
v 0.990857 2.412875 5.735000
v 1.006383 2.412898 5.735000
v 1.021731 2.412501 5.734000
v 1.037437 2.412947 5.735000
v 1.054618 2.416761 5.744000
v 1.070358 2.417209 5.745000
v 1.086861 2.419343 5.750000
v 1.101091 2.416429 5.743001
v 1.117228 2.417723 5.746000
v 1.132595 2.417337 5.745000
v 1.149755 2.420738 5.753000
v 1.165340 2.420776 5.753000
v 1.181132 2.421236 5.754000
v 1.195891 2.419594 5.750000
v 1.211261 2.419216 5.749000
v 1.226627 2.418840 5.748000
v 1.243719 2.421833 5.755000
v 1.260631 2.424406 5.761000
v 1.275805 2.423615 5.759000
v 1.291643 2.424089 5.760000
v 1.308169 2.425827 5.764000
v 1.326326 2.430514 5.775000
v 1.340362 2.427628 5.768000
v 1.355773 2.427269 5.767000
v 1.371180 2.426912 5.766000
v 1.388990 2.430767 5.775000
v 1.403932 2.429574 5.772000
v 1.419351 2.429225 5.771000
v 1.435017 2.429299 5.771000
v 1.450685 2.429376 5.771000
v 1.465593 2.428193 5.768000
v 1.482542 2.430380 5.773000
v 1.500559 2.434255 5.782000
v 1.516531 2.434764 5.783000
v 1.270920 1.999160 4.748000
v 1.290857 2.010188 4.774000
v 1.303030 1.989302 4.724000
v 1.322566 1.999496 4.748000
v 1.334359 1.997903 4.744000
v 1.347270 1.997996 4.744000
v 1.356744 1.993039 4.732000
v 1.370207 1.993980 4.734000
v 1.392450 2.007561 4.766000
v 1.413986 2.019883 4.795000
v 1.741963 2.443507 5.800000
v 1.753534 2.437749 5.786000
v 1.769009 2.437471 5.785000
v 1.786643 2.440148 5.791000
v 1.804938 2.443671 5.799000
v 1.822339 2.445935 5.804000
v 1.838505 2.446518 5.805000
v 1.850211 2.441204 5.792000
v 1.865073 2.440110 5.789001
v 1.881549 2.441127 5.791000
v 1.900662 2.445522 5.801000
v 1.917193 2.446549 5.803000
v 1.933075 2.446737 5.803000
v 1.950307 2.448617 5.807000
v 1.966890 2.449660 5.809000
v 1.980418 2.446911 5.802000
v 1.995291 2.445855 5.799000
v 2.011543 2.446490 5.800000
v 2.027457 2.446709 5.800000
v 2.044082 2.447777 5.802000
v 2.061437 2.449695 5.806000
v 2.080968 2.454150 5.816000
v 2.100562 2.458612 5.826000
v 2.112589 2.454217 5.815000
v 2.128957 2.454892 5.816000
v 2.145708 2.455996 5.818000
v 2.161735 2.456261 5.818000
v 2.180765 2.459910 5.826000
v 2.201357 2.465255 5.838000
v 2.220505 2.468919 5.846000
v 2.234733 2.467099 5.841000
v 2.248943 2.465285 5.836000
v 2.260418 2.460519 5.824000
v 2.276919 2.461252 5.825000
v 2.296191 2.464950 5.833000
v 2.314329 2.467388 5.838000
v 2.337296 2.474905 5.855000
v 2.355142 2.476936 5.859000
v 2.367760 2.473479 5.850000
v 2.387268 2.477216 5.858000
v 2.403139 2.477155 5.857000
v 2.410756 2.468642 5.836000
v 2.432822 2.474941 5.850000
v 2.452468 2.478711 5.858000
v 2.470063 2.480374 5.861000
v 2.487689 2.482045 5.864000
v 2.506199 2.484572 5.869000
v 2.521312 2.483720 5.866000
v 2.534259 2.480759 5.858000
v 2.550658 2.481194 5.858000
v 2.566635 2.481214 5.857000
v 2.587030 2.485479 5.866000
v 2.610154 2.492298 5.881000
v 2.625786 2.491922 5.879000
v 2.628387 2.479260 5.848000
v 2.639875 2.475084 5.837000
v 2.670432 2.488727 5.868001
v 2.699348 2.500689 5.895000
v 2.715533 2.500785 5.894000
v 2.731267 2.500467 5.892000
v 2.745608 2.498884 5.887000
v 2.767915 2.504529 5.899000
v 2.771427 2.493199 5.871000
v 2.778598 2.485273 5.851000
v 2.772776 2.465882 5.804000
v 2.869793 1.949970 4.496000
v -3.551337 2.353512 5.450000
v -3.530095 2.349512 5.444000
v -3.537335 2.364517 5.482000
v -3.523196 2.365299 5.487000
v -3.481600 2.347574 5.449000
v -3.460003 2.343237 5.442000
v -3.422048 2.327736 5.409000
v -3.453680 2.380696 5.541000
v -3.423455 2.370437 5.520000
v -3.402660 2.366645 5.514000
v -3.388087 2.367164 5.518000
v -3.366811 2.362985 5.511000
v -3.318267 2.339542 5.459000
v -3.295485 2.334131 5.449000
v -3.274006 2.329597 5.441000
v -3.296918 2.356754 5.507000
v -3.244417 2.330004 5.447000
v -3.237356 2.335790 5.463000
v -3.210150 2.337997 5.473000
v -3.185470 2.331009 5.459000
v -3.178324 2.336848 5.475000
v -3.165919 2.338857 5.482000
v -3.154081 2.341307 5.490000
v -3.119368 2.326717 5.458000
v -3.117285 2.336443 5.483000
v -3.108299 2.341064 5.496000
v -3.089140 2.338032 5.491000
v -3.089630 2.349914 5.521000
v -3.072716 2.348611 5.520000
v -3.044764 2.338816 5.499000
v -3.023575 2.334145 5.490000
v -3.005755 2.332040 5.487000
v -2.990705 2.332074 5.489000
v -2.971336 2.328724 5.483000
v -2.963349 2.334305 5.498000
v -2.993361 2.370029 5.584000
v -2.729548 2.328182 5.508000
v -2.712303 2.326316 5.505000
v -2.697054 2.326150 5.506000
v -2.681821 2.325996 5.507000
v -2.669021 2.327962 5.513000
v -2.648505 2.323183 5.503000
v -2.630457 2.320527 5.498000
v -2.612456 2.317881 5.493000
v -2.602539 2.322418 5.505000
v -2.586931 2.321901 5.505000
v -2.569473 2.319706 5.501000
v -2.553911 2.319209 5.501000
v -2.538827 2.319142 5.502000
v -2.528340 2.323298 5.513000
v -2.511426 2.321563 5.510000
v -2.496356 2.321522 5.511000
v -2.485348 2.325280 5.521000
v -2.468482 2.323571 5.518000
v -2.447648 2.318082 5.506000
v -2.433521 2.318918 5.509000
v -2.420270 2.320603 5.514000
v -2.407877 2.323137 5.521000
v -2.391991 2.322312 5.520000
v -2.376555 2.321916 5.520000
v -2.361988 2.322369 5.522000
v -2.346572 2.321988 5.522000
v -2.331591 2.322036 5.523000
v -2.319553 2.325033 5.531000
v -2.305399 2.325936 5.534000
v -2.291240 2.326845 5.537000
v -2.271733 2.322299 5.527000
v -2.257192 2.322802 5.529000
v -2.241435 2.322052 5.528000
v -2.227304 2.322990 5.531000
v -2.210368 2.320994 5.527000
v -2.195054 2.320685 5.527000
v -2.178172 2.318703 5.523000
v -2.163280 2.318826 5.524000
v -2.149170 2.319796 5.527000
v -2.133895 2.319513 5.527000
v -2.121696 2.322592 5.535000
v -2.107559 2.323580 5.538000
v -2.091525 2.322475 5.536000
v -2.074011 2.319698 5.530000
v -2.056539 2.316929 5.524000
v -2.039847 2.315004 5.520000
v -2.028320 2.318955 5.530000
v -2.016018 2.322073 5.538000
v -2.000428 2.321423 5.537000
v -1.984852 2.320778 5.536000
v -1.971067 2.322234 5.540000
v -1.957974 2.324533 5.546000
v -1.942753 2.324323 5.546000
v -1.928234 2.324956 5.548000
v -1.912677 2.324336 5.547000
v -1.898157 2.324979 5.549000
v -1.883973 2.326045 5.552000
v -1.869779 2.327116 5.555000
v -1.855240 2.327772 5.557000
v -1.841690 2.329690 5.562000
v -1.824178 2.326585 5.555000
v -1.808337 2.325580 5.553000
v -1.791545 2.323322 5.548000
v -1.777667 2.324838 5.552000
v -1.763772 2.326358 5.556000
v -1.747973 2.325370 5.554000
v -1.730941 2.322712 5.548000
v -1.714875 2.321313 5.545000
v -1.704041 2.327035 5.559000
v -1.690400 2.328993 5.564000
v -1.674931 2.328443 5.563000
v -1.659472 2.327897 5.562000
v -1.644022 2.327355 5.561000
v -1.628582 2.326816 5.560000
v -1.612570 2.325444 5.557000
v -1.596866 2.324494 5.555000
v -1.580608 2.322710 5.551000
v -1.566913 2.324696 5.556000
v -1.551240 2.323756 5.554000
v -1.537517 2.325748 5.559000
v -1.522400 2.325651 5.559000
v -1.508372 2.327231 5.563000
v -1.493520 2.327558 5.564000
v -1.477602 2.326215 5.561000
v -1.463282 2.327385 5.564000
v -1.448167 2.327302 5.564000
v -1.434343 2.329314 5.569000
v -1.419730 2.330074 5.571000
v -1.404100 2.329163 5.569000
v -1.389232 2.329510 5.570000
v -1.374607 2.330277 5.572000
v -1.358754 2.328956 5.569000
v -1.343161 2.328056 5.567000
v -1.328535 2.328830 5.569000
v -1.314608 2.330862 5.574000
v -1.301122 2.333731 5.581000
v -1.285296 2.332422 5.578000
v -1.269943 2.331950 5.577000
v -1.255723 2.333572 5.581000
v -1.242816 2.337705 5.591000
v -1.227442 2.337240 5.590000
v -1.211207 2.335104 5.585000
v -1.196286 2.335480 5.586000
v -1.181360 2.335857 5.587000
v -1.166222 2.335817 5.587000
v -1.150262 2.334107 5.583000
v -1.135137 2.334071 5.583000
v -1.119813 2.333619 5.582000
v -1.105288 2.334840 5.585000
v -1.091333 2.337318 5.591000
v -1.076384 2.337706 5.592000
v -1.060861 2.336842 5.590000
v -1.045351 2.335979 5.588000
v -1.030405 2.336372 5.589000
v -1.015818 2.337602 5.592000
v -1.000857 2.337998 5.593000
v -0.986597 2.340066 5.598000
v -0.971617 2.340464 5.599000
v -0.956974 2.341699 5.602000
v -0.941642 2.341264 5.601000
v -0.926813 2.342083 5.603000
v -0.911160 2.340813 5.600000
v -0.895524 2.339544 5.597000
v -0.879905 2.338277 5.594000
v -0.865230 2.339518 5.597000
v -0.850843 2.341596 5.602000
v -0.837176 2.345765 5.612000
v -0.822576 2.347427 5.616000
v -0.807523 2.347836 5.617000
v -0.791619 2.345737 5.612000
v -0.776434 2.345730 5.612000
v -0.761386 2.346140 5.613000
v -0.746597 2.347388 5.616000
v -0.730491 2.344456 5.609000
v -0.716463 2.348213 5.618000
v -0.705508 2.362420 5.652000
v -0.559333 1.957809 4.684000
v -0.508862 1.958638 4.686000
v -0.473644 1.970338 4.714000
v -0.463238 1.980370 4.738000
v -0.506910 2.363236 5.654000
v -0.489963 2.355295 5.635000
v -0.474129 2.352371 5.628000
v -0.459393 2.354880 5.634000
v -0.444389 2.356135 5.637000
v -0.429063 2.355718 5.636000
v -0.413743 2.355302 5.635000
v -0.398994 2.358229 5.642000
v -0.384276 2.361574 5.650000
v -0.369056 2.361995 5.651000
v -0.353644 2.361160 5.649000
v -0.338362 2.361162 5.649000
v -0.322966 2.360328 5.647000
v -0.307526 2.359076 5.644000
v -0.292206 2.358660 5.643000
v -0.277382 2.362424 5.652000
v -0.262185 2.363262 5.654000
v -0.246802 2.362427 5.652000
v -0.231266 2.359921 5.646000
v -0.216183 2.362013 5.651000
v -0.200967 2.362850 5.653000
v -0.185641 2.362434 5.652000
v -0.170411 2.363271 5.654000
v -0.155253 2.365363 5.659000
v -0.140043 2.367036 5.663000
v -0.124635 2.365365 5.659000
v -0.109267 2.364112 5.656000
v -0.093983 2.364531 5.657000
v -0.078637 2.363278 5.654000
v -0.063409 2.365786 5.660000
v -0.048114 2.366623 5.662000
v -0.032825 2.368713 5.667000
v -0.017494 2.368713 5.667000
v -0.002164 2.369549 5.669000
v 0.013179 2.370803 5.672000
v 0.028524 2.370803 5.672000
v 0.043837 2.369131 5.668000
v 0.059129 2.367458 5.664000
v 0.074426 2.366622 5.662000
v 0.089901 2.370801 5.672000
v 0.105320 2.372472 5.676000
v 0.120548 2.369963 5.670000
v 0.135743 2.367454 5.664000
v 0.151172 2.369125 5.668000
v 0.166506 2.369123 5.668000
v 0.181936 2.370376 5.671000
v 0.197034 2.367449 5.664000
v 0.212806 2.372463 5.676000
v 0.228362 2.374551 5.681000
v 0.244203 2.379147 5.692000
v 0.259692 2.379981 5.694000
v 0.275241 2.381233 5.697001
v 0.290806 2.382485 5.700000
v 0.305849 2.379558 5.693000
v 0.321250 2.379556 5.693000
v 0.336356 2.377464 5.688000
v 0.351990 2.379134 5.692000
v 0.366936 2.376206 5.685000
v 0.382383 2.376622 5.686000
v 0.397975 2.377875 5.689000
v 0.413946 2.381217 5.697001
v 0.429357 2.381215 5.697001
v 0.445081 2.382886 5.701000
v 0.460988 2.385392 5.707000
v 0.476260 2.384555 5.705000
v 0.490832 2.380374 5.695000
v 0.505527 2.377030 5.687000
v 0.521919 2.381627 5.698000
v 0.538276 2.385806 5.708000
v 0.554203 2.387896 5.713000
v 0.569459 2.387060 5.711000
v 0.584909 2.387061 5.711000
v 0.599833 2.384972 5.706000
v 0.615377 2.385391 5.707000
v 0.631259 2.387065 5.711000
v 0.647502 2.389992 5.718000
v 0.662855 2.389577 5.717000
v 0.677966 2.388326 5.714000
v 0.693910 2.390001 5.718000
v 0.709628 2.390841 5.720000
v 0.725864 2.393353 5.726000
v 0.740321 2.390015 5.718000
v 0.755262 2.388348 5.714000
v 0.770048 2.386265 5.709000
v 0.785632 2.386690 5.710000
v 0.801363 2.387534 5.712000
v 0.817248 2.388796 5.715000
v 0.833586 2.391313 5.721000
v 0.849364 2.392159 5.723000
v 0.864850 2.392170 5.723000
v 0.880030 2.391346 5.721000
v 0.895668 2.391777 5.722000
v 0.911154 2.391790 5.722000
v 0.928259 2.395985 5.732000
v 0.944761 2.398509 5.738000
v 0.960292 2.398526 5.738000
v 0.974802 2.396036 5.732000
v 0.990836 2.397309 5.735000
v 1.006536 2.397747 5.736000
v 1.022421 2.398605 5.738000
v 1.037231 2.396955 5.734000
v 1.053858 2.399488 5.740000
v 1.069213 2.399095 5.739000
v 1.085509 2.400795 5.743001
v 1.100485 2.399569 5.740000
v 1.117391 2.402525 5.747000
v 1.132955 2.402556 5.747000
v 1.149520 2.404680 5.752000
v 1.164696 2.403879 5.750000
v 1.180477 2.404333 5.751000
v 1.195642 2.403535 5.749000
v 1.210586 2.402321 5.746000
v 1.226796 2.403617 5.749000
v 1.244321 2.407423 5.758000
v 1.260583 2.408723 5.761000
v 1.274647 2.405844 5.754000
v 1.290021 2.405476 5.753000
v 1.307433 2.408873 5.761000
v 1.325121 2.412690 5.770000
v 1.339374 2.410238 5.764000
v 1.354771 2.409878 5.763000
v 1.370879 2.410775 5.765000
v 1.388443 2.414184 5.773000
v 1.403863 2.413832 5.772000
v 1.420264 2.415155 5.775000
v 1.434943 2.413553 5.771000
v 1.450859 2.414044 5.772000
v 1.466276 2.413702 5.771000
v 1.484258 2.417546 5.780000
v 1.502291 2.421391 5.789001
v 1.542927 2.461214 5.884000
v 1.273519 1.990367 4.758000
v 1.314958 1.975210 4.721000
v 1.353141 1.993798 4.765000
v 1.366969 1.995146 4.768000
v 1.378791 1.993569 4.764000
v 1.396145 1.999945 4.779000
v 1.725425 2.426635 5.798000
v 1.739124 2.423837 5.791000
v 1.754000 2.422716 5.788000
v 1.769171 2.422019 5.786000
v 1.784953 2.422162 5.786000
v 1.803540 2.426077 5.795000
v 1.822182 2.429997 5.804000
v 1.840245 2.433084 5.811000
v 1.857073 2.434502 5.814000
v 1.868447 2.428804 5.800000
v 1.882999 2.427299 5.796000
v 1.899500 2.428310 5.798000
v 1.916349 2.429745 5.801000
v 1.931554 2.429091 5.799000
v 1.950113 2.432630 5.807000
v 1.967368 2.434499 5.811000
v 1.988406 2.440982 5.826000
v 1.998524 2.434063 5.809000
v 2.012716 2.432176 5.804000
v 2.031432 2.435742 5.812000
v 2.046676 2.435123 5.810000
v 2.061562 2.434090 5.807000
v 2.077512 2.434319 5.807000
v 2.096715 2.438328 5.816000
v 2.112342 2.438150 5.815000
v 2.126142 2.435881 5.809000
v 2.143605 2.437811 5.813000
v 2.161469 2.440166 5.818000
v 2.177125 2.440012 5.817000
v 2.195423 2.442800 5.823000
v 2.213383 2.445175 5.828000
v 2.231381 2.447557 5.833000
v 2.246719 2.447009 5.831000
v 2.258950 2.443109 5.821000
v 2.276218 2.444672 5.824000
v 2.296661 2.449600 5.835001
v 2.323121 2.460834 5.861000
v 2.336164 2.457800 5.853000
v 2.352390 2.458133 5.853000
v 2.375507 2.465613 5.870000
v 2.388951 2.463021 5.863000
v 2.401546 2.459594 5.854000
v 2.418647 2.460797 5.856000
v 2.433692 2.459905 5.853000
v 2.454175 2.464486 5.863000
v 2.472198 2.466553 5.867000
v 2.488560 2.466947 5.867000
v 2.503654 2.466088 5.864000
v 2.523042 2.469442 5.871000
v 2.538590 2.469019 5.869000
v 2.548918 2.463556 5.855000
v 2.567506 2.466095 5.860000
v 2.590105 2.472431 5.874000
v 2.611466 2.477515 5.885000
v 2.626654 2.476716 5.882000
v 2.626111 2.461184 5.844000
v 2.642102 2.461241 5.843000
v 2.667203 2.469733 5.862000
v 2.692886 2.478660 5.882000
v 2.716395 2.485492 5.897000
v 2.731664 2.484748 5.894000
v 2.752529 2.489074 5.903000
v 2.760797 2.482023 5.885000
v 2.768037 2.474136 5.865000
v 2.758090 2.451066 5.809000
v 2.757874 2.436857 5.774000
v 4.850278 3.023469 6.932000
v -3.690148 2.301352 5.320000
v -3.618223 2.284338 5.292000
v -3.653919 2.316401 5.370000
v -3.572723 2.352360 5.485000
v -3.463786 2.330617 5.450000
v -3.439748 2.324632 5.439000
v -3.453684 2.365290 5.543000
v -3.409838 2.345727 5.500000
v -3.388509 2.341548 5.493000
v -3.391205 2.354008 5.525000
v -3.348553 2.334960 5.483000
v -3.314100 2.321481 5.454000
v -3.295585 2.319094 5.451000
v -3.285549 2.322679 5.462000
v -3.255866 2.323092 5.468000
v -3.252902 2.331816 5.491000
v -3.258676 2.346915 5.529000
v -3.244322 2.347591 5.533000
v -3.184478 2.315202 5.459000
v -3.173284 2.318042 5.468000
v -3.175348 2.330640 5.500000
v -3.133030 2.310628 5.455000
v -3.125867 2.316475 5.471000
v -3.113526 2.318522 5.478000
v -3.106264 2.324390 5.494000
v -3.105125 2.334920 5.521000
v -3.092668 2.337001 5.528000
v -3.075191 2.335290 5.526000
v -3.053328 2.330215 5.516000
v -3.024396 2.319667 5.493000
v -3.022464 2.329826 5.519000
v -2.990448 2.316781 5.490000
v -2.983009 2.322741 5.506000
v -2.957722 2.314793 5.489000
v -2.758179 2.324544 5.535000
v -2.723994 2.308407 5.498000
v -2.715656 2.314116 5.513000
v -2.701864 2.315216 5.517000
v -2.680766 2.310033 5.506000
v -2.668947 2.312831 5.514000
v -2.656620 2.315219 5.521000
v -2.633270 2.307972 5.505000
v -2.610980 2.301577 5.491000
v -2.599658 2.304833 5.500000
v -2.585014 2.305163 5.502000
v -2.570376 2.305503 5.504000
v -2.553422 2.303757 5.501000
v -2.540654 2.305790 5.507000
v -2.526035 2.306156 5.509000
v -2.508685 2.304020 5.505000
v -2.495450 2.305659 5.510000
v -2.479501 2.304796 5.509000
v -2.464914 2.305196 5.511000
v -2.448109 2.303513 5.508000
v -2.434427 2.304766 5.512000
v -2.423369 2.308535 5.522000
v -2.410089 2.310221 5.527000
v -2.393328 2.308571 5.524000
v -2.375306 2.305675 5.518000
v -2.361607 2.306966 5.522000
v -2.347049 2.307428 5.524000
v -2.330804 2.306228 5.522000
v -2.319614 2.310045 5.532000
v -2.307963 2.313452 5.541000
v -2.292965 2.313525 5.542000
v -2.271397 2.306926 5.527000
v -2.255230 2.305762 5.525000
v -2.239896 2.305439 5.525000
v -2.226988 2.307627 5.531000
v -2.209260 2.304815 5.525000
v -2.193163 2.303678 5.523000
v -2.174327 2.299629 5.514000
v -2.160250 2.300591 5.517000
v -2.147332 2.302810 5.523000
v -2.135162 2.305868 5.531000
v -2.124491 2.310600 5.543000
v -2.109957 2.311167 5.545000
v -2.094288 2.310491 5.544000
v -2.075258 2.306070 5.534000
v -2.054802 2.299989 5.520000
v -2.039236 2.299331 5.519000
v -2.028817 2.304511 5.532000
v -2.017243 2.308446 5.542000
v -2.000925 2.306970 5.539000
v -1.984273 2.305084 5.535000
v -1.971208 2.307368 5.541000
v -1.956705 2.307991 5.543000
v -1.941847 2.308203 5.544000
v -1.925601 2.306754 5.541000
v -1.909378 2.305310 5.538000
v -1.894889 2.305953 5.540000
v -1.882091 2.308681 5.547000
v -1.868924 2.310997 5.553000
v -1.853728 2.310821 5.553000
v -1.838207 2.310233 5.552000
v -1.822040 2.308818 5.549000
v -1.807849 2.309903 5.552000
v -1.791709 2.308496 5.549000
v -1.776232 2.307926 5.548000
v -1.760448 2.306945 5.546000
v -1.744994 2.306382 5.545000
v -1.730175 2.306657 5.546000
v -1.715974 2.307766 5.549000
v -1.702680 2.310128 5.555000
v -1.689662 2.312908 5.562000
v -1.675707 2.314445 5.566000
v -1.660542 2.314321 5.566000
v -1.643606 2.311707 5.560000
v -1.628465 2.311591 5.560000
v -1.612167 2.309815 5.556000
v -1.597907 2.310954 5.559000
v -1.581072 2.308354 5.553000
v -1.566811 2.309498 5.556000
v -1.550861 2.308152 5.553000
v -1.536867 2.309718 5.557000
v -1.523676 2.312535 5.564000
v -1.508281 2.312029 5.563000
v -1.493969 2.313189 5.566000
v -1.479111 2.313520 5.567000
v -1.465567 2.315932 5.573000
v -1.450951 2.316684 5.575000
v -1.435812 2.316608 5.575000
v -1.420166 2.315704 5.573000
v -1.405541 2.316464 5.575000
v -1.390909 2.317227 5.577000
v -1.374788 2.315499 5.573000
v -1.357714 2.312112 5.565000
v -1.342376 2.311636 5.564000
v -1.328237 2.313239 5.568000
v -1.315258 2.316922 5.577000
v -1.301300 2.318945 5.582000
v -1.285474 2.317647 5.579000
v -1.269893 2.316766 5.577000
v -1.254999 2.317133 5.578000
v -1.241658 2.320411 5.586000
v -1.225421 2.318290 5.581000
v -1.211598 2.320740 5.587000
v -1.197530 2.322777 5.592000
v -1.182801 2.323569 5.594000
v -1.166811 2.321871 5.590000
v -1.151050 2.320590 5.587000
v -1.136730 2.322218 5.591000
v -1.121386 2.321771 5.590000
v -1.106643 2.322572 5.592000
v -1.091694 2.322959 5.593000
v -1.076164 2.322101 5.591000
v -1.059507 2.318753 5.583000
v -1.044204 2.318313 5.582000
v -1.029460 2.319121 5.584000
v -1.015432 2.321591 5.590000
v -1.000479 2.321986 5.591000
v -0.986049 2.323629 5.595000
v -0.970558 2.322780 5.593000
v -0.955931 2.324009 5.596000
v -0.941458 2.325655 5.600000
v -0.926963 2.327301 5.604000
v -0.911797 2.327288 5.604000
v -0.896631 2.327275 5.604000
v -0.881466 2.327264 5.604000
v -0.866456 2.327668 5.605000
v -0.851289 2.327658 5.605000
v -0.836570 2.328895 5.608000
v -0.822567 2.332209 5.616000
v -0.807515 2.332617 5.617000
v -0.791471 2.330118 5.611000
v -0.776013 2.329282 5.609000
v -0.761380 2.330937 5.613000
v -0.746725 2.332594 5.617000
v -0.731398 2.332174 5.616000
v -0.716714 2.333832 5.620000
v -0.703632 2.340889 5.637000
v -0.641850 2.394866 5.767000
v -0.524885 2.359987 5.683000
v -0.508256 2.354175 5.669000
v -0.490660 2.343380 5.643000
v -0.474889 2.340890 5.637000
v -0.460047 2.342969 5.642000
v -0.444627 2.342140 5.640000
v -0.429217 2.341312 5.638000
v -0.413965 2.341315 5.638000
v -0.399350 2.345055 5.647000
v -0.384210 2.345888 5.649000
v -0.368732 2.344645 5.646000
v -0.353271 2.343401 5.643000
v -0.337885 2.342573 5.641000
v -0.322511 2.341745 5.639000
v -0.307419 2.342994 5.642000
v -0.292571 2.346319 5.650000
v -0.277679 2.349643 5.658000
v -0.262465 2.350477 5.660000
v -0.246717 2.346326 5.650000
v -0.231104 2.343006 5.642000
v -0.215879 2.343423 5.643000
v -0.200827 2.345917 5.649000
v -0.185807 2.349241 5.657000
v -0.170534 2.349658 5.658000
v -0.155309 2.350906 5.661000
v -0.140069 2.352153 5.664000
v -0.124702 2.351324 5.662000
v -0.109307 2.349665 5.658000
v -0.094017 2.350081 5.659000
v -0.078624 2.347590 5.653000
v -0.063421 2.350913 5.661000
v -0.048072 2.349252 5.657000
v -0.032797 2.351330 5.662000
v -0.017464 2.349253 5.657000
v -0.002162 2.352160 5.664000
v 0.013175 2.354652 5.670000
v 0.028534 2.356313 5.674000
v 0.043861 2.355067 5.671000
v 0.059203 2.355066 5.671000
v 0.074479 2.352989 5.666000
v 0.089887 2.355065 5.671000
v 0.105284 2.356309 5.674000
v 0.120613 2.355893 5.673000
v 0.135816 2.353400 5.667000
v 0.151147 2.353398 5.667000
v 0.166684 2.356303 5.674000
v 0.182098 2.357132 5.676000
v 0.197279 2.355054 5.671000
v 0.212733 2.356297 5.674000
v 0.228324 2.358787 5.680000
v 0.244248 2.364183 5.693000
v 0.259877 2.366258 5.698000
v 0.275388 2.367086 5.700000
v 0.290655 2.365837 5.697001
v 0.305691 2.362928 5.690000
v 0.320801 2.360849 5.685000
v 0.336358 2.362092 5.688000
v 0.351807 2.362505 5.689000
v 0.367326 2.363333 5.691000
v 0.383192 2.366237 5.698000
v 0.398816 2.367480 5.701000
v 0.414747 2.370384 5.708000
v 0.429510 2.366645 5.699000
v 0.445005 2.367058 5.700000
v 0.460748 2.368716 5.704000
v 0.476512 2.370375 5.708000
v 0.491264 2.367051 5.700000
v 0.506417 2.365803 5.697001
v 0.522286 2.367878 5.702000
v 0.538277 2.370368 5.708000
v 0.553912 2.371197 5.710000
v 0.569359 2.371196 5.710000
v 0.584704 2.370780 5.709000
v 0.599727 2.369119 5.705000
v 0.615484 2.370365 5.708000
v 0.631700 2.373271 5.715000
v 0.647500 2.374518 5.718000
v 0.662969 2.374519 5.718000
v 0.678438 2.374521 5.718000
v 0.694393 2.376184 5.722000
v 0.709873 2.376186 5.722000
v 0.725860 2.377850 5.726000
v 0.740186 2.374116 5.717000
v 0.755522 2.373704 5.716000
v 0.770042 2.370802 5.709000
v 0.786589 2.374130 5.717000
v 0.802057 2.374136 5.717000
v 0.817812 2.374973 5.719000
v 0.833286 2.374980 5.719000
v 0.848464 2.374158 5.717000
v 0.864689 2.376243 5.722000
v 0.880172 2.376253 5.722000
v 0.896282 2.377925 5.726000
v 0.911459 2.377106 5.724000
v 0.928407 2.380857 5.733000
v 0.944581 2.382531 5.737000
v 0.958936 2.379639 5.730000
v 0.973595 2.377578 5.725000
v 0.990300 2.380502 5.732000
v 1.006692 2.382597 5.737000
v 1.022043 2.382200 5.736000
v 1.037028 2.380975 5.733000
v 1.052732 2.381412 5.734000
v 1.068629 2.382266 5.736000
v 1.084537 2.383121 5.738000
v 1.100649 2.384393 5.741000
v 1.117555 2.387327 5.748000
v 1.133713 2.388602 5.751000
v 1.149887 2.389879 5.754000
v 1.164054 2.387003 5.747000
v 1.180031 2.387868 5.749000
v 1.194981 2.386657 5.746000
v 1.211600 2.388771 5.751000
v 1.226755 2.387979 5.749000
v 1.243845 2.390928 5.756000
v 1.260756 2.393463 5.762000
v 1.276151 2.393092 5.761000
v 1.290869 2.391478 5.757000
v 1.306474 2.391526 5.757000
v 1.323001 2.393239 5.761000
v 1.338621 2.393292 5.761000
v 1.356124 2.396671 5.769000
v 1.372721 2.398390 5.773000
v 1.387899 2.397619 5.771000
v 1.403068 2.396851 5.769000
v 1.419950 2.398993 5.774000
v 1.435370 2.398645 5.773000
v 1.451540 2.399546 5.775000
v 1.467979 2.400865 5.778000
v 1.487517 2.407173 5.793000
v 1.266876 1.987272 4.782000
v 1.340219 2.000125 4.812000
v 1.345994 1.989403 4.786000
v 1.375763 1.994985 4.799000
v 1.385930 1.990921 4.789000
v 1.705110 2.426721 5.837000
v 1.723512 2.408255 5.792000
v 1.739593 2.408798 5.793000
v 1.754774 2.408098 5.791000
v 1.773007 2.411560 5.799000
v 1.788820 2.411699 5.799000
v 1.805883 2.413505 5.803000
v 1.822030 2.414069 5.804000
v 1.840089 2.417132 5.811000
v 1.855316 2.416456 5.809000
v 1.868605 2.413288 5.801000
v 1.884130 2.413036 5.800000
v 1.900637 2.414037 5.802000
v 1.918483 2.416707 5.808000
v 1.932037 2.413972 5.801000
v 1.948582 2.414988 5.803000
v 1.967852 2.419337 5.813000
v 1.988549 2.425357 5.827000
v 2.003481 2.424307 5.824000
v 2.014589 2.418682 5.810000
v 2.034014 2.423053 5.820000
v 2.050332 2.423683 5.821000
v 2.063468 2.420571 5.813000
v 2.076925 2.417880 5.806000
v 2.094316 2.419775 5.810000
v 2.112101 2.422093 5.815000
v 2.126993 2.421084 5.812000
v 2.143721 2.422163 5.814000
v 2.158239 2.420750 5.810000
v 2.173118 2.419758 5.807000
v 2.193267 2.424606 5.818000
v 2.211587 2.427377 5.824000
v 2.233392 2.433907 5.839000
v 2.251436 2.436276 5.844000
v 2.265638 2.434483 5.839000
v 2.277087 2.429776 5.827000
v 2.306976 2.444676 5.862000
v 2.322802 2.444571 5.861000
v 2.335839 2.441552 5.853000
v 2.356076 2.446050 5.863000
v 2.372334 2.446383 5.863000
v 2.388603 2.446723 5.863000
v 2.404474 2.446653 5.862000
v 2.418285 2.444504 5.856000
v 2.435818 2.446118 5.859000
v 2.450449 2.444818 5.855000
v 2.473919 2.452295 5.872000
v 2.485621 2.448086 5.861000
v 2.502825 2.449315 5.863000
v 2.523061 2.453478 5.872000
v 2.542064 2.456396 5.878000
v 2.551974 2.450546 5.863000
v 2.564004 2.446792 5.853000
v 2.590983 2.457261 5.877000
v 2.620329 2.469834 5.906000
v 2.628422 2.462343 5.887000
v 2.634628 2.453185 5.864000
v 2.648405 2.451145 5.858000
v 2.663529 2.450369 5.855000
v 2.683231 2.453788 5.862000
v 2.705752 2.459729 5.875000
v 2.726509 2.464008 5.884000
v 2.739410 2.461177 5.876000
v 2.748531 2.455003 5.860000
v 2.750502 2.442551 5.829000
v 2.786214 2.432056 5.800000
v -3.750533 2.305044 5.358000
v -3.698877 2.291768 5.335000
v -3.588403 2.260048 5.276000
v -3.618520 2.317296 5.424000
v -3.554770 2.315361 5.433000
v -3.519775 2.322323 5.459000
v -3.507032 2.323970 5.466000
v -3.457453 2.321376 5.469000
v -3.441637 2.320975 5.471000
v -3.449015 2.336282 5.510000
v -3.398894 2.312603 5.457000
v -3.393148 2.319039 5.475000
v -3.373475 2.326446 5.498000
v -3.334596 2.310080 5.462000
v -3.314203 2.306430 5.456000
v -3.260418 2.289898 5.422000
v -3.263055 2.302353 5.454000
v -3.259584 2.310594 5.476000
v -3.240971 2.329889 5.529000
v -3.203330 2.313736 5.493000
v -3.186245 2.312347 5.492000
v -3.169201 2.310976 5.491000
v -3.152772 2.310040 5.491000
v -3.103818 2.285151 5.434000
v -3.098419 2.292242 5.453000
v -3.096896 2.302284 5.479000
v -3.080631 2.301410 5.479000
v -3.098514 2.326165 5.540000
v -3.078235 2.322373 5.533000
v -3.036445 2.302234 5.487000
v -3.027982 2.307289 5.501000
v -2.995376 2.293904 5.471000
v -2.997826 2.307367 5.505000
v -2.983313 2.307845 5.508000
v -2.952649 2.295769 5.481000
v -2.933957 2.292925 5.476000
v -2.931839 2.303072 5.502000
v -2.920056 2.305692 5.510000
v -2.864249 2.297311 5.495000
v -2.862859 2.308336 5.523000
v -2.841227 2.303070 5.512000
v -2.839160 2.313692 5.539000
v -2.750495 2.265650 5.427000
v -2.734161 2.289291 5.488000
v -2.725883 2.294960 5.503000
v -2.714092 2.297717 5.511000
v -2.696399 2.295482 5.507000
v -2.676315 2.291173 5.498000
v -2.667431 2.296459 5.512000
v -2.656562 2.300087 5.522000
v -2.637525 2.296643 5.515000
v -2.609037 2.284883 5.488000
v -2.595370 2.286041 5.492000
v -2.586865 2.291786 5.507000
v -2.574089 2.293792 5.513000
v -2.555263 2.290400 5.506000
v -2.538338 2.288681 5.503000
v -2.523738 2.289050 5.505000
v -2.509599 2.289844 5.508000
v -2.497721 2.292724 5.516000
v -2.481765 2.291872 5.515000
v -2.463592 2.288950 5.509000
v -2.450800 2.291023 5.515000
v -2.438872 2.293933 5.523000
v -2.426036 2.296021 5.529000
v -2.412744 2.297700 5.534000
v -2.394672 2.294820 5.528000
v -2.374065 2.289458 5.516000
v -2.358669 2.289086 5.516000
v -2.346259 2.291625 5.523000
v -2.330868 2.291267 5.523000
v -2.314651 2.290087 5.521000
v -2.303870 2.294305 5.532000
v -2.291386 2.296871 5.539000
v -2.270245 2.290736 5.525000
v -2.254907 2.290414 5.525000
v -2.240391 2.290927 5.527000
v -2.228289 2.293934 5.535000
v -2.210557 2.291144 5.529000
v -2.192470 2.287948 5.522000
v -2.175615 2.286002 5.518000
v -2.160750 2.286133 5.519000
v -2.147832 2.288342 5.525000
v -2.135663 2.291384 5.533000
v -2.123076 2.294018 5.540000
v -2.110459 2.296657 5.547000
v -2.096678 2.298059 5.551000
v -2.078760 2.294914 5.544000
v -2.057167 2.287635 5.527000
v -2.040109 2.285330 5.522000
v -2.028587 2.289238 5.532000
v -2.015198 2.291082 5.537000
v -1.998899 2.289621 5.534000
v -1.982266 2.287752 5.530000
v -1.968864 2.289611 5.535000
v -1.957912 2.294371 5.547000
v -1.943399 2.294998 5.549000
v -1.927144 2.293563 5.546000
v -1.908499 2.289238 5.536000
v -1.892994 2.288640 5.535000
v -1.879875 2.290941 5.541000
v -1.865383 2.291592 5.543000
v -1.851220 2.292661 5.546000
v -1.837709 2.294562 5.551000
v -1.823519 2.295639 5.554000
v -1.808667 2.295895 5.555000
v -1.791233 2.292848 5.548000
v -1.773521 2.289392 5.540000
v -1.757128 2.287594 5.536000
v -1.742335 2.287866 5.537000
v -1.730661 2.292274 5.548000
v -1.716458 2.293380 5.551000
v -1.703163 2.295729 5.557000
v -1.689232 2.297256 5.561000
v -1.676487 2.300438 5.569000
v -1.660721 2.299493 5.567000
v -1.643491 2.296486 5.560000
v -1.627767 2.295548 5.558000
v -1.612639 2.295439 5.558000
v -1.598089 2.296161 5.560000
v -1.582108 2.294820 5.557000
v -1.566712 2.294309 5.556000
v -1.550207 2.292149 5.551000
v -1.537881 2.296185 5.561000
v -1.524134 2.298161 5.566000
v -1.509550 2.298900 5.568000
v -1.493348 2.297165 5.564000
v -1.477702 2.296259 5.562000
v -1.465225 2.300309 5.572000
v -1.451656 2.302711 5.578000
v -1.437541 2.304290 5.582000
v -1.421624 2.302981 5.579000
v -1.406986 2.303739 5.581000
v -1.391093 2.302436 5.578000
v -1.374971 2.300723 5.574000
v -1.358142 2.297773 5.567000
v -1.344006 2.299366 5.571000
v -1.329374 2.300137 5.573000
v -1.315676 2.302560 5.579000
v -1.301016 2.303334 5.581000
v -1.284963 2.301634 5.577000
v -1.270073 2.302000 5.578000
v -1.255629 2.303194 5.581000
v -1.240948 2.303976 5.583000
v -1.224501 2.301459 5.577000
v -1.210691 2.303896 5.583000
v -1.197492 2.307572 5.592000
v -1.182977 2.308775 5.595000
v -1.166568 2.306265 5.589000
v -1.152048 2.307471 5.592000
v -1.137512 2.308678 5.595000
v -1.122761 2.309474 5.597000
v -1.107010 2.308209 5.594000
v -1.092448 2.309420 5.597000
v -1.076909 2.308571 5.595000
v -1.060242 2.305247 5.587000
v -1.045304 2.305637 5.588000
v -1.030360 2.306029 5.589000
v -1.017047 2.310136 5.599000
v -1.001892 2.310118 5.599000
v -0.987265 2.311339 5.602000
v -0.971062 2.308848 5.596000
v -0.956770 2.310896 5.601000
v -0.941948 2.311707 5.603000
v -0.926950 2.312108 5.604000
v -0.910646 2.309208 5.597000
v -0.896140 2.310848 5.601000
v -0.881456 2.312076 5.604000
v -0.867374 2.314955 5.611000
v -0.850976 2.311646 5.603000
v -0.836264 2.312877 5.606000
v -0.821388 2.313696 5.608000
v -0.806359 2.314103 5.609000
v -0.791183 2.314098 5.609000
v -0.776008 2.314093 5.609000
v -0.761511 2.316152 5.614000
v -0.746987 2.318212 5.619000
v -0.731525 2.317385 5.617000
v -0.716839 2.319033 5.621000
v -0.701757 2.319444 5.622000
v -0.696928 2.354511 5.707000
v -0.682564 2.358224 5.716000
v -0.661382 2.338008 5.667000
v -0.648218 2.345847 5.686000
v -0.634060 2.350386 5.697001
v -0.623535 2.368952 5.742000
v -0.610014 2.376792 5.761000
v -0.572816 2.352042 5.701000
v -0.552896 2.333066 5.655000
v -0.539405 2.340907 5.674000
v -0.525995 2.349574 5.695000
v -0.508258 2.338850 5.669000
v -0.490836 2.328951 5.645000
v -0.474891 2.325653 5.637000
v -0.460050 2.327719 5.642000
v -0.444866 2.328135 5.643000
v -0.429296 2.326488 5.639000
v -0.413895 2.325666 5.637000
v -0.398717 2.326082 5.638000
v -0.383737 2.327736 5.642000
v -0.368343 2.326914 5.640000
v -0.352835 2.325267 5.636000
v -0.337649 2.325683 5.637000
v -0.322342 2.325274 5.636000
v -0.307695 2.329815 5.647000
v -0.292677 2.331882 5.652000
v -0.277780 2.335185 5.660000
v -0.262236 2.333125 5.655000
v -0.246763 2.331478 5.651000
v -0.231025 2.326942 5.640000
v -0.215843 2.327770 5.642000
v -0.200722 2.329423 5.646000
v -0.185908 2.335202 5.660000
v -0.170747 2.337267 5.665000
v -0.155311 2.335618 5.661000
v -0.139996 2.335620 5.661000
v -0.124615 2.334384 5.658000
v -0.109405 2.336448 5.663000
v -0.094168 2.338513 5.668000
v -0.078750 2.336038 5.662000
v -0.063433 2.336039 5.662000
v -0.048132 2.336865 5.664000
v -0.032832 2.338516 5.668000
v -0.017485 2.336866 5.664000
v -0.002161 2.335216 5.660000
v 0.013172 2.338929 5.669000
v 0.028534 2.340992 5.674000
v 0.043931 2.343467 5.680000
v 0.059256 2.341815 5.676000
v 0.074638 2.342640 5.678000
v 0.089983 2.342226 5.677000
v 0.105397 2.343463 5.680000
v 0.120720 2.342636 5.678000
v 0.136033 2.341809 5.676000
v 0.151469 2.343045 5.679000
v 0.166891 2.343868 5.681000
v 0.182324 2.344691 5.683000
v 0.197316 2.340151 5.672000
v 0.212735 2.340974 5.674000
v 0.228246 2.342621 5.678000
v 0.244079 2.347157 5.689000
v 0.259697 2.349217 5.694000
v 0.275149 2.349626 5.695000
v 0.290454 2.348798 5.693000
v 0.305371 2.345082 5.684000
v 0.320917 2.346316 5.687000
v 0.336479 2.347550 5.690000
v 0.352552 2.352086 5.701000
v 0.367587 2.349607 5.695000
v 0.383195 2.350841 5.698000
v 0.398959 2.352900 5.703000
v 0.414678 2.354547 5.707000
v 0.429588 2.351656 5.700000
v 0.444774 2.350415 5.697001
v 0.460427 2.351649 5.700000
v 0.476181 2.353297 5.704000
v 0.491611 2.353293 5.704000
v 0.507397 2.354941 5.708000
v 0.523113 2.356176 5.711000
v 0.538091 2.354110 5.706000
v 0.552944 2.351632 5.700000
v 0.568862 2.353693 5.705000
v 0.584807 2.355753 5.710000
v 0.600464 2.356577 5.712000
v 0.616132 2.357401 5.714000
v 0.632584 2.361113 5.723000
v 0.647613 2.359462 5.719000
v 0.662737 2.358224 5.716000
v 0.677725 2.356573 5.712000
v 0.694513 2.361112 5.723000
v 0.709623 2.359875 5.720000
v 0.725731 2.361939 5.725000
v 0.740572 2.359878 5.720000
v 0.755518 2.358230 5.716000
v 0.771252 2.359059 5.718000
v 0.787410 2.361125 5.723000
v 0.803034 2.361542 5.724000
v 0.818235 2.360721 5.722000
v 0.834299 2.362377 5.726000
v 0.849643 2.361971 5.725000
v 0.865436 2.362803 5.727000
v 0.880163 2.360749 5.722000
v 0.896272 2.362407 5.726000
v 0.912085 2.363242 5.728000
v 0.928881 2.366554 5.736000
v 0.944733 2.367390 5.738000
v 0.959090 2.364515 5.731000
v 0.973579 2.362053 5.725000
v 0.989938 2.364130 5.730000
v 1.006850 2.367447 5.738000
v 1.022559 2.367877 5.739000
v 1.037189 2.365831 5.734000
v 1.053078 2.366676 5.736000
v 1.068606 2.366697 5.736000
v 1.084513 2.367544 5.738000
v 1.100432 2.368393 5.740000
v 1.116751 2.370068 5.744000
v 1.132896 2.371332 5.747000
v 1.149458 2.373423 5.752000
v 1.164225 2.371802 5.748000
v 1.181024 2.374309 5.754000
v 1.196817 2.374754 5.755000
v 1.213249 2.376439 5.759000
v 1.227783 2.374412 5.754000
v 1.244237 2.376101 5.758000
v 1.260933 2.378204 5.763000
v 1.276992 2.379071 5.765000
v 1.291719 2.377464 5.761000
v 1.305972 2.375034 5.755000
v 1.320883 2.373843 5.752000
v 1.336709 2.374306 5.753000
v 1.354658 2.378485 5.763000
v 1.371237 2.380190 5.767000
v 1.387839 2.381898 5.771000
v 1.403006 2.381132 5.769000
v 1.419886 2.383257 5.774000
v 1.434806 2.382083 5.771000
v 1.450968 2.382974 5.773000
v 1.468669 2.386346 5.781000
v 1.337396 2.042482 4.947000
v 1.359597 2.035617 4.930000
v 1.361581 2.018769 4.889000
v 1.368126 2.008941 4.865000
v 1.375963 2.001181 4.846000
v 1.383986 1.993835 4.828000
v 1.710565 2.396408 5.802000
v 1.724580 2.394048 5.796000
v 1.740667 2.394584 5.797000
v 1.755856 2.393885 5.795000
v 1.774707 2.398147 5.805000
v 1.790224 2.397868 5.804000
v 1.805429 2.397180 5.802000
v 1.821255 2.397322 5.802000
v 1.835821 2.395816 5.798000
v 1.852286 2.396793 5.800000
v 1.865868 2.394056 5.793000
v 1.883316 2.396281 5.798000
v 1.900141 2.397685 5.801000
v 1.919630 2.402400 5.812000
v 1.934857 2.401747 5.810000
v 1.952093 2.403578 5.814000
v 1.968680 2.404588 5.816000
v 1.987673 2.408497 5.825000
v 2.001219 2.405795 5.818000
v 2.015773 2.404338 5.814000
v 2.032408 2.405368 5.816000
v 2.049062 2.406403 5.818000
v 2.064669 2.406203 5.817000
v 2.077059 2.402284 5.807000
v 2.094808 2.404576 5.812000
v 2.112592 2.406874 5.817000
v 2.127118 2.405454 5.813000
v 2.144212 2.406936 5.816000
v 2.157987 2.404699 5.810000
v 2.176976 2.408262 5.818000
v 2.194887 2.410591 5.823000
v 2.212455 2.412511 5.827000
v 2.229672 2.414025 5.830000
v 2.256160 2.425483 5.857000
v 2.270779 2.424111 5.853000
v 2.287340 2.424817 5.854000
v 2.304310 2.425944 5.856000
v 2.319716 2.425419 5.854000
v 2.332329 2.422001 5.845000
v 2.351732 2.425635 5.853000
v 2.370787 2.428862 5.860000
v 2.390300 2.432511 5.868001
v 2.401665 2.427876 5.856000
v 2.417518 2.427809 5.855000
v 2.434208 2.428578 5.856000
v 2.456357 2.434747 5.870000
v 2.474804 2.437191 5.875000
v 2.485660 2.432176 5.862000
v 2.504139 2.434637 5.867000
v 2.523948 2.438351 5.875000
v 2.540356 2.438754 5.875000
v 2.547639 2.430446 5.854000
v 2.567958 2.434601 5.863000
v 2.593632 2.443749 5.884000
v 2.622100 2.455402 5.911000
v 2.625289 2.443386 5.881000
v 2.638658 2.440932 5.874000
v 2.652455 2.438901 5.868001
v 2.667143 2.437709 5.864000
v 2.680453 2.435279 5.857000
v 2.700186 2.438679 5.864000
v 2.716270 2.438763 5.863000
v 2.734695 2.440936 5.867000
v 2.752224 2.442287 5.869000
v 2.763648 2.438237 5.858000
v -3.583862 2.251686 5.297000
v -3.609102 2.286508 5.386000
v -3.602371 2.291827 5.402000
v -3.593931 2.325519 5.495000
v -3.567990 2.318636 5.482000
v -3.548013 2.315586 5.478000
v -3.515867 2.304533 5.455000
v -3.475132 2.297715 5.445000
v -3.479654 2.310789 5.479000
v -3.466314 2.312065 5.485000
v -3.464303 2.320941 5.509000
v -3.447170 2.319721 5.509000
v -3.438799 2.324412 5.523000
v -3.387638 2.300092 5.468000
v -3.361517 2.292631 5.453000
v -3.349026 2.294441 5.460000
v -3.341416 2.299626 5.475000
v -3.308250 2.287190 5.448000
v -3.255955 2.261355 5.389000
v -3.265976 2.278761 5.433000
v -3.267395 2.290298 5.463000
v -3.275215 2.306451 5.504000
v -3.264471 2.309620 5.514000
v -3.221307 2.289774 5.469000
v -3.195445 2.282098 5.453000
v -3.189536 2.288667 5.471000
v -3.193413 2.302353 5.506000
v -3.180382 2.303922 5.512000
v -3.114913 2.278282 5.455000
v -3.087310 2.269047 5.435000
v -3.080765 2.275274 5.452000
v -3.075837 2.282762 5.472000
v -3.095423 2.308607 5.536000
v -3.061266 2.294427 5.504000
v -3.022349 2.276521 5.463000
v -3.002963 2.273220 5.457000
v -3.007724 2.288257 5.495000
v -2.993235 2.288727 5.498000
v -2.977131 2.287961 5.498000
v -2.956207 2.283464 5.489000
v -2.939112 2.281893 5.487000
v -2.931111 2.287403 5.502000
v -2.916161 2.287518 5.504000
v -2.893320 2.281413 5.491000
v -2.870579 2.275324 5.478000
v -2.860445 2.279215 5.489000
v -2.842497 2.276889 5.485000
v -2.834902 2.282875 5.501000
v -2.819551 2.282646 5.502000
v -2.801668 2.280354 5.498000
v -2.773190 2.269367 5.473000
v -2.756466 2.267930 5.471000
v -2.743281 2.269406 5.476000
v -2.730585 2.271306 5.482000
v -2.713419 2.269487 5.479000
v -2.706630 2.276375 5.497000
v -2.693393 2.277888 5.502000
v -2.678201 2.277754 5.503000
v -2.668828 2.282596 5.516000
v -2.658438 2.286618 5.527000
v -2.639397 2.283202 5.520000
v -2.616135 2.276076 5.504000
v -2.597235 2.272683 5.497000
v -2.584026 2.274260 5.502000
v -2.575008 2.279566 5.516000
v -2.557575 2.277440 5.512000
v -2.537876 2.273259 5.503000
v -2.519618 2.270328 5.497000
v -2.505965 2.271535 5.501000
v -2.495926 2.276053 5.513000
v -2.484485 2.279340 5.522000
v -2.468985 2.278919 5.522000
v -2.450388 2.275618 5.515000
v -2.435819 2.276039 5.517000
v -2.419497 2.274818 5.515000
v -2.410175 2.280203 5.529000
v -2.392559 2.277760 5.524000
v -2.371540 2.272027 5.511000
v -2.354028 2.269602 5.506000
v -2.342078 2.272542 5.514000
v -2.327142 2.272604 5.515000
v -2.313888 2.274321 5.520000
v -2.297288 2.272749 5.517000
v -2.285265 2.275715 5.525000
v -2.270334 2.275805 5.526000
v -2.256224 2.276724 5.529000
v -2.241703 2.277238 5.531000
v -2.227986 2.278582 5.535000
v -2.211460 2.277051 5.532000
v -2.193372 2.273881 5.525000
v -2.175333 2.270717 5.518000
v -2.159299 2.269618 5.516000
v -2.145618 2.270994 5.520000
v -2.133083 2.273609 5.527000
v -2.122433 2.278286 5.539000
v -2.109063 2.280089 5.544000
v -2.095675 2.281898 5.549000
v -2.077393 2.278367 5.541000
v -2.058420 2.274019 5.531000
v -2.042834 2.273378 5.530000
v -2.029095 2.274798 5.534000
v -2.012794 2.273345 5.531000
v -1.996518 2.271898 5.528000
v -1.983491 2.274155 5.534000
v -1.970794 2.276828 5.541000
v -1.959124 2.280738 5.551000
v -1.944605 2.281365 5.553000
v -1.927650 2.279121 5.548000
v -1.910039 2.276061 5.541000
v -1.895550 2.276703 5.543000
v -1.879360 2.275296 5.540000
v -1.864203 2.275126 5.540000
v -1.847383 2.272907 5.535000
v -1.833905 2.274798 5.540000
v -1.820735 2.277105 5.546000
v -1.806235 2.277772 5.548000
v -1.790438 2.276803 5.546000
v -1.773376 2.274195 5.540000
v -1.758257 2.274054 5.540000
v -1.744401 2.275559 5.544000
v -1.731464 2.278300 5.551000
v -1.717566 2.279812 5.555000
v -1.701812 2.278866 5.553000
v -1.687591 2.279975 5.556000
v -1.674262 2.282319 5.562000
v -1.659114 2.282205 5.562000
v -1.641606 2.278811 5.554000
v -1.625902 2.277883 5.552000
v -1.611374 2.278599 5.554000
v -1.598275 2.281370 5.561000
v -1.581726 2.279221 5.556000
v -1.566617 2.279126 5.556000
v -1.550673 2.277804 5.553000
v -1.539174 2.283048 5.566000
v -1.524322 2.283373 5.567000
v -1.509467 2.283700 5.568000
v -1.491657 2.279519 5.558000
v -1.477359 2.280672 5.561000
v -1.464362 2.283879 5.569000
v -1.452625 2.289139 5.582000
v -1.438244 2.290300 5.585000
v -1.422322 2.289003 5.582000
v -1.406670 2.288119 5.580000
v -1.390781 2.286827 5.577000
v -1.374665 2.285128 5.573000
v -1.360037 2.285891 5.575000
v -1.345158 2.286246 5.576000
v -1.330276 2.286604 5.577000
v -1.316333 2.288604 5.582000
v -1.301900 2.289786 5.585000
v -1.286530 2.289330 5.584000
v -1.270939 2.288466 5.582000
v -1.255587 2.288014 5.581000
v -1.241130 2.289204 5.584000
v -1.224682 2.286706 5.578000
v -1.211088 2.289539 5.585000
v -1.197242 2.291964 5.591000
v -1.183155 2.293981 5.596000
v -1.166745 2.291490 5.590000
v -1.151606 2.291461 5.590000
v -1.137077 2.292662 5.593000
v -1.122734 2.294275 5.597000
v -1.108370 2.295890 5.601000
v -1.093010 2.295457 5.600000
v -1.077271 2.294204 5.597000
v -1.060790 2.291314 5.590000
v -1.046032 2.292115 5.592000
v -1.030895 2.292097 5.592000
v -1.017393 2.295769 5.601000
v -1.002233 2.295753 5.601000
v -0.987250 2.296148 5.602000
v -0.971568 2.294905 5.599000
v -0.957441 2.297351 5.605000
v -0.943449 2.300209 5.612000
v -0.928428 2.300609 5.613000
v -0.911938 2.297320 5.605000
v -0.896131 2.295672 5.601000
v -0.881133 2.296074 5.602000
v -0.866748 2.298116 5.607000
v -0.851881 2.298930 5.609000
v -0.836407 2.298105 5.607000
v -0.821383 2.298510 5.608000
v -0.806354 2.298916 5.609000
v -0.791885 2.300962 5.614000
v -0.776558 2.300550 5.613000
v -0.761644 2.301368 5.615000
v -0.746587 2.301776 5.616000
v -0.731654 2.302594 5.618000
v -0.716328 2.302184 5.617000
v -0.702381 2.306283 5.627000
v -0.691311 2.320219 5.661000
v -0.676713 2.322679 5.667000
v -0.658232 2.311614 5.640000
v -0.643431 2.313255 5.644000
v -0.630945 2.323503 5.669000
v -0.614632 2.319817 5.660000
v -0.596992 2.310803 5.638000
v -0.585764 2.326790 5.677000
v -0.569905 2.324744 5.672000
v -0.552899 2.317780 5.655000
v -0.537221 2.316144 5.651000
v -0.523043 2.321066 5.663000
v -0.507993 2.322299 5.666000
v -0.489883 2.309188 5.634000
v -0.474642 2.309191 5.634000
v -0.459727 2.310835 5.638000
v -0.444870 2.312889 5.643000
v -0.429528 2.312483 5.642000
v -0.414119 2.311667 5.640000
v -0.398650 2.310442 5.637000
v -0.383672 2.312086 5.641000
v -0.368478 2.312500 5.642000
v -0.352964 2.310864 5.638000
v -0.337712 2.310868 5.638000
v -0.322803 2.313332 5.644000
v -0.308298 2.319074 5.658000
v -0.293043 2.319487 5.659000
v -0.277783 2.319901 5.660000
v -0.262146 2.317035 5.653000
v -0.246897 2.317449 5.654000
v -0.231273 2.314173 5.646000
v -0.216037 2.314586 5.647000
v -0.200867 2.315818 5.650000
v -0.185976 2.320740 5.662000
v -0.170809 2.322792 5.667000
v -0.155423 2.321975 5.665000
v -0.139973 2.319927 5.660000
v -0.124661 2.319929 5.660000
v -0.109464 2.322390 5.666000
v -0.094219 2.324441 5.671000
v -0.078779 2.321573 5.664000
v -0.063389 2.319115 5.658000
v -0.048073 2.318706 5.657000
v -0.032838 2.323625 5.669000
v -0.017495 2.322806 5.667000
v -0.002162 2.321576 5.664000
v 0.013161 2.321576 5.664000
v 0.028510 2.323625 5.669000
v 0.043885 2.325674 5.674000
v 0.059257 2.326493 5.676000
v 0.074704 2.329361 5.683000
v 0.090032 2.328131 5.680000
v 0.105324 2.326489 5.676000
v 0.120616 2.325258 5.673000
v 0.136035 2.326486 5.676000
v 0.151631 2.330173 5.685000
v 0.167129 2.331810 5.689000
v 0.182455 2.330988 5.687000
v 0.197493 2.326886 5.677000
v 0.212813 2.326473 5.676000
v 0.228410 2.328929 5.682000
v 0.243953 2.330566 5.686000
v 0.259609 2.333022 5.692000
v 0.274911 2.332198 5.690000
v 0.290100 2.330555 5.686000
v 0.305106 2.327682 5.679000
v 0.320751 2.329728 5.684000
v 0.336838 2.334642 5.696000
v 0.352927 2.339147 5.707000
v 0.368172 2.337913 5.704000
v 0.383603 2.337909 5.704000
v 0.398893 2.337085 5.702000
v 0.414391 2.337490 5.703000
v 0.429140 2.333797 5.694000
v 0.444778 2.335023 5.697001
v 0.460431 2.336248 5.700000
v 0.476268 2.338293 5.705000
v 0.491270 2.336240 5.700000
v 0.507489 2.339924 5.709000
v 0.522841 2.339511 5.708000
v 0.537716 2.337048 5.702000
v 0.552365 2.333766 5.694000
v 0.568267 2.335811 5.699000
v 0.584605 2.339497 5.708000
v 0.600571 2.341543 5.713000
v 0.616242 2.342360 5.715000
v 0.632254 2.344407 5.720000
v 0.647388 2.343175 5.717000
v 0.661926 2.339895 5.709000
v 0.677488 2.340303 5.710000
v 0.693542 2.342351 5.715000
v 0.709250 2.343170 5.717000
v 0.724843 2.343580 5.718000
v 0.740182 2.343171 5.717000
v 0.755913 2.343991 5.719000
v 0.771385 2.343992 5.719000
v 0.787545 2.346044 5.724000
v 0.802609 2.344816 5.721000
v 0.818230 2.345229 5.722000
v 0.834585 2.347692 5.728000
v 0.850825 2.349746 5.733000
v 0.865732 2.348112 5.729000
v 0.880309 2.345659 5.723000
v 0.896577 2.347715 5.728000
v 0.913031 2.350182 5.734000
v 0.929519 2.352650 5.740000
v 0.945216 2.353069 5.741000
v 0.959412 2.349801 5.733000
v 0.974076 2.347763 5.728000
v 0.989060 2.346546 5.725000
v 1.005431 2.348608 5.730000
v 1.021296 2.349443 5.732000
v 1.037172 2.350279 5.734000
v 1.053243 2.351525 5.737000
v 1.069518 2.353183 5.741000
v 1.085248 2.353613 5.742000
v 1.100792 2.353634 5.742000
v 1.116338 2.353656 5.742000
v 1.132476 2.354910 5.745000
v 1.148831 2.356574 5.749000
v 1.163791 2.355371 5.746000
v 1.180378 2.357450 5.751000
v 1.195745 2.357070 5.750000
v 1.212373 2.359151 5.755000
v 1.226894 2.357135 5.750000
v 1.243551 2.359219 5.755000
v 1.259581 2.360076 5.757000
v 1.277173 2.363805 5.766000
v 1.293470 2.365075 5.769000
v 1.306835 2.361018 5.759000
v 1.320377 2.357374 5.750000
v 1.334569 2.354960 5.744000
v 1.352491 2.359109 5.754000
v 1.368567 2.359980 5.756000
v 1.385859 2.362904 5.763000
v 1.402704 2.365009 5.768000
v 1.419087 2.366298 5.771000
v 1.433002 2.363488 5.764000
v 1.449394 2.364781 5.767000
v 1.466822 2.367717 5.774000
v 1.329213 2.016674 4.917000
v 1.359243 2.021744 4.929000
v 1.368742 2.016078 4.915000
v 1.377604 2.009595 4.899000
v 1.382692 1.997782 4.870000
v 1.678581 2.379904 5.801000
v 1.694366 2.380012 5.801000
v 1.709565 2.379303 5.799000
v 1.724461 2.378187 5.796000
v 1.740845 2.379126 5.798000
v 1.757547 2.380479 5.801000
v 1.773353 2.380605 5.801000
v 1.787930 2.379093 5.797000
v 1.802801 2.377996 5.794000
v 1.819544 2.379365 5.797000
v 1.833775 2.377454 5.792000
v 1.848942 2.376779 5.790000
v 1.863459 2.375287 5.786000
v 1.881858 2.378725 5.794000
v 1.900960 2.382990 5.804000
v 1.919792 2.386848 5.813000
v 1.936682 2.388249 5.816000
v 1.952923 2.388832 5.817000
v 1.968498 2.388599 5.816000
v 1.983391 2.387549 5.813000
v 1.997587 2.385682 5.808000
v 2.011069 2.382999 5.801000
v 2.031507 2.388536 5.814000
v 2.049559 2.391203 5.820000
v 2.065521 2.391411 5.820000
v 2.079345 2.389158 5.814000
v 2.094584 2.388554 5.812000
v 2.112000 2.390421 5.816000
v 2.130177 2.393117 5.822001
v 2.144708 2.391707 5.818000
v 2.163683 2.395236 5.826000
v 2.180465 2.396306 5.828000
v 2.199152 2.399437 5.835001
v 2.214089 2.398462 5.832000
v 2.228254 2.396670 5.827000
v 2.243941 2.396529 5.826000
v 2.264287 2.401332 5.837000
v 2.283923 2.405319 5.846000
v 2.300471 2.406021 5.847000
v 2.316638 2.406318 5.847000
v 2.330821 2.404565 5.842000
v 2.351816 2.409815 5.854000
v 2.373293 2.415486 5.867000
v 2.390781 2.417047 5.870000
v 2.402146 2.412438 5.858000
v 2.415932 2.410307 5.852000
v 2.435101 2.413538 5.859000
v 2.455575 2.418012 5.869000
v 2.468537 2.415079 5.861000
v 2.478922 2.409679 5.847000
v 2.498632 2.413354 5.855000
v 2.521405 2.419923 5.870000
v 2.537359 2.419904 5.869000
v 2.547664 2.414534 5.855000
v 2.576736 2.426904 5.884000
v 2.594085 2.428149 5.886000
v 2.603033 2.421564 5.869000
v 2.623951 2.426127 5.879000
v 2.635958 2.422445 5.869000
v 2.654252 2.424550 5.873000
v 2.669855 2.424187 5.871000
v 2.671737 2.411444 5.839000
v 2.691410 2.414814 5.846000
v 2.723002 2.414561 5.843000
v 2.788275 2.458054 5.947001
v 1.928695 1.305320 3.102000
v -3.672978 2.218833 5.227000
v -3.724751 2.259177 5.326000
v -3.709809 2.259219 5.330000
v -3.615939 2.247524 5.321000
v -3.614250 2.284208 5.422000
v -3.604967 2.317264 5.514000
v -3.559473 2.297834 5.471000
v -3.530489 2.288941 5.453000
v -3.467243 2.267472 5.408000
v -3.459192 2.272079 5.422000
v -3.457449 2.280888 5.446000
v -3.470132 2.299334 5.493000
v -3.442841 2.301515 5.504000
v -3.432634 2.304930 5.515000
v -3.421165 2.307524 5.524000
v -3.374558 2.286334 5.476000
v -3.328112 2.275352 5.455000
v -3.341881 2.305713 5.533000
v -3.255159 2.277196 5.472000
v -3.253995 2.287013 5.498000
v -3.265666 2.305984 5.546000
v -3.216744 2.282146 5.491000
v -3.186256 2.271222 5.467000
v -3.181457 2.278593 5.487000
v -3.131723 2.275458 5.486000
v -3.111429 2.271679 5.479000
v -3.081039 2.260457 5.454000
v -3.091851 2.279501 5.502000
v -3.086756 2.286948 5.522000
v -3.048768 2.269977 5.483000
v -3.016016 2.256756 5.453000
v -3.020330 2.271276 5.490000
v -3.007492 2.272978 5.496000
v -2.983760 2.266423 5.482000
v -2.967175 2.265258 5.481000
v -2.957083 2.269064 5.492000
v -2.943205 2.269988 5.496000
v -2.928265 2.270098 5.498000
v -2.917576 2.273522 5.508000
v -2.896844 2.269115 5.499000
v -2.877761 2.265960 5.493000
v -2.859778 2.263644 5.489000
v -2.849615 2.267524 5.500000
v -2.826529 2.261109 5.486000
v -2.810720 2.260478 5.486000
v -2.795443 2.260269 5.487000
v -2.782208 2.261718 5.492000
v -2.761914 2.257414 5.483000
v -2.749706 2.259707 5.490000
v -2.729013 2.255014 5.480000
v -2.714338 2.255271 5.482000
v -2.701149 2.256771 5.487000
v -2.687951 2.258281 5.492000
v -2.685449 2.268843 5.519000
v -2.674104 2.272012 5.528000
v -2.655032 2.268615 5.521000
v -2.640321 2.268926 5.523000
v -2.615636 2.260621 5.504000
v -2.595328 2.256025 5.494000
v -2.579790 2.255545 5.494000
v -2.567534 2.257947 5.501000
v -2.559432 2.264050 5.517000
v -2.539727 2.259903 5.508000
v -2.518257 2.254124 5.495000
v -2.502340 2.253278 5.494000
v -2.489160 2.254901 5.499000
v -2.482265 2.262271 5.518000
v -2.469466 2.264318 5.524000
v -2.453094 2.263093 5.522000
v -2.435422 2.260648 5.517000
v -2.421302 2.261489 5.520000
v -2.408486 2.263566 5.526000
v -2.392185 2.262373 5.524000
v -2.374187 2.259550 5.518000
v -2.355381 2.255917 5.510000
v -2.340453 2.255976 5.511000
v -2.329752 2.260136 5.522000
v -2.313971 2.259390 5.521000
v -2.298208 2.258652 5.520000
v -2.282461 2.257920 5.519000
v -2.271661 2.262105 5.530000
v -2.257138 2.262614 5.532000
v -2.242616 2.263129 5.534000
v -2.225275 2.260788 5.529000
v -2.209571 2.260090 5.528000
v -2.193883 2.259398 5.527000
v -2.178210 2.258713 5.526000
v -2.162944 2.258443 5.526000
v -2.147297 2.257769 5.525000
v -2.135140 2.260780 5.533000
v -2.121414 2.262162 5.537000
v -2.109957 2.266000 5.547000
v -2.095055 2.266166 5.548000
v -2.078282 2.264297 5.544000
v -2.061539 2.262433 5.540000
v -2.046673 2.262616 5.541000
v -2.029609 2.260355 5.536000
v -2.011853 2.257284 5.529000
v -1.996309 2.256667 5.528000
v -1.984363 2.260138 5.537000
v -1.970595 2.261571 5.541000
v -1.957519 2.263827 5.547000
v -1.943015 2.264454 5.549000
v -1.927813 2.264269 5.549000
v -1.912272 2.263682 5.548000
v -1.898795 2.265547 5.553000
v -1.883600 2.265377 5.553000
v -1.866729 2.263171 5.548000
v -1.847555 2.258115 5.536000
v -1.832755 2.258366 5.537000
v -1.817956 2.258622 5.538000
v -1.805435 2.261736 5.546000
v -1.789970 2.261184 5.545000
v -1.773236 2.259005 5.540000
v -1.758755 2.259685 5.542000
v -1.745212 2.261591 5.547000
v -1.732583 2.264724 5.555000
v -1.717440 2.264599 5.555000
v -1.700158 2.261625 5.548000
v -1.685043 2.261507 5.548000
v -1.671137 2.263024 5.552000
v -1.656319 2.263321 5.553000
v -1.641203 2.263214 5.553000
v -1.626970 2.264333 5.556000
v -1.612724 2.265455 5.559000
v -1.597890 2.265766 5.560000
v -1.582201 2.264857 5.558000
v -1.567935 2.265989 5.561000
v -1.552261 2.265086 5.559000
v -1.539366 2.268261 5.567000
v -1.523966 2.267771 5.566000
v -1.509388 2.268507 5.568000
v -1.491850 2.264764 5.559000
v -1.476754 2.264691 5.559000
v -1.463239 2.267064 5.565000
v -1.452035 2.273107 5.580000
v -1.437921 2.274670 5.584000
v -1.422767 2.274607 5.584000
v -1.406356 2.272510 5.579000
v -1.390224 2.270822 5.575000
v -1.375842 2.271988 5.578000
v -1.361446 2.273156 5.581000
v -1.347036 2.274327 5.584000
v -1.330942 2.272648 5.580000
v -1.315578 2.272194 5.579000
v -1.300689 2.272556 5.580000
v -1.285795 2.272920 5.581000
v -1.271581 2.274508 5.585000
v -1.256447 2.274469 5.585000
v -1.242203 2.276061 5.589000
v -1.226183 2.274396 5.585000
v -1.211054 2.274363 5.585000
v -1.196139 2.274739 5.586000
v -1.182278 2.277152 5.592000
v -1.166716 2.276308 5.590000
v -1.151578 2.276281 5.590000
v -1.136441 2.276256 5.590000
v -1.122308 2.278268 5.595000
v -1.107951 2.279874 5.599000
v -1.092598 2.279446 5.598000
v -1.077058 2.278612 5.596000
v -1.060961 2.276557 5.591000
v -1.046014 2.276947 5.592000
v -1.031247 2.277746 5.594000
v -1.017196 2.280174 5.600000
v -1.002398 2.280975 5.602000
v -0.987766 2.282184 5.605000
v -0.972250 2.281358 5.603000
v -0.957430 2.282162 5.605000
v -0.942767 2.283374 5.608000
v -0.928419 2.285401 5.613000
v -0.912418 2.283358 5.608000
v -0.897084 2.282944 5.607000
v -0.880497 2.279274 5.598000
v -0.867206 2.284154 5.610000
v -0.852332 2.284965 5.612000
v -0.837298 2.285368 5.613000
v -0.821233 2.282923 5.607000
v -0.806064 2.282920 5.607000
v -0.791601 2.284955 5.612000
v -0.777110 2.286989 5.617000
v -0.762728 2.289432 5.623000
v -0.747650 2.289839 5.624000
v -0.731915 2.288211 5.620000
v -0.716584 2.287805 5.619000
v -0.701883 2.289435 5.623000
v -0.687771 2.293101 5.632000
v -0.672416 2.292696 5.631000
v -0.656717 2.291071 5.627000
v -0.641723 2.291888 5.629000
v -0.626941 2.293520 5.633000
v -0.611378 2.292302 5.630000
v -0.595407 2.289456 5.623000
v -0.580402 2.290274 5.625000
v -0.566291 2.294757 5.636000
v -0.551436 2.296390 5.640000
v -0.536180 2.296395 5.640000
v -0.520646 2.295178 5.637000
v -0.505307 2.294776 5.636000
v -0.489800 2.293560 5.633000
v -0.475068 2.296007 5.639000
v -0.460140 2.297641 5.643000
v -0.445269 2.299682 5.648000
v -0.429762 2.298466 5.645000
v -0.414491 2.298471 5.645000
v -0.398796 2.296033 5.639000
v -0.383881 2.298074 5.644000
v -0.368547 2.297672 5.643000
v -0.353219 2.297269 5.642000
v -0.338256 2.299310 5.647000
v -0.323151 2.300536 5.650000
v -0.308683 2.306648 5.665000
v -0.292892 2.302988 5.656000
v -0.277738 2.304214 5.659000
v -0.262057 2.300961 5.651000
v -0.246988 2.303000 5.656000
v -0.231768 2.303818 5.658000
v -0.216538 2.304636 5.660000
v -0.201012 2.302197 5.654000
v -0.185651 2.301385 5.652000
v -0.170571 2.304239 5.659000
v -0.155343 2.305463 5.662000
v -0.140000 2.305058 5.661000
v -0.124575 2.303025 5.656000
v -0.109389 2.305470 5.662000
v -0.094154 2.307507 5.667000
v -0.078822 2.307509 5.667000
v -0.063423 2.305067 5.661000
v -0.048150 2.307104 5.666000
v -0.032862 2.309955 5.673000
v -0.017520 2.310770 5.675000
v -0.002163 2.307105 5.666000
v 0.013154 2.305069 5.661000
v 0.028485 2.306290 5.664000
v 0.043847 2.308326 5.669000
v 0.059174 2.307918 5.668000
v 0.074561 2.309545 5.672000
v 0.089874 2.308729 5.670000
v 0.105288 2.310356 5.674000
v 0.120682 2.311169 5.676000
v 0.136229 2.314424 5.684000
v 0.151847 2.318086 5.693000
v 0.167278 2.318491 5.694000
v 0.182426 2.315230 5.686000
v 0.197565 2.312377 5.679000
v 0.213041 2.313595 5.682000
v 0.228815 2.317664 5.692000
v 0.244214 2.317660 5.692000
v 0.259476 2.316434 5.689000
v 0.274673 2.314802 5.685000
v 0.290155 2.315612 5.687000
v 0.305594 2.316015 5.688000
v 0.321433 2.319267 5.696000
v 0.337256 2.322113 5.703000
v 0.353117 2.324958 5.710000
v 0.368499 2.324546 5.709000
v 0.383473 2.321691 5.702000
v 0.398478 2.319243 5.696000
v 0.413814 2.318831 5.695000
v 0.429069 2.318011 5.693000
v 0.444860 2.320042 5.698000
v 0.460274 2.320037 5.698000
v 0.476273 2.322882 5.705000
v 0.491619 2.322470 5.704000
v 0.507849 2.326129 5.713000
v 0.523029 2.324903 5.710000
v 0.538192 2.323676 5.707000
v 0.552951 2.320821 5.700000
v 0.568470 2.321224 5.701000
v 0.584404 2.323256 5.706000
v 0.600680 2.326509 5.714000
v 0.616892 2.329355 5.721000
v 0.632810 2.330980 5.725000
v 0.647051 2.326497 5.714000
v 0.661580 2.323237 5.706000
v 0.676660 2.322013 5.703000
v 0.693058 2.325268 5.711000
v 0.708879 2.326487 5.714000
v 0.724083 2.325671 5.712000
v 0.739535 2.325669 5.712000
v 0.755780 2.328112 5.718000
v 0.771923 2.330147 5.723000
v 0.787130 2.329333 5.721000
v 0.802186 2.328112 5.718000
v 0.818657 2.330964 5.725000
v 0.834728 2.332594 5.729000
v 0.850821 2.334226 5.733000
v 0.865122 2.330972 5.725000
v 0.880765 2.331383 5.726000
v 0.895788 2.330167 5.723000
v 0.911750 2.331394 5.726000
v 0.928377 2.334251 5.733000
v 0.944877 2.336701 5.739000
v 0.960239 2.336303 5.738000
v 0.974746 2.333869 5.732000
v 0.989048 2.331029 5.725000
v 1.004716 2.331448 5.726000
v 1.021281 2.333903 5.732000
v 1.038784 2.338396 5.743001
v 1.055246 2.340446 5.748000
v 1.071363 2.341684 5.751000
v 1.086174 2.340073 5.747000
v 1.100580 2.337648 5.741000
v 1.115733 2.336854 5.739000
v 1.132453 2.339318 5.745000
v 1.148606 2.340562 5.748000
v 1.164575 2.341401 5.750000
v 1.179734 2.340612 5.748000
v 1.195508 2.341047 5.749000
v 1.211709 2.342298 5.752000
v 1.227928 2.343550 5.755000
v 1.243085 2.342767 5.753000
v 1.259325 2.344023 5.756000
v 1.276248 2.346503 5.762000
v 1.293878 2.350206 5.771000
v 1.308154 2.347802 5.765000
v 1.322399 2.345401 5.759000
v 1.335917 2.341779 5.750000
v 1.352208 2.343047 5.753000
v 1.368992 2.345131 5.758000
v 1.387489 2.350069 5.770000
v 1.404351 2.352158 5.775000
v 1.418046 2.348954 5.767000
v 1.431947 2.346160 5.760000
v 1.447321 2.345812 5.759000
v 1.372182 1.988474 4.880000
v 1.673558 2.357121 5.784000
v 1.691630 2.360485 5.792000
v 1.706801 2.359777 5.790000
v 1.722264 2.359480 5.789001
v 1.739526 2.361632 5.794000
v 1.757122 2.364195 5.800000
v 1.772005 2.363094 5.797000
v 1.785950 2.360773 5.791000
v 1.800801 2.359679 5.788000
v 1.818465 2.362258 5.794000
v 1.832051 2.359541 5.787000
v 1.849435 2.361721 5.792000
v 1.864276 2.360643 5.789001
v 1.883652 2.365278 5.800000
v 1.899819 2.365840 5.801000
v 1.916987 2.367630 5.805000
v 1.935182 2.370648 5.812000
v 1.954093 2.374487 5.821000
v 1.972381 2.377515 5.828000
v 1.987303 2.376468 5.825000
v 1.998432 2.370938 5.811000
v 2.013997 2.370717 5.810000
v 2.031310 2.372541 5.814000
v 2.048300 2.373962 5.817000
v 2.066733 2.377021 5.824000
v 2.081993 2.376412 5.822001
v 2.099412 2.378257 5.826000
v 2.115044 2.378067 5.825000
v 2.131411 2.378699 5.826000
v 2.149266 2.380969 5.831000
v 2.163814 2.379571 5.827000
v 2.183212 2.383487 5.836000
v 2.199275 2.383734 5.836000
v 2.214969 2.383578 5.835001
v 2.226078 2.378526 5.822001
v 2.242130 2.378790 5.822001
v 2.260131 2.381103 5.827000
v 2.280123 2.385467 5.837000
v 2.299000 2.388612 5.844000
v 2.315548 2.389311 5.845000
v 2.330517 2.388382 5.842000
v 2.348291 2.390321 5.846000
v 2.369739 2.395948 5.859000
v 2.385975 2.396267 5.859000
v 2.397713 2.392093 5.848000
v 2.418482 2.396925 5.859000
v 2.437662 2.400129 5.866000
v 2.456893 2.403342 5.873000
v 2.466490 2.397149 5.857000
v 2.477282 2.392190 5.844000
v 2.494414 2.393377 5.846000
v 2.516294 2.399077 5.859000
v 2.538694 2.405196 5.873000
v 2.555964 2.406410 5.875000
v 2.569318 2.403946 5.868001
v 2.584852 2.403537 5.866000
v 2.598170 2.401087 5.859000
v 2.611019 2.398235 5.851000
v 2.645392 2.415069 5.891000
v 2.659672 2.413465 5.886000
v 2.667574 2.406129 5.867000
v 2.670352 2.394286 5.837000
v 2.692772 2.400089 5.850000
v 2.705555 2.397286 5.842000
v 2.743284 2.361211 5.748000
v 2.766792 2.367903 5.763000
v 2.759761 2.322270 5.648000
v -3.566260 2.183879 5.200000
v -3.573744 2.291718 5.495000
v -3.557007 2.290811 5.496000
v -3.539670 2.289508 5.496000
v -3.462778 2.249506 5.403000
v -3.442642 2.246184 5.398000
v -3.448604 2.259937 5.434000
v -3.450598 2.271199 5.464000
v -3.441140 2.274990 5.476000
v -3.435404 2.281285 5.494000
v -3.403468 2.270162 5.470000
v -3.387821 2.269851 5.472000
v -3.385141 2.278266 5.495000
v -3.321678 2.245663 5.419000
v -3.346548 2.272754 5.487000
v -3.375290 2.302734 5.562000
v -3.296351 2.269593 5.487000
v -3.270730 2.262372 5.472000
v -3.256538 2.263025 5.476000
v -3.248274 2.267823 5.490000
v -3.221125 2.259420 5.472000
v -3.210519 2.262596 5.482000
v -3.195808 2.262896 5.485000
v -3.169521 2.254962 5.468000
v -3.141639 2.245813 5.448000
v -3.133415 2.250695 5.462000
v -3.134271 2.262178 5.492000
v -3.110000 2.255549 5.478000
v -3.098268 2.257994 5.486000
v -3.085958 2.260040 5.493000
v -3.067489 2.257573 5.489000
v -3.062415 2.264988 5.509000
v -3.046746 2.264603 5.510000
v -3.030550 2.263820 5.510000
v -3.000706 2.252782 5.485000
v -2.972668 2.242996 5.463000
v -2.970223 2.252519 5.488000
v -2.956355 2.253432 5.492000
v -2.939277 2.251896 5.490000
v -2.927561 2.254472 5.498000
v -2.913176 2.255010 5.501000
v -2.905118 2.260476 5.516000
v -2.884426 2.256119 5.507000
v -2.871624 2.257918 5.513000
v -2.848451 2.251539 5.499000
v -2.826928 2.246402 5.488000
v -2.809075 2.244144 5.484000
v -2.798398 2.247625 5.494000
v -2.778063 2.243344 5.485000
v -2.767369 2.246844 5.495000
v -2.751631 2.246265 5.495000
v -2.735914 2.245697 5.495000
v -2.717247 2.242687 5.489000
v -2.700603 2.241323 5.487000
v -2.692796 2.247320 5.503000
v -2.681026 2.250057 5.511000
v -2.668746 2.252394 5.518000
v -2.655002 2.253516 5.522000
v -2.631694 2.246486 5.506000
v -2.617046 2.246812 5.508000
v -2.596737 2.242252 5.498000
v -2.583544 2.243819 5.503000
v -2.571738 2.246617 5.511000
v -2.559440 2.249015 5.518000
v -2.543431 2.248161 5.517000
v -2.520112 2.240797 5.500000
v -2.501457 2.237517 5.493000
v -2.494624 2.244836 5.512000
v -2.483202 2.248088 5.521000
v -2.465038 2.245240 5.515000
v -2.447811 2.243216 5.511000
v -2.435917 2.246083 5.519000
v -2.420482 2.245702 5.519000
v -2.408113 2.248177 5.526000
v -2.391820 2.246998 5.524000
v -2.377701 2.247859 5.527000
v -2.357168 2.242628 5.515000
v -2.342658 2.243098 5.517000
v -2.328994 2.244388 5.521000
v -2.316576 2.246904 5.528000
v -2.297053 2.242517 5.518000
v -2.285041 2.245453 5.526000
v -2.270120 2.245550 5.527000
v -2.258468 2.248904 5.536000
v -2.242725 2.248201 5.535000
v -2.225388 2.245881 5.530000
v -2.209288 2.244786 5.528000
v -2.195591 2.246133 5.532000
v -2.180304 2.245863 5.532000
v -2.163462 2.243975 5.528000
v -2.147428 2.242905 5.526000
v -2.135659 2.246305 5.535000
v -2.122316 2.248087 5.540000
v -2.108194 2.249063 5.543000
v -2.092176 2.248016 5.541000
v -2.077302 2.248192 5.542000
v -2.063174 2.249183 5.545000
v -2.048300 2.249370 5.546000
v -2.032695 2.248750 5.545000
v -2.016375 2.247325 5.542000
v -2.001162 2.247122 5.542000
v -1.988823 2.250167 5.550000
v -1.973602 2.249973 5.550000
v -1.957330 2.248568 5.547000
v -1.942131 2.248384 5.547000
v -1.926939 2.248205 5.547000
v -1.913131 2.249652 5.551000
v -1.897941 2.249482 5.551000
v -1.884113 2.250937 5.555000
v -1.867241 2.248750 5.550000
v -1.849401 2.245353 5.542000
v -1.833927 2.244796 5.541000
v -1.818793 2.244648 5.541000
v -1.805942 2.247340 5.548000
v -1.791122 2.247605 5.549000
v -1.774700 2.245849 5.545000
v -1.759258 2.245312 5.544000
v -1.746028 2.247614 5.550000
v -1.734017 2.251540 5.560000
v -1.718247 2.250609 5.558000
v -1.701266 2.248063 5.552000
v -1.684930 2.246330 5.548000
v -1.670425 2.247030 5.550000
v -1.655615 2.247328 5.551000
v -1.642577 2.250060 5.558000
v -1.628626 2.251579 5.562000
v -1.613497 2.251483 5.562000
v -1.598084 2.250984 5.561000
v -1.581826 2.249275 5.557000
v -1.568130 2.251212 5.562000
v -1.552735 2.250723 5.561000
v -1.539560 2.253475 5.568000
v -1.524435 2.253397 5.568000
v -1.510667 2.255345 5.573000
v -1.493118 2.251630 5.564000
v -1.479074 2.253178 5.568000
v -1.462908 2.251493 5.564000
v -1.449888 2.254665 5.572000
v -1.435025 2.255007 5.573000
v -1.421433 2.257375 5.579000
v -1.405290 2.255699 5.575000
v -1.391166 2.257262 5.579000
v -1.376282 2.257614 5.580000
v -1.362127 2.259182 5.584000
v -1.345298 2.256302 5.577000
v -1.329702 2.255446 5.575000
v -1.314355 2.254997 5.574000
v -1.300180 2.256574 5.578000
v -1.286446 2.258961 5.584000
v -1.272681 2.261350 5.590000
v -1.257760 2.261718 5.591000
v -1.242613 2.261683 5.591000
v -1.226589 2.260033 5.587000
v -1.210805 2.258788 5.584000
v -1.195039 2.257546 5.581000
v -1.181193 2.259945 5.587000
v -1.167525 2.262751 5.594000
v -1.152377 2.262726 5.594000
v -1.136621 2.261490 5.591000
v -1.120681 2.259850 5.587000
v -1.107733 2.264279 5.598000
v -1.092774 2.264665 5.599000
v -1.078003 2.265457 5.601000
v -1.061703 2.263014 5.595000
v -1.045625 2.260976 5.590000
v -1.030495 2.260963 5.590000
v -1.015367 2.260950 5.590000
v -1.001133 2.262961 5.595000
v -0.986169 2.263355 5.596000
v -0.971373 2.264154 5.598000
v -0.956225 2.264146 5.598000
v -0.942086 2.266565 5.604000
v -0.927750 2.268581 5.609000
v -0.913062 2.269789 5.612000
v -0.897238 2.268166 5.608000
v -0.881594 2.266949 5.605000
v -0.867357 2.269373 5.611000
v -0.852784 2.270988 5.615000
v -0.838041 2.272199 5.618000
v -0.821817 2.269367 5.611000
v -0.806351 2.268558 5.609000
v -0.791459 2.269367 5.611000
v -0.777110 2.271794 5.617000
v -0.762865 2.274626 5.624000
v -0.747252 2.273415 5.621000
v -0.731525 2.271799 5.617000
v -0.715693 2.269780 5.612000
v -0.701261 2.272209 5.618000
v -0.686797 2.274639 5.624000
v -0.671822 2.275452 5.626000
v -0.656487 2.275052 5.625000
v -0.641271 2.275056 5.625000
v -0.626389 2.276274 5.628000
v -0.611490 2.277492 5.631000
v -0.595835 2.275880 5.627000
v -0.580304 2.274671 5.624000
v -0.565191 2.275081 5.625000
v -0.550464 2.277109 5.630000
v -0.535519 2.278328 5.633000
v -0.519820 2.276312 5.628000
v -0.504506 2.275913 5.627000
v -0.489545 2.277133 5.630000
v -0.475326 2.281992 5.642000
v -0.460471 2.284020 5.647000
v -0.445432 2.285240 5.650000
v -0.429995 2.284437 5.648000
v -0.414937 2.285656 5.651000
v -0.399225 2.283235 5.645000
v -0.384227 2.284859 5.649000
v -0.368683 2.283247 5.645000
v -0.353600 2.284466 5.648000
v -0.338321 2.284471 5.648000
v -0.323098 2.284881 5.649000
v -0.308307 2.288527 5.658000
v -0.293000 2.288532 5.658000
v -0.277889 2.290154 5.662000
v -0.262247 2.287328 5.655000
v -0.247123 2.288950 5.659000
v -0.232018 2.290977 5.664000
v -0.216618 2.290172 5.662000
v -0.200945 2.286131 5.652000
v -0.185292 2.281685 5.641000
v -0.170393 2.286542 5.653000
v -0.155291 2.289376 5.660000
v -0.140077 2.290997 5.664000
v -0.124621 2.288573 5.658000
v -0.109430 2.291002 5.664000
v -0.094139 2.291813 5.666000
v -0.078865 2.293432 5.670000
v -0.063458 2.291007 5.664000
v -0.048117 2.290199 5.662000
v -0.032816 2.291413 5.665000
v -0.017502 2.293031 5.669000
v -0.002165 2.293436 5.670000
v 0.013159 2.290605 5.663000
v 0.028485 2.291009 5.664000
v 0.043802 2.290604 5.663000
v 0.059133 2.291007 5.664000
v 0.074483 2.291815 5.666000
v 0.089797 2.291409 5.665000
v 0.105142 2.291811 5.666000
v 0.120492 2.292214 5.667000
v 0.136088 2.296661 5.678000
v 0.151609 2.299085 5.684000
v 0.167163 2.301509 5.690000
v 0.182301 2.298270 5.682000
v 0.197673 2.298266 5.682000
v 0.213270 2.300689 5.688000
v 0.229141 2.305539 5.700000
v 0.244433 2.304322 5.697001
v 0.259480 2.301081 5.689000
v 0.274823 2.300672 5.688000
v 0.290364 2.301881 5.691000
v 0.305975 2.303494 5.695000
v 0.321551 2.304702 5.698000
v 0.337261 2.306719 5.703000
v 0.353122 2.309545 5.710000
v 0.368311 2.307921 5.706000
v 0.383545 2.306702 5.703000
v 0.398134 2.301843 5.691000
v 0.413529 2.301837 5.691000
v 0.428773 2.301022 5.689000
v 0.444397 2.302229 5.692000
v 0.459311 2.299796 5.686000
v 0.475443 2.303430 5.695000
v 0.491194 2.305042 5.699000
v 0.507677 2.309890 5.711000
v 0.523034 2.309479 5.710000
v 0.538575 2.309878 5.711000
v 0.553732 2.308659 5.708000
v 0.569073 2.308249 5.707000
v 0.584409 2.307838 5.706000
v 0.600264 2.309451 5.710000
v 0.616573 2.312681 5.718000
v 0.632593 2.314698 5.723000
v 0.647621 2.313076 5.719000
v 0.661816 2.308622 5.708000
v 0.677375 2.309023 5.709000
v 0.693425 2.311041 5.714000
v 0.709502 2.313060 5.719000
v 0.724085 2.310225 5.712000
v 0.739666 2.310627 5.713000
v 0.756575 2.315074 5.724000
v 0.772329 2.315881 5.726000
v 0.786856 2.313049 5.719000
v 0.801344 2.310216 5.712000
v 0.818084 2.313856 5.721000
v 0.833998 2.315070 5.724000
v 0.849780 2.315880 5.726000
v 0.864364 2.313455 5.720000
v 0.880454 2.315075 5.724000
v 0.895471 2.313864 5.721000
v 0.910949 2.313868 5.721000
v 0.927076 2.315491 5.725000
v 0.943553 2.317923 5.731000
v 0.959060 2.317930 5.731000
v 0.974227 2.317128 5.729000
v 0.989556 2.316731 5.728000
v 1.005407 2.317550 5.730000
v 1.021804 2.319582 5.735000
v 1.037867 2.320807 5.738000
v 1.054497 2.323246 5.744000
v 1.070230 2.323665 5.745000
v 1.085590 2.323276 5.744000
v 1.100946 2.322887 5.743001
v 1.116880 2.323714 5.745000
v 1.133812 2.326564 5.752000
v 1.149184 2.326180 5.751000
v 1.164146 2.324988 5.748000
v 1.178067 2.321775 5.740000
v 1.193817 2.322204 5.741000
v 1.210838 2.325062 5.748000
v 1.227685 2.327517 5.754000
v 1.243269 2.327547 5.754000
v 1.259729 2.329196 5.758000
v 1.276877 2.332061 5.765000
v 1.294289 2.335332 5.773000
v 1.308342 2.332537 5.766000
v 1.323965 2.332576 5.766000
v 1.337732 2.329381 5.758000
v 1.353808 2.330233 5.760000
v 1.369183 2.329873 5.759000
v 1.386718 2.333157 5.767000
v 1.402840 2.334015 5.769000
v 1.418237 2.333662 5.768000
v 1.431642 2.330075 5.759000
v 1.453042 2.339437 5.782000
v 1.473045 2.346374 5.799000
v 1.482617 2.336725 5.775000
v 1.507109 2.350547 5.809000
v 1.533875 2.343399 5.791000
v 1.556286 2.353588 5.816000
v 1.572079 2.353663 5.816000
v 1.586237 2.351313 5.810000
v 1.641153 2.339916 5.781000
v 1.657730 2.341224 5.784000
v 1.672011 2.339296 5.779000
v 1.688898 2.341015 5.783000
v 1.704631 2.341117 5.783000
v 1.721558 2.342843 5.787000
v 1.739112 2.345382 5.793000
v 1.757308 2.348734 5.801000
v 1.772189 2.347637 5.798000
v 1.786751 2.346138 5.794000
v 1.802850 2.346668 5.795000
v 1.818960 2.347202 5.796000
v 1.832548 2.344499 5.789001
v 1.848656 2.345041 5.790000
v 1.866063 2.347206 5.795000
v 1.882853 2.348566 5.798000
v 1.901630 2.352361 5.807000
v 1.916829 2.351704 5.805000
v 1.931024 2.349837 5.800000
v 1.948554 2.352025 5.805000
v 1.968148 2.356649 5.816000
v 1.984738 2.357631 5.818000
v 1.999970 2.356998 5.816000
v 2.014504 2.355558 5.812000
v 2.032167 2.357771 5.817000
v 2.048455 2.358367 5.818000
v 2.066531 2.360996 5.824000
v 2.083574 2.362414 5.827000
v 2.102082 2.365460 5.834000
v 2.118820 2.366483 5.836000
v 2.137040 2.369135 5.842000
v 2.148299 2.364086 5.829000
v 2.163950 2.363909 5.828000
v 2.178482 2.362522 5.824000
v 2.200159 2.368847 5.839000
v 2.215476 2.368283 5.837000
v 2.231172 2.368129 5.836000
v 2.246102 2.367170 5.833000
v 2.261024 2.366217 5.830000
v 2.276721 2.366082 5.829000
v 2.295962 2.369606 5.837000
v 2.314862 2.372732 5.844000
v 2.332613 2.374647 5.848000
v 2.345577 2.371695 5.840000
v 2.362957 2.373218 5.843000
v 2.382806 2.377184 5.852000
v 2.403127 2.381565 5.862000
v 2.420213 2.382704 5.864000
v 2.441892 2.388319 5.877000
v 2.459055 2.389473 5.879000
v 2.470767 2.385350 5.868001
v 2.482007 2.380827 5.856000
v 2.495325 2.378343 5.849000
v 2.518493 2.385220 5.865000
v 2.541764 2.392106 5.881000
v 2.555134 2.389645 5.874000
v 2.563662 2.382716 5.856000
v 2.578273 2.381491 5.852000
v 2.594205 2.381494 5.851000
v 2.616839 2.387611 5.865000
v 2.640913 2.394960 5.882000
v 2.657418 2.395398 5.882000
v 2.661210 2.384440 5.854000
v 2.675838 2.383263 5.850000
v 2.699664 2.390244 5.866000
v 2.703686 2.379713 5.839000
v 2.718713 2.351410 5.766000
v 2.748780 2.363740 5.795000
v 2.770440 2.368742 5.806000
v 2.765301 2.350903 5.761000
v 2.774894 2.345719 5.747000
v -3.747599 2.251904 5.389000
v -3.686285 2.260801 5.429000
v -3.577421 2.268999 5.476000
v -3.564617 2.270576 5.483000
v -3.575758 2.287484 5.527000
v -3.561563 2.288260 5.532000
v -3.483960 2.248127 5.438000
v -3.457360 2.240699 5.423000
v -3.460718 2.252706 5.455000
v -3.431166 2.253223 5.462000
v -3.436115 2.266495 5.497000
v -3.360704 2.236622 5.430000
v -3.367404 2.251170 5.468000
v -3.326901 2.254540 5.484000
v -3.316232 2.257612 5.494000
v -3.289325 2.249607 5.477000
v -3.285863 2.257637 5.499000
v -3.254401 2.256903 5.502000
v -3.228412 2.249384 5.486000
v -3.213679 2.249674 5.489000
v -3.209447 2.257352 5.510000
v -3.185421 2.251115 5.497000
v -3.152858 2.238757 5.469000
v -3.144011 2.243200 5.482000
v -3.139682 2.250926 5.503000
v -3.122205 2.249256 5.501000
v -3.092999 2.250045 5.507000
v -3.053831 2.232488 5.466000
v -3.049392 2.240271 5.487000
v -3.049832 2.251734 5.517000
v -3.029230 2.247698 5.509000
v -2.997765 2.235520 5.481000
v -2.966789 2.234866 5.483000
v -2.952409 2.235372 5.486000
v -2.936432 2.234668 5.486000
v -2.917286 2.231533 5.480000
v -2.906670 2.234925 5.490000
v -2.893389 2.236291 5.495000
v -2.892147 2.247026 5.523000
v -2.866810 2.239056 5.505000
v -2.843674 2.232728 5.491000
v -2.825275 2.230072 5.486000
v -2.813073 2.232306 5.493000
v -2.803908 2.236987 5.506000
v -2.787095 2.235584 5.504000
v -2.759237 2.225257 5.480000
v -2.759073 2.237275 5.511000
v -2.740831 2.234685 5.506000
v -2.720659 2.230483 5.497000
v -2.702033 2.227510 5.491000
v -2.689332 2.229416 5.497000
v -2.677102 2.231735 5.504000
v -2.661465 2.231225 5.504000
v -2.644886 2.229914 5.502000
v -2.632637 2.232260 5.509000
v -2.614189 2.229347 5.503000
v -2.597682 2.228064 5.501000
v -2.584958 2.230030 5.507000
v -2.574549 2.234029 5.518000
v -2.562240 2.236415 5.525000
v -2.542993 2.232738 5.517000
v -2.521058 2.226644 5.503000
v -2.508778 2.229055 5.510000
v -2.495569 2.230665 5.515000
v -2.482796 2.232687 5.521000
v -2.460619 2.226225 5.506000
v -2.444314 2.225028 5.504000
v -2.432446 2.227881 5.512000
v -2.421425 2.231550 5.522000
v -2.408182 2.233204 5.527000
v -2.393625 2.233653 5.529000
v -2.378210 2.233302 5.529000
v -2.356825 2.227303 5.515000
v -2.344021 2.229390 5.521000
v -2.329930 2.230272 5.524000
v -2.319186 2.234390 5.535000
v -2.302149 2.232459 5.531000
v -2.284732 2.230132 5.526000
v -2.269407 2.229830 5.526000
v -2.256540 2.231955 5.532000
v -2.242030 2.232472 5.534000
v -2.226312 2.231785 5.533000
v -2.210610 2.231105 5.532000
v -2.196908 2.232448 5.536000
v -2.182010 2.232586 5.537000
v -2.166725 2.232327 5.537000
v -2.151839 2.232478 5.538000
v -2.137341 2.233037 5.540000
v -2.123224 2.234005 5.543000
v -2.107198 2.232964 5.541000
v -2.092701 2.233540 5.543000
v -2.077077 2.232912 5.542000
v -2.062583 2.233499 5.544000
v -2.046240 2.232077 5.541000
v -2.028821 2.229452 5.535000
v -2.014716 2.230457 5.538000
v -2.000241 2.231065 5.540000
v -1.987913 2.234093 5.548000
v -1.973058 2.234307 5.549000
v -1.955735 2.231708 5.543000
v -1.940902 2.231932 5.544000
v -1.926417 2.232563 5.546000
v -1.913651 2.235211 5.553000
v -1.897092 2.233436 5.549000
v -1.882934 2.234483 5.552000
v -1.866075 2.232315 5.547000
v -1.850584 2.231761 5.546000
v -1.836096 2.232418 5.548000
v -1.821275 2.232677 5.549000
v -1.806128 2.232538 5.549000
v -1.790663 2.232000 5.548000
v -1.773929 2.229857 5.543000
v -1.758813 2.229730 5.543000
v -1.744646 2.230814 5.546000
v -1.733585 2.235922 5.559000
v -1.718440 2.235806 5.559000
v -1.703605 2.236095 5.560000
v -1.686643 2.233573 5.554000
v -1.671824 2.233869 5.555000
v -1.656408 2.233365 5.554000
v -1.643955 2.236885 5.563000
v -1.629702 2.237995 5.566000
v -1.614564 2.237903 5.566000
v -1.598856 2.237009 5.564000
v -1.583731 2.236922 5.564000
v -1.569738 2.238447 5.568000
v -1.553492 2.236758 5.564000
v -1.539206 2.237887 5.567000
v -1.524633 2.238616 5.569000
v -1.510324 2.239750 5.572000
v -1.494122 2.238073 5.568000
v -1.479273 2.238408 5.569000
v -1.463633 2.237540 5.567000
v -1.449306 2.238684 5.570000
v -1.434966 2.239831 5.573000
v -1.420866 2.241382 5.577000
v -1.405992 2.241730 5.578000
v -1.391612 2.242884 5.581000
v -1.377958 2.245245 5.587000
v -1.362323 2.244393 5.585000
v -1.345494 2.241535 5.578000
v -1.328466 2.238277 5.570000
v -1.314313 2.239844 5.574000
v -1.299441 2.240206 5.575000
v -1.286408 2.243785 5.584000
v -1.271962 2.244956 5.587000
v -1.257501 2.246127 5.590000
v -1.241692 2.244890 5.587000
v -1.225900 2.243655 5.584000
v -1.210993 2.244028 5.585000
v -1.195012 2.242395 5.581000
v -1.181168 2.244780 5.587000
v -1.167918 2.248373 5.596000
v -1.153179 2.249155 5.598000
v -1.137413 2.247928 5.595000
v -1.120862 2.245097 5.588000
v -1.105736 2.245079 5.588000
v -1.091586 2.247072 5.593000
v -1.078179 2.250673 5.602000
v -1.063017 2.250659 5.602000
v -1.046921 2.248637 5.597000
v -1.030483 2.245813 5.590000
v -1.015719 2.246607 5.592000
v -1.001839 2.249410 5.599000
v -0.987041 2.250205 5.601000
v -0.971712 2.249795 5.600000
v -0.956731 2.250191 5.601000
v -0.941744 2.250587 5.602000
v -0.926918 2.251386 5.604000
v -0.911594 2.250981 5.603000
v -0.897875 2.254594 5.612000
v -0.883007 2.255395 5.614000
v -0.869056 2.258608 5.622000
v -0.853239 2.257000 5.618000
v -0.838339 2.257803 5.620000
v -0.822550 2.256197 5.616000
v -0.806926 2.254993 5.613000
v -0.792166 2.256200 5.616000
v -0.777665 2.258211 5.621000
v -0.763274 2.260624 5.627000
v -0.747787 2.259824 5.625000
v -0.731789 2.257417 5.619000
v -0.716334 2.256617 5.617000
v -0.701265 2.257024 5.618000
v -0.687167 2.260644 5.627000
v -0.671946 2.260649 5.627000
v -0.656492 2.259851 5.625000
v -0.640706 2.257848 5.620000
v -0.625838 2.259059 5.623000
v -0.611062 2.260672 5.627000
v -0.595946 2.261080 5.628000
v -0.580619 2.260685 5.627000
v -0.565499 2.261093 5.628000
v -0.550470 2.261904 5.630000
v -0.535431 2.262714 5.632000
v -0.520196 2.262721 5.632000
v -0.505050 2.263129 5.633000
v -0.490073 2.264342 5.636000
v -0.475164 2.265956 5.640000
v -0.460641 2.269578 5.649000
v -0.445438 2.269987 5.650000
v -0.430535 2.272003 5.655000
v -0.415384 2.272813 5.657000
v -0.399868 2.271615 5.654000
v -0.384301 2.270014 5.650000
v -0.368820 2.268815 5.647000
v -0.353543 2.268821 5.647000
v -0.338267 2.268828 5.647000
v -0.322761 2.267227 5.643000
v -0.307876 2.270045 5.650000
v -0.292902 2.272461 5.656000
v -0.277894 2.274877 5.662000
v -0.262484 2.274079 5.660000
v -0.246997 2.272477 5.656000
v -0.231859 2.274088 5.660000
v -0.216469 2.273289 5.658000
v -0.201020 2.271686 5.654000
v -0.185460 2.268476 5.646000
v -0.170487 2.272498 5.656000
v -0.155349 2.274912 5.662000
v -0.140129 2.276522 5.666000
v -0.124602 2.272909 5.657000
v -0.109412 2.275322 5.663000
v -0.094074 2.274922 5.662000
v -0.078853 2.277737 5.669000
v -0.063471 2.276131 5.665000
v -0.048169 2.277338 5.668000
v -0.032834 2.277338 5.668000
v -0.017518 2.279750 5.674000
v -0.002166 2.279750 5.674000
v 0.013178 2.278544 5.671000
v 0.028516 2.278142 5.670000
v 0.043872 2.278945 5.672000
v 0.059197 2.278140 5.670000
v 0.074590 2.279746 5.674000
v 0.089925 2.279342 5.673000
v 0.105311 2.280144 5.675000
v 0.120622 2.279338 5.673000
v 0.136162 2.282549 5.681000
v 0.151586 2.283350 5.683000
v 0.166990 2.283749 5.684000
v 0.182176 2.281334 5.678000
v 0.197711 2.283339 5.683000
v 0.213424 2.286951 5.692000
v 0.229266 2.291366 5.703000
v 0.244523 2.289755 5.699000
v 0.259759 2.288143 5.695000
v 0.275214 2.288539 5.696000
v 0.290828 2.290141 5.700000
v 0.306141 2.289332 5.698000
v 0.321500 2.288924 5.697001
v 0.337267 2.291329 5.703000
v 0.352942 2.292930 5.707000
v 0.368252 2.292120 5.705000
v 0.383148 2.288899 5.697001
v 0.398070 2.286080 5.690000
v 0.413826 2.288082 5.695000
v 0.429383 2.288879 5.697001
v 0.444794 2.288872 5.697001
v 0.459721 2.286455 5.691000
v 0.475283 2.287251 5.693000
v 0.491459 2.290860 5.702000
v 0.507861 2.295272 5.713000
v 0.523407 2.295667 5.714000
v 0.538675 2.294857 5.712000
v 0.553545 2.292439 5.706000
v 0.568880 2.292031 5.705000
v 0.584722 2.293631 5.709000
v 0.600270 2.294026 5.710000
v 0.616255 2.296028 5.715000
v 0.631604 2.295620 5.714000
v 0.647173 2.296016 5.715000
v 0.661937 2.293600 5.709000
v 0.677854 2.295201 5.713000
v 0.693187 2.294794 5.712000
v 0.708762 2.295191 5.713000
v 0.723836 2.293981 5.710000
v 0.740058 2.296387 5.716000
v 0.756710 2.299999 5.725000
v 0.772331 2.300398 5.726000
v 0.787408 2.299189 5.723000
v 0.801907 2.296375 5.716000
v 0.818228 2.298783 5.722000
v 0.833852 2.299184 5.723000
v 0.849779 2.300388 5.726000
v 0.864514 2.298379 5.721000
v 0.881068 2.301192 5.728000
v 0.896251 2.300390 5.726000
v 0.911901 2.300793 5.727000
v 0.927719 2.301600 5.729000
v 0.944207 2.304014 5.735000
v 0.959556 2.303617 5.734000
v 0.975070 2.303622 5.734000
v 0.990240 2.302824 5.732000
v 1.007504 2.306849 5.742000
v 1.022507 2.305652 5.739000
v 1.038579 2.306867 5.742000
v 1.053200 2.304868 5.737000
v 1.069657 2.306889 5.742000
v 1.085197 2.306901 5.742000
v 1.101122 2.307719 5.744000
v 1.117252 2.308939 5.747000
v 1.134385 2.312170 5.755000
v 1.148964 2.310179 5.750000
v 1.164125 2.309394 5.748000
v 1.178044 2.306201 5.740000
v 1.194625 2.308232 5.745000
v 1.210181 2.308256 5.745000
v 1.228084 2.312701 5.756000
v 1.244536 2.314334 5.760000
v 1.261230 2.316372 5.765000
v 1.276845 2.316403 5.765000
v 1.292909 2.317239 5.767000
v 1.307171 2.314862 5.761000
v 1.322779 2.314898 5.761000
v 1.339086 2.316141 5.764000
v 1.354470 2.315779 5.763000
v 1.370565 2.316625 5.765000
v 1.386671 2.317472 5.767000
v 1.404007 2.320332 5.774000
v 1.418678 2.318773 5.770000
v 1.434820 2.319628 5.772000
v 1.450222 2.319279 5.771000
v 1.466129 2.319736 5.772000
v 1.480246 2.317383 5.766000
v 1.497965 2.320658 5.774000
v 1.515730 2.323936 5.782000
v 1.530892 2.323198 5.780000
v 1.547920 2.325277 5.785000
v 1.564166 2.326152 5.787000
v 1.580972 2.327834 5.791000
v 1.597527 2.329117 5.794000
v 1.612153 2.327589 5.790000
v 1.625072 2.323651 5.780000
v 1.641632 2.324943 5.783000
v 1.659070 2.327445 5.789001
v 1.674520 2.327135 5.788000
v 1.689091 2.325622 5.784000
v 1.704234 2.324916 5.782000
v 1.721453 2.327029 5.787000
v 1.738102 2.328341 5.790000
v 1.754165 2.328852 5.791000
v 1.770850 2.330172 5.794000
v 1.788480 2.332701 5.800000
v 1.806459 2.335637 5.807000
v 1.821656 2.334957 5.805000
v 1.833681 2.330258 5.793000
v 1.849158 2.329988 5.792000
v 1.866567 2.332136 5.797000
v 1.885956 2.336701 5.808000
v 1.901808 2.336846 5.808000
v 1.916676 2.335788 5.805000
v 1.929868 2.332721 5.797000
v 1.945371 2.332477 5.796000
v 1.963244 2.335052 5.802000
v 1.983202 2.340049 5.814000
v 2.000137 2.341428 5.817000
v 2.017442 2.343215 5.821000
v 2.030234 2.339772 5.812000
v 2.046152 2.339959 5.812000
v 2.062787 2.340955 5.814000
v 2.080869 2.343567 5.820000
v 2.099713 2.346990 5.828000
v 2.117518 2.349210 5.833000
v 2.131701 2.347409 5.828000
v 2.147339 2.347224 5.827000
v 2.164093 2.348253 5.829000
v 2.181988 2.350496 5.834000
v 2.195774 2.348313 5.828000
v 2.217127 2.354195 5.842000
v 2.232066 2.353232 5.839000
v 2.250464 2.355903 5.845000
v 2.263087 2.352534 5.836000
v 2.276841 2.350379 5.830000
v 2.294505 2.352263 5.834000
v 2.315370 2.357379 5.846000
v 2.333519 2.359679 5.851000
v 2.348092 2.358357 5.847000
v 2.363057 2.357444 5.844000
v 2.383309 2.361782 5.854000
v 2.401169 2.363708 5.858000
v 2.419888 2.366447 5.864000
v 2.435327 2.365966 5.862000
v 2.455368 2.369932 5.871000
v 2.469156 2.367851 5.865000
v 2.481652 2.364564 5.856000
v 2.502640 2.369361 5.867000
v 2.518123 2.368917 5.865000
v 2.539225 2.373731 5.876000
v 2.553877 2.372494 5.872000
v 2.569834 2.372477 5.871000
v 2.576549 2.363980 5.849000
v 2.597785 2.368828 5.860000
v 2.617758 2.372474 5.868001
v 2.636444 2.374915 5.873000
v 2.639815 2.363615 5.844000
v 2.657129 2.364859 5.846000
v 2.683617 2.374204 5.868001
v 2.699661 2.374254 5.867000
v 2.699512 2.360147 5.831000
v 2.684599 2.319794 5.729000
v 2.725764 2.341739 5.782000
v 2.744008 2.343853 5.786000
v 2.811332 2.374049 5.858000
v -3.725027 2.196605 5.283000
v -3.732092 2.227486 5.369000
v -3.692918 2.213060 5.338000
v -3.688437 2.219391 5.357000
v -3.565419 2.227135 5.407000
v -3.575763 2.243096 5.449000
v -3.572179 2.250418 5.470000
v -3.524997 2.259291 5.504000
v -3.506499 2.257243 5.502000
v -3.504550 2.265877 5.526000
v -3.450748 2.240913 5.468000
v -3.451986 2.251630 5.497000
v -3.399974 2.227555 5.441000
v -3.440377 2.264082 5.533000
v -3.405391 2.251101 5.504000
v -3.386017 2.248370 5.500000
v -3.365485 2.244842 5.494000
v -3.341982 2.239291 5.483000
v -3.330108 2.241518 5.491000
v -3.335122 2.255183 5.527000
v -3.316540 2.252946 5.524000
v -3.268744 2.230751 5.472000
v -3.249233 2.227743 5.467000
v -3.231562 2.225974 5.465000
v -3.224529 2.231551 5.481000
v -3.237336 2.250974 5.531000
v -3.221926 2.250870 5.533000
v -3.190897 2.239800 5.508000
v -3.172153 2.237290 5.504000
v -3.154613 2.235609 5.502000
v -3.144532 2.239223 5.513000
v -3.131013 2.240412 5.518000
v -3.115237 2.239990 5.519000
v -3.092187 2.234307 5.507000
v -3.065886 2.226208 5.489000
v -3.048610 2.224615 5.487000
v -3.051823 2.238031 5.522000
v -3.005933 2.215392 5.468000
v -2.995383 2.218702 5.478000
v -2.974468 2.214329 5.469000
v -2.967696 2.220495 5.486000
v -2.937345 2.220311 5.489000
v -2.922993 2.220843 5.492000
v -2.907589 2.220577 5.493000
v -2.890099 2.218707 5.490000
v -2.881550 2.223717 5.504000
v -2.861489 2.219850 5.496000
v -2.842016 2.216400 5.489000
v -2.827754 2.216999 5.492000
v -2.825272 2.226890 5.518000
v -2.807899 2.225086 5.515000
v -2.773858 2.209983 5.479000
v -2.765214 2.215060 5.493000
v -2.760014 2.222967 5.514000
v -2.747747 2.225237 5.521000
v -2.725068 2.219054 5.507000
v -2.706917 2.216510 5.502000
v -2.688323 2.213573 5.496000
v -2.669783 2.210647 5.490000
v -2.654680 2.210550 5.491000
v -2.643434 2.213682 5.500000
v -2.633110 2.217627 5.511000
v -2.619891 2.219165 5.516000
v -2.601467 2.216286 5.510000
v -2.582625 2.213015 5.503000
v -2.573635 2.218198 5.517000
v -2.561337 2.220573 5.524000
v -2.540720 2.215721 5.513000
v -2.523385 2.213692 5.509000
v -2.508821 2.214083 5.511000
v -2.496521 2.216490 5.518000
v -2.478802 2.214085 5.513000
v -2.460678 2.211287 5.507000
v -2.444378 2.210103 5.505000
v -2.432515 2.212942 5.513000
v -2.421936 2.216990 5.524000
v -2.413487 2.223052 5.540000
v -2.395006 2.219891 5.533000
v -2.380016 2.219948 5.534000
v -2.361189 2.216402 5.526000
v -2.344540 2.214869 5.523000
v -2.330450 2.215749 5.526000
v -2.319288 2.219442 5.536000
v -2.303504 2.218732 5.535000
v -2.288563 2.218829 5.536000
v -2.271164 2.216530 5.531000
v -2.258698 2.219045 5.538000
v -2.244988 2.220364 5.542000
v -2.229254 2.219686 5.541000
v -2.212737 2.218213 5.538000
v -2.196246 2.216747 5.535000
v -2.180176 2.215688 5.533000
v -2.163734 2.214234 5.530000
v -2.148095 2.213588 5.529000
v -2.133628 2.214148 5.531000
v -2.118776 2.214313 5.532000
v -2.103165 2.213683 5.531000
v -2.088702 2.214260 5.533000
v -2.074235 2.214842 5.535000
v -2.061626 2.217429 5.542000
v -2.045293 2.216021 5.539000
v -2.027885 2.213418 5.533000
v -2.012336 2.212820 5.532000
v -1.999326 2.215027 5.538000
v -1.986649 2.217639 5.545000
v -1.972164 2.218256 5.547000
v -1.954145 2.214878 5.539000
v -1.937227 2.212706 5.534000
v -1.923469 2.214136 5.538000
v -1.911418 2.217570 5.547000
v -1.895564 2.216610 5.545000
v -1.880065 2.216055 5.544000
v -1.864915 2.215904 5.544000
v -1.852105 2.218554 5.551000
v -1.837939 2.219610 5.554000
v -1.822777 2.219471 5.554000
v -1.805993 2.217338 5.549000
v -1.789887 2.216009 5.546000
v -1.774442 2.215482 5.545000
v -1.760276 2.216558 5.548000
v -1.745155 2.216439 5.548000
v -1.733157 2.220318 5.558000
v -1.718327 2.220605 5.559000
v -1.702883 2.220097 5.558000
v -1.686234 2.217995 5.553000
v -1.672324 2.219490 5.557000
v -1.658098 2.220590 5.560000
v -1.643860 2.221693 5.563000
v -1.627560 2.220004 5.559000
v -1.611865 2.219116 5.557000
v -1.597908 2.220628 5.561000
v -1.583649 2.221743 5.564000
v -1.569094 2.222462 5.566000
v -1.552856 2.220788 5.562000
v -1.539408 2.223109 5.568000
v -1.524562 2.223437 5.569000
v -1.510255 2.224566 5.572000
v -1.494056 2.222903 5.568000
v -1.480803 2.225635 5.575000
v -1.465149 2.224776 5.573000
v -1.450288 2.225117 5.574000
v -1.433880 2.223065 5.569000
v -1.419029 2.223411 5.570000
v -1.404176 2.223759 5.571000
v -1.391064 2.226903 5.579000
v -1.377171 2.228852 5.584000
v -1.362766 2.230005 5.587000
v -1.345451 2.226370 5.578000
v -1.328664 2.223536 5.571000
v -1.314982 2.225893 5.577000
v -1.300337 2.226655 5.579000
v -1.286834 2.229414 5.586000
v -1.271929 2.229781 5.587000
v -1.257020 2.230149 5.588000
v -1.241440 2.229322 5.586000
v -1.225433 2.227698 5.582000
v -1.210967 2.228869 5.585000
v -1.196058 2.229245 5.586000
v -1.182202 2.231616 5.592000
v -1.167479 2.232394 5.594000
v -1.152129 2.231975 5.593000
v -1.137394 2.232755 5.595000
v -1.122049 2.232339 5.594000
v -1.106511 2.231526 5.592000
v -1.090986 2.230714 5.590000
v -1.077781 2.234691 5.600000
v -1.064333 2.238271 5.609000
v -1.047845 2.235467 5.602000
v -1.032133 2.234261 5.599000
v -1.016618 2.233454 5.597000
v -1.002010 2.234644 5.600000
v -0.986506 2.233840 5.598000
v -0.971359 2.233835 5.598000
v -0.957067 2.235825 5.603000
v -0.941740 2.235423 5.602000
v -0.926253 2.234622 5.600000
v -0.911591 2.235817 5.603000
v -0.897553 2.238610 5.610000
v -0.883163 2.240605 5.615000
v -0.868746 2.242600 5.620000
v -0.853087 2.241404 5.617000
v -0.838340 2.242603 5.620000
v -0.822259 2.240211 5.614000
v -0.807647 2.241810 5.618000
v -0.792309 2.241414 5.617000
v -0.777807 2.243413 5.622000
v -0.762599 2.243417 5.622000
v -0.747392 2.243422 5.622000
v -0.732054 2.243028 5.621000
v -0.716722 2.242635 5.620000
v -0.701645 2.243039 5.621000
v -0.687295 2.245839 5.628000
v -0.672430 2.247042 5.631000
v -0.656731 2.245453 5.627000
v -0.640940 2.243465 5.622000
v -0.625844 2.243871 5.623000
v -0.611177 2.245874 5.628000
v -0.596589 2.248276 5.634000
v -0.581452 2.248682 5.635000
v -0.566611 2.250286 5.639000
v -0.551064 2.249097 5.636000
v -0.535723 2.248706 5.635000
v -0.520203 2.247516 5.632000
v -0.504789 2.246726 5.630000
v -0.489733 2.247532 5.632000
v -0.474835 2.249136 5.636000
v -0.460404 2.253135 5.646000
v -0.445367 2.254339 5.649000
v -0.430542 2.256742 5.655000
v -0.415464 2.257947 5.658000
v -0.399946 2.256757 5.655000
v -0.384035 2.253173 5.646000
v -0.368631 2.252382 5.644000
v -0.353550 2.253586 5.647000
v -0.338333 2.253992 5.648000
v -0.322939 2.253200 5.646000
v -0.308318 2.257996 5.658000
v -0.293166 2.259199 5.661000
v -0.278047 2.260802 5.665000
v -0.262582 2.259610 5.662000
v -0.247089 2.258019 5.658000
v -0.231577 2.256029 5.653000
v -0.216359 2.256832 5.655000
v -0.201237 2.258832 5.660000
v -0.186088 2.260831 5.665000
v -0.170912 2.262831 5.670000
v -0.155380 2.260041 5.663000
v -0.140058 2.260044 5.663000
v -0.124582 2.257254 5.656000
v -0.109454 2.260848 5.665000
v -0.094110 2.260451 5.664000
v -0.078883 2.263247 5.671000
v -0.063472 2.260854 5.665000
v -0.048153 2.261255 5.666000
v -0.032823 2.261255 5.666000
v -0.017512 2.263651 5.672000
v -0.002166 2.264449 5.674000
v 0.013185 2.264449 5.674000
v 0.028522 2.263251 5.671000
v 0.043912 2.265645 5.677000
v 0.059303 2.266841 5.680000
v 0.074697 2.267637 5.682000
v 0.089991 2.265640 5.677000
v 0.105332 2.265239 5.676000
v 0.120753 2.266434 5.679000
v 0.136189 2.267628 5.682000
v 0.151696 2.269620 5.687000
v 0.166994 2.268419 5.684000
v 0.182372 2.268415 5.684000
v 0.197855 2.269608 5.687000
v 0.213578 2.273196 5.696000
v 0.229270 2.275984 5.703000
v 0.244571 2.274782 5.700000
v 0.259946 2.274378 5.699000
v 0.275461 2.275170 5.701000
v 0.290987 2.275962 5.703000
v 0.306416 2.275956 5.703000
v 0.321619 2.274353 5.699000
v 0.337273 2.275943 5.703000
v 0.352887 2.277133 5.706000
v 0.368001 2.275131 5.701000
v 0.383020 2.272729 5.695000
v 0.398217 2.271525 5.692000
v 0.414051 2.273912 5.698000
v 0.429842 2.275899 5.703000
v 0.444958 2.274296 5.699000
v 0.459890 2.271893 5.693000
v 0.475290 2.271885 5.693000
v 0.491294 2.274671 5.700000
v 0.507336 2.277456 5.707000
v 0.522865 2.277847 5.708000
v 0.538211 2.277440 5.707000
v 0.553552 2.277033 5.706000
v 0.569386 2.278621 5.710000
v 0.584934 2.279013 5.711000
v 0.599962 2.277409 5.707000
v 0.615723 2.278598 5.710000
v 0.631500 2.279788 5.713000
v 0.647407 2.281377 5.717000
v 0.662871 2.281370 5.717000
v 0.678335 2.281363 5.717000
v 0.692950 2.278563 5.710000
v 0.707899 2.276960 5.706000
v 0.723714 2.278151 5.709000
v 0.740451 2.282136 5.719000
v 0.756450 2.283727 5.723000
v 0.771526 2.282525 5.720000
v 0.786861 2.282121 5.719000
v 0.802191 2.281718 5.718000
v 0.818230 2.283311 5.722000
v 0.834291 2.284904 5.726000
v 0.850226 2.286098 5.729000
v 0.865875 2.286496 5.730000
v 0.881375 2.286495 5.730000
v 0.897659 2.288489 5.735000
v 0.913173 2.288489 5.735000
v 0.929498 2.290485 5.740000
v 0.945356 2.291285 5.742000
v 0.960222 2.289692 5.738000
v 0.975406 2.288897 5.736000
v 0.990752 2.288502 5.735000
v 1.008024 2.292498 5.745000
v 1.023212 2.291705 5.743001
v 1.038028 2.290117 5.739000
v 1.051905 2.286533 5.730000
v 1.068342 2.288538 5.735000
v 1.084618 2.290144 5.739000
v 1.101492 2.292949 5.746000
v 1.117043 2.292962 5.746000
v 1.132989 2.293774 5.748000
v 1.147948 2.292593 5.745000
v 1.163701 2.293009 5.746000
v 1.178845 2.292229 5.744000
v 1.195227 2.293844 5.748000
v 1.211421 2.295063 5.751000
v 1.227633 2.296283 5.754000
v 1.244509 2.298702 5.760000
v 1.260326 2.299127 5.761000
v 1.275929 2.299155 5.761000
v 1.291532 2.299184 5.761000
v 1.306683 2.298417 5.759000
v 1.322743 2.299248 5.761000
v 1.338816 2.300082 5.763000
v 1.354431 2.300118 5.763000
v 1.369810 2.299758 5.762000
v 1.385906 2.300597 5.764000
v 1.403475 2.303834 5.772000
v 1.419121 2.303879 5.772000
v 1.434521 2.303528 5.771000
v 1.449667 2.302779 5.769000
v 1.465819 2.303630 5.771000
v 1.481472 2.303684 5.771000
v 1.498164 2.305338 5.775000
v 1.513832 2.305398 5.775000
v 1.530033 2.306259 5.777000
v 1.545979 2.306723 5.778000
v 1.562474 2.307988 5.781000
v 1.577895 2.307659 5.780000
v 1.594418 2.308930 5.783000
v 1.609846 2.308607 5.782000
v 1.625552 2.308686 5.782000
v 1.641262 2.308768 5.782000
v 1.660127 2.313246 5.793000
v 1.677610 2.315730 5.799000
v 1.690456 2.311828 5.789001
v 1.706789 2.312722 5.791000
v 1.722243 2.312421 5.790000
v 1.739497 2.314519 5.795000
v 1.754662 2.313826 5.793000
v 1.772265 2.316331 5.799000
v 1.791139 2.320438 5.809000
v 1.809138 2.323350 5.816000
v 1.824670 2.323071 5.815000
v 1.835136 2.316403 5.798000
v 1.850942 2.316531 5.798000
v 1.868363 2.318660 5.803000
v 1.887114 2.322392 5.812000
v 1.901336 2.320534 5.807000
v 1.915867 2.319080 5.803000
v 1.929715 2.316830 5.797000
v 1.944543 2.315784 5.794000
v 1.961729 2.317539 5.798000
v 1.980989 2.321698 5.808000
v 1.999966 2.325462 5.817000
v 2.015186 2.324834 5.815000
v 2.030752 2.324610 5.814000
v 2.046670 2.324791 5.814000
v 2.064015 2.326576 5.818000
v 2.080316 2.327166 5.819000
v 2.096629 2.327762 5.820000
v 2.112956 2.328363 5.821000
v 2.128563 2.328170 5.820000
v 2.146016 2.329982 5.824000
v 2.163870 2.332200 5.829000
v 2.181385 2.334023 5.833000
v 2.198931 2.335853 5.837000
v 2.212332 2.333286 5.830000
v 2.229527 2.334726 5.833000
v 2.244052 2.333372 5.829000
v 2.260502 2.334024 5.830000
v 2.278530 2.336284 5.835001
v 2.297774 2.339752 5.843000
v 2.317072 2.343227 5.851000
v 2.335627 2.345907 5.857000
v 2.353422 2.347794 5.861000
v 2.369633 2.348086 5.861000
v 2.380970 2.343576 5.849000
v 2.396349 2.343078 5.847000
v 2.414617 2.345393 5.852000
v 2.432924 2.347716 5.857000
v 2.452526 2.351249 5.865000
v 2.471341 2.353987 5.871000
v 2.486813 2.353527 5.869000
v 2.499726 2.350666 5.861000
v 2.522911 2.357439 5.877000
v 2.531508 2.350582 5.859000
v 2.549584 2.352557 5.863000
v 2.565071 2.352133 5.861000
v 2.579239 2.350513 5.856000
v 2.597382 2.352513 5.860000
v 2.616455 2.355325 5.866000
v 2.631086 2.354130 5.862000
v 2.638485 2.346516 5.842000
v 2.659875 2.351362 5.853000
v 2.673568 2.349387 5.847000
v 2.697826 2.356664 5.864000
v 2.707846 2.351491 5.850000
v 2.687534 2.320192 5.771000
v 2.720204 2.334732 5.806000
v 2.715852 2.317513 5.762000
v 2.754419 2.336903 5.809000
v 2.792793 2.355909 5.855000
v 2.816789 1.998910 4.920000
v -3.742966 2.201019 5.336000
v -3.601449 2.170062 5.283000
v -3.606658 2.182176 5.316000
v -3.556077 2.215624 5.421000
v -3.503355 2.249748 5.526000
v -3.474820 2.241248 5.508000
v -3.408775 2.208372 5.430000
v -3.427589 2.230423 5.487000
v -3.429932 2.241906 5.518000
v -3.373861 2.225111 5.482000
v -3.371774 2.233790 5.506000
v -3.352519 2.231122 5.502000
v -3.333328 2.228474 5.498000
v -3.328678 2.235567 5.518000
v -3.290334 2.219991 5.482000
v -3.292256 2.231565 5.513000
v -3.239366 2.205921 5.452000
v -3.231215 2.210645 5.466000
v -3.241248 2.227914 5.511000
v -3.222959 2.225785 5.508000
v -3.225679 2.238215 5.541000
v -3.195224 2.227633 5.517000
v -3.162065 2.215056 5.488000
v -3.149173 2.216624 5.494000
v -3.138558 2.219817 5.504000
v -3.124511 2.220603 5.508000
v -3.096365 2.211326 5.487000
v -3.074547 2.206500 5.477000
v -3.058960 2.206121 5.478000
v -3.069504 2.224676 5.526000
v -3.030066 2.207011 5.484000
v -3.017283 2.208682 5.490000
v -3.001760 2.208352 5.491000
v -2.963964 2.191551 5.451000
v -2.961041 2.200496 5.475000
v -2.953701 2.206232 5.491000
v -2.938268 2.205952 5.492000
v -2.927112 2.208895 5.501000
v -2.912752 2.209440 5.504000
v -2.889979 2.203574 5.491000
v -2.877773 2.205747 5.498000
v -2.856700 2.201111 5.488000
v -2.839332 2.199296 5.485000
v -2.829725 2.203505 5.497000
v -2.824167 2.210927 5.517000
v -2.809352 2.211145 5.519000
v -2.779363 2.199357 5.491000
v -2.766164 2.200800 5.496000
v -2.758962 2.207056 5.513000
v -2.746707 2.209316 5.520000
v -2.732948 2.210384 5.524000
v -2.715250 2.208261 5.520000
v -2.692215 2.201749 5.505000
v -2.665394 2.192050 5.482000
v -2.653222 2.194359 5.489000
v -2.644393 2.199473 5.503000
v -2.637890 2.206591 5.522000
v -2.625599 2.208922 5.529000
v -2.608092 2.206867 5.525000
v -2.584994 2.200028 5.509000
v -2.569932 2.199989 5.510000
v -2.558588 2.203152 5.519000
v -2.543984 2.203528 5.521000
v -2.524804 2.199921 5.513000
v -2.508871 2.199117 5.512000
v -2.489791 2.195529 5.504000
v -2.474817 2.195539 5.505000
v -2.462531 2.197949 5.512000
v -2.450220 2.200366 5.519000
v -2.435678 2.200798 5.521000
v -2.423330 2.203229 5.528000
v -2.412263 2.206862 5.538000
v -2.395526 2.205321 5.535000
v -2.380969 2.205780 5.537000
v -2.362995 2.203060 5.531000
v -2.349311 2.204329 5.535000
v -2.331399 2.201623 5.529000
v -2.318979 2.204101 5.536000
v -2.306114 2.206187 5.542000
v -2.289921 2.205094 5.540000
v -2.273749 2.204008 5.538000
v -2.257598 2.202929 5.536000
v -2.244710 2.205039 5.542000
v -2.228983 2.204370 5.541000
v -2.211673 2.202116 5.536000
v -2.193210 2.198676 5.528000
v -2.177165 2.197628 5.526000
v -2.163096 2.198575 5.529000
v -2.147855 2.198335 5.529000
v -2.131850 2.197305 5.527000
v -2.117397 2.197871 5.529000
v -2.101801 2.197250 5.528000
v -2.088106 2.198621 5.532000
v -2.073273 2.198806 5.533000
v -2.061790 2.202571 5.543000
v -2.044721 2.200382 5.538000
v -2.026954 2.197404 5.531000
v -2.011052 2.196417 5.529000
v -1.997334 2.197818 5.533000
v -1.983958 2.199621 5.538000
v -1.969497 2.200238 5.540000
v -1.953266 2.198874 5.537000
v -1.935659 2.195925 5.530000
v -1.921569 2.196953 5.533000
v -1.911259 2.202352 5.547000
v -1.896776 2.202991 5.549000
v -1.881949 2.203237 5.550000
v -1.866449 2.202693 5.549000
v -1.852629 2.204138 5.553000
v -1.837469 2.204000 5.553000
v -1.822642 2.204262 5.554000
v -1.804235 2.200163 5.544000
v -1.788792 2.199640 5.543000
v -1.773679 2.199517 5.543000
v -1.760157 2.201382 5.548000
v -1.745354 2.201664 5.549000
v -1.732110 2.203933 5.555000
v -1.717291 2.204221 5.556000
v -1.702165 2.204117 5.556000
v -1.687954 2.205206 5.559000
v -1.674332 2.207091 5.564000
v -1.659196 2.206996 5.564000
v -1.644064 2.206905 5.564000
v -1.627178 2.204437 5.558000
v -1.611779 2.203955 5.557000
v -1.597538 2.205063 5.560000
v -1.583853 2.206967 5.565000
v -1.569299 2.207684 5.567000
v -1.553620 2.206817 5.565000
v -1.538508 2.206747 5.565000
v -1.523672 2.207075 5.566000
v -1.508292 2.206614 5.565000
v -1.493456 2.206948 5.566000
v -1.480477 2.210060 5.574000
v -1.467194 2.212778 5.581000
v -1.452054 2.212723 5.581000
v -1.436916 2.212670 5.581000
v -1.420252 2.210241 5.575000
v -1.405136 2.210193 5.575000
v -1.389522 2.209354 5.573000
v -1.376881 2.213275 5.583000
v -1.361748 2.213233 5.583000
v -1.345894 2.212004 5.580000
v -1.330296 2.211174 5.578000
v -1.316125 2.212724 5.582000
v -1.301468 2.213484 5.584000
v -1.286111 2.213056 5.583000
v -1.270532 2.212233 5.581000
v -1.255866 2.212998 5.583000
v -1.240746 2.212971 5.583000
v -1.224969 2.211757 5.580000
v -1.210727 2.213320 5.584000
v -1.196678 2.215280 5.589000
v -1.183027 2.218035 5.596000
v -1.167877 2.218016 5.596000
v -1.151905 2.216413 5.592000
v -1.138191 2.219172 5.599000
v -1.123438 2.219951 5.601000
v -1.108081 2.219541 5.600000
v -1.092144 2.217944 5.596000
v -1.078155 2.220311 5.602000
v -1.063565 2.221491 5.605000
v -1.047836 2.220293 5.602000
v -1.031756 2.218304 5.597000
v -1.016430 2.217902 5.596000
v -1.001468 2.218293 5.597000
v -0.987030 2.219874 5.601000
v -0.972223 2.220663 5.603000
v -0.957748 2.222246 5.607000
v -0.941906 2.220659 5.603000
v -0.927079 2.221451 5.605000
v -0.911916 2.221451 5.605000
v -0.897713 2.223830 5.611000
v -0.883007 2.225020 5.614000
v -0.868593 2.227004 5.619000
v -0.853393 2.227007 5.619000
v -0.837895 2.226218 5.617000
v -0.822408 2.225429 5.615000
v -0.807795 2.227019 5.619000
v -0.792737 2.227420 5.620000
v -0.777397 2.227029 5.619000
v -0.762062 2.226638 5.618000
v -0.747530 2.228626 5.623000
v -0.732842 2.230218 5.627000
v -0.717876 2.231018 5.629000
v -0.703025 2.232214 5.632000
v -0.687913 2.232618 5.633000
v -0.672915 2.233418 5.635000
v -0.656739 2.230256 5.627000
v -0.641290 2.229471 5.625000
v -0.626186 2.229876 5.626000
v -0.611185 2.230677 5.628000
v -0.596385 2.232272 5.632000
v -0.581667 2.234262 5.637000
v -0.567323 2.237838 5.646000
v -0.552246 2.238640 5.648000
v -0.536682 2.237459 5.645000
v -0.521320 2.237072 5.644000
v -0.505873 2.236288 5.642000
v -0.490524 2.235901 5.641000
v -0.475096 2.235117 5.639000
v -0.460086 2.236315 5.642000
v -0.445060 2.237513 5.645000
v -0.430246 2.239899 5.651000
v -0.415472 2.242682 5.658000
v -0.400095 2.242294 5.657000
v -0.384179 2.238735 5.648000
v -0.368965 2.239139 5.649000
v -0.353620 2.238750 5.648000
v -0.338460 2.239550 5.650000
v -0.323232 2.239954 5.651000
v -0.308325 2.242736 5.658000
v -0.293173 2.243932 5.661000
v -0.277808 2.243542 5.660000
v -0.262356 2.242359 5.657000
v -0.247007 2.241968 5.656000
v -0.231623 2.241181 5.654000
v -0.216479 2.242772 5.658000
v -0.201455 2.245948 5.666000
v -0.186355 2.248728 5.673000
v -0.171037 2.249128 5.674000
v -0.155411 2.245168 5.664000
v -0.140061 2.244776 5.663000
v -0.124607 2.242401 5.657000
v -0.109398 2.244385 5.662000
v -0.094062 2.243992 5.661000
v -0.078843 2.246768 5.668000
v -0.063507 2.246770 5.668000
v -0.048205 2.248357 5.672000
v -0.032853 2.247962 5.671000
v -0.017521 2.249548 5.675000
v -0.002164 2.246773 5.668000
v 0.013181 2.248359 5.672000
v 0.028518 2.247566 5.670000
v 0.043959 2.252718 5.683000
v 0.059315 2.251924 5.681000
v 0.074712 2.252715 5.683000
v 0.090088 2.252713 5.683000
v 0.105501 2.253503 5.685000
v 0.120968 2.255086 5.689000
v 0.136336 2.254687 5.688000
v 0.151886 2.257061 5.694000
v 0.167204 2.255868 5.691000
v 0.182601 2.255864 5.691000
v 0.198033 2.256256 5.692000
v 0.213733 2.259422 5.700000
v 0.229356 2.261399 5.705000
v 0.244576 2.259411 5.700000
v 0.259861 2.258216 5.697001
v 0.275274 2.258210 5.697001
v 0.290789 2.258996 5.699000
v 0.306154 2.258593 5.698000
v 0.321400 2.257397 5.695000
v 0.337162 2.259768 5.701000
v 0.352585 2.259760 5.701000
v 0.368008 2.259753 5.701000
v 0.383230 2.258556 5.698000
v 0.398435 2.257358 5.695000
v 0.414350 2.260125 5.702000
v 0.429850 2.260513 5.703000
v 0.445200 2.260108 5.702000
v 0.460383 2.258910 5.699000
v 0.476134 2.260487 5.703000
v 0.492337 2.264045 5.712000
v 0.508055 2.265225 5.715000
v 0.523057 2.263234 5.710000
v 0.538031 2.261244 5.705000
v 0.553561 2.261631 5.706000
v 0.569295 2.262811 5.709000
v 0.584943 2.263595 5.711000
v 0.599865 2.261604 5.706000
v 0.615731 2.263181 5.710000
v 0.631619 2.264757 5.714000
v 0.647981 2.267920 5.722000
v 0.662879 2.265929 5.717000
v 0.678580 2.266714 5.719000
v 0.692836 2.262743 5.709000
v 0.708030 2.261942 5.707000
v 0.723721 2.262727 5.709000
v 0.740458 2.266684 5.719000
v 0.755795 2.266281 5.718000
v 0.770857 2.265085 5.715000
v 0.786728 2.266268 5.718000
v 0.803318 2.269433 5.726000
v 0.819807 2.272202 5.733000
v 0.835898 2.273783 5.737000
v 0.851416 2.273779 5.737000
v 0.866935 2.273776 5.737000
v 0.882146 2.272980 5.735000
v 0.898599 2.275355 5.741000
v 0.914766 2.276939 5.745000
v 0.930470 2.277334 5.746000
v 0.945849 2.276938 5.745000
v 0.960722 2.275353 5.741000
v 0.976083 2.274958 5.740000
v 0.990576 2.272583 5.734000
v 1.008019 2.276945 5.745000
v 1.023384 2.276553 5.744000
v 1.038564 2.275765 5.742000
v 1.052265 2.271808 5.732000
v 1.067775 2.271815 5.732000
v 1.084608 2.274598 5.739000
v 1.101672 2.277778 5.747000
v 1.117225 2.277789 5.747000
v 1.132581 2.277404 5.746000
v 1.148132 2.277417 5.746000
v 1.164292 2.278620 5.749000
v 1.179648 2.278240 5.748000
v 1.195000 2.277861 5.747000
v 1.210979 2.278672 5.749000
v 1.227184 2.279881 5.752000
v 1.244702 2.283470 5.761000
v 1.260738 2.284287 5.763000
v 1.276566 2.284708 5.764000
v 1.290382 2.281564 5.756000
v 1.307106 2.283574 5.761000
v 1.323399 2.284794 5.764000
v 1.339943 2.286411 5.768000
v 1.354395 2.284464 5.763000
v 1.370484 2.285292 5.765000
v 1.386587 2.286123 5.767000
v 1.403432 2.288146 5.772000
v 1.417847 2.286206 5.767000
v 1.433231 2.285854 5.766000
v 1.448863 2.285900 5.766000
v 1.467546 2.290707 5.778000
v 1.481931 2.288776 5.773000
v 1.498886 2.290812 5.778000
v 1.513249 2.288886 5.773000
v 1.529176 2.289341 5.774000
v 1.545111 2.289799 5.775000
v 1.561866 2.291450 5.779000
v 1.578099 2.292310 5.781000
v 1.594345 2.293172 5.783000
v 1.609770 2.292848 5.782000
v 1.625192 2.292527 5.781000
v 1.642600 2.294985 5.787000
v 1.659756 2.297049 5.792000
v 1.678100 2.300703 5.801000
[truncated: 4,204,318 more chars]
